# Supplementary material for: Quinuclidinium salt ferroelectric thin-film with duodecuple-rotational polarization-directions
Source: Nat Commun. 2017 Apr 4;8:14934. doi: 10.1038/ncomms14934 (PMC5382275; doi:10.1038/ncomms14934)
Supplement: Supplementary Data 1 — The Cif file for compound 1 at 293 K. [file ncomms14934-s2.cif]

 
data_1
 
_audit_creation_method            'SHELXL-2014/7'
_shelx_SHELXL_version_number      '2014/7'
_chemical_name_systematic         ?
_chemical_name_common             ?
_chemical_melting_point           ?
_chemical_formula_moiety          ?
_chemical_formula_sum
 'C7 H14 I N O4' 
_chemical_formula_weight          303.09

loop_
 _atom_type_symbol
 _atom_type_description
 _atom_type_scat_dispersion_real
 _atom_type_scat_dispersion_imag
 _atom_type_scat_source
 'C'  'C'   0.0033   0.0016
 'International Tables Vol C Tables 4.2.6.8 and 6.1.1.4'
 'H'  'H'   0.0000   0.0000
 'International Tables Vol C Tables 4.2.6.8 and 6.1.1.4'
 'N'  'N'   0.0061   0.0033
 'International Tables Vol C Tables 4.2.6.8 and 6.1.1.4'
 'O'  'O'   0.0106   0.0060
 'International Tables Vol C Tables 4.2.6.8 and 6.1.1.4'
 'I'  'I'  -0.4742   1.8119
 'International Tables Vol C Tables 4.2.6.8 and 6.1.1.4'
 
_space_group_crystal_system       orthorhombic
_space_group_IT_number            31
_space_group_name_H-M_alt         'P m n 21'
_space_group_name_Hall            'P 2ac -2'
 
_shelx_space_group_comment
;
The symmetry employed for this shelxl refinement is uniquely defined
by the following loop, which should always be used as a source of
symmetry information in preference to the above space-group names.
They are only intended as comments.
;
 
loop_
 _space_group_symop_operation_xyz
 'x, y, z'
 '-x+1/2, -y, z+1/2'
 'x+1/2, -y, z+1/2'
 '-x, y, z'
 
_cell_length_a                    9.099(9)
_cell_length_b                    6.059(6)
_cell_length_c                    9.240(9)
_cell_angle_alpha                 90
_cell_angle_beta                  90
_cell_angle_gamma                 90
_cell_volume                      509.4(9)
_cell_formula_units_Z             2
_cell_measurement_temperature     293(2)
_cell_measurement_reflns_used           1348
_cell_measurement_theta_min             2.2384
_cell_measurement_theta_max             27.4468
 
_exptl_crystal_description        BLOCK
_exptl_crystal_colour            COLORLESS
_exptl_crystal_density_meas       ?
_exptl_crystal_density_method     ?
_exptl_crystal_density_diffrn     1.976          
_exptl_crystal_F_000              296
_exptl_transmission_factor_min    ?
_exptl_transmission_factor_max    ?
_exptl_crystal_size_max           ?
_exptl_crystal_size_mid           ?
_exptl_crystal_size_min           ?
_exptl_absorpt_coefficient_mu     3.128
_shelx_estimated_absorpt_T_min    ?
_shelx_estimated_absorpt_T_max    ?
_exptl_absorpt_correction_type          'Multi-scan'
_exptl_absorpt_correction_T_max         1.0000
_exptl_absorpt_correction_T_min         0.7978
_exptl_absorpt_process_details    ?
_exptl_absorpt_special_details    ?
_diffrn_ambient_temperature       293(2)
_diffrn_radiation_wavelength      0.71073
_diffrn_radiation_type            MoK\a
_diffrn_source                    ?
_diffrn_measurement_device_type   'Rigaku saturn 724'
_diffrn_measurement_method        ?
_diffrn_detector_area_resol_mean  ?
_diffrn_reflns_number             5185
_diffrn_reflns_av_unetI/netI      0.0410
_diffrn_reflns_av_R_equivalents   0.0480
_diffrn_reflns_limit_h_min        -11
_diffrn_reflns_limit_h_max        11
_diffrn_reflns_limit_k_min        -7
_diffrn_reflns_limit_k_max        7
_diffrn_reflns_limit_l_min        -11
_diffrn_reflns_limit_l_max        11
_diffrn_reflns_theta_min          3.142
_diffrn_reflns_theta_max          27.408
_diffrn_reflns_theta_full         25.242
_diffrn_measured_fraction_theta_max   1.000
_diffrn_measured_fraction_theta_full  1.000
_diffrn_reflns_Laue_measured_fraction_max    1.000
_diffrn_reflns_Laue_measured_fraction_full   1.000
_diffrn_reflns_point_group_measured_fraction_max   1.000
_diffrn_reflns_point_group_measured_fraction_full  1.000
_reflns_number_total              1236
_reflns_number_gt                 1158
_reflns_threshold_expression      'I > 2\s(I)'
_reflns_Friedel_coverage          0.886
_reflns_Friedel_fraction_max      1.000
_reflns_Friedel_fraction_full     1.000
 
_reflns_special_details
;
 Reflections were merged by SHELXL according to the crystal
 class for the calculation of statistics and refinement.
 
 _reflns_Friedel_fraction is defined as the number of unique
 Friedel pairs measured divided by the number that would be
 possible theoretically, ignoring centric projections and
 systematic absences.
;
 
_computing_data_collection        ?
_computing_cell_refinement        ?
_computing_data_reduction         ?
_computing_structure_solution     ?
_computing_structure_refinement 'SHELXL-2014/7 (Sheldrick, 2014)'
_computing_molecular_graphics     ?
_computing_publication_material   ?
_refine_special_details
;
 Refined as a 2-component inversion twin.
;
_refine_ls_structure_factor_coef  Fsqd
_refine_ls_matrix_type            full
_refine_ls_weighting_scheme       calc
_refine_ls_weighting_details
'w=1/[\s^2^(Fo^2^)+(0.0245P)^2^+0.0140P] where P=(Fo^2^+2Fc^2^)/3'
_atom_sites_solution_primary      ?
_atom_sites_solution_secondary    ?
_atom_sites_solution_hydrogens    difmap
_refine_ls_hydrogen_treatment     constr
_refine_ls_extinction_method      none
_refine_ls_extinction_coef        .
_refine_ls_abs_structure_details
;
 Refined as an inversion twin.
;
_refine_ls_abs_structure_Flack    1.03(11)
_chemical_absolute_configuration  ?
_refine_ls_number_reflns          1236
_refine_ls_number_parameters      71
_refine_ls_number_restraints      1
_refine_ls_R_factor_all           0.0392
_refine_ls_R_factor_gt            0.0362
_refine_ls_wR_factor_ref          0.0698
_refine_ls_wR_factor_gt           0.0683
_refine_ls_goodness_of_fit_ref    1.144
_refine_ls_restrained_S_all       1.143
_refine_ls_shift/su_max           0.004
_refine_ls_shift/su_mean          0.001
 
loop_
 _atom_site_label
 _atom_site_type_symbol
 _atom_site_fract_x
 _atom_site_fract_y
 _atom_site_fract_z
 _atom_site_U_iso_or_equiv
 _atom_site_adp_type
 _atom_site_occupancy
 _atom_site_site_symmetry_order  
 _atom_site_calc_flag
 _atom_site_refinement_flags_posn
 _atom_site_refinement_flags_adp
 _atom_site_refinement_flags_occupancy
 _atom_site_disorder_assembly
 _atom_site_disorder_group
I1 I 0.0000 0.01043(8) 0.5109(5) 0.0383(2) Uani 1 2 d S T P . .
O1 O 0.0000 0.1937(17) 0.3681(11) 0.115(5) Uani 1 2 d S T P . .
O2 O 0.0000 -0.2600(14) 0.4454(11) 0.078(3) Uani 1 2 d S T P . .
O3 O 0.1562(8) 0.0530(12) 0.6186(10) 0.086(2) Uani 1 1 d . . . . .
N1 N 0.5000 0.454(3) 0.6438(16) 0.042(4) Uani 1 2 d S T P . .
H1C H 0.5000 0.4725 0.7405 0.051 Uiso 1 2 d R U P . .
C1 C 0.5000 0.219(2) 0.5894(17) 0.053(4) Uani 1 2 d S T P . .
H1A H 0.4140 0.1465 0.6271 0.063 Uiso 0.5 1 d R U P . .
C2 C 0.5000 0.219(3) 0.4242(15) 0.089(7) Uani 1 2 d S T P . .
H2A H 0.4141 0.1430 0.3891 0.107 Uiso 0.5 1 d R U P . .
C3 C 0.5000 0.453(3) 0.372(3) 0.061(8) Uani 1 2 d S T P . .
H3A H 0.5000 0.4352 0.2683 0.073 Uiso 1 2 d R U P . .
C4 C 0.369(2) 0.572(3) 0.4236(11) 0.057(4) Uani 1 1 d . . . . .
H4A H 0.3020 0.4542 0.4001 0.069 Uiso 1 1 d R U . . .
H4B H 0.3411 0.7033 0.3715 0.069 Uiso 1 1 d R U . . .
C5 C 0.3600(15) 0.562(2) 0.5868(13) 0.052(4) Uani 1 1 d . . . . .
H5A H 0.3675 0.7182 0.6042 0.062 Uiso 1 1 d R U . . .
H5B H 0.2706 0.5106 0.6309 0.062 Uiso 1 1 d R U . . .
 
loop_
 _atom_site_aniso_label
 _atom_site_aniso_U_11
 _atom_site_aniso_U_22
 _atom_site_aniso_U_33
 _atom_site_aniso_U_23
 _atom_site_aniso_U_13
 _atom_site_aniso_U_12
I1 0.0396(3) 0.0425(3) 0.0329(3) 0.0024(7) 0.000 0.000
O1 0.213(14) 0.073(7) 0.060(6) 0.032(6) 0.000 0.000
O2 0.100(7) 0.059(5) 0.074(6) -0.016(5) 0.000 0.000
O3 0.052(4) 0.124(6) 0.082(5) -0.017(5) -0.018(4) -0.016(4)
N1 0.020(7) 0.093(11) 0.013(7) 0.011(7) 0.000 0.000
C1 0.039(7) 0.024(8) 0.095(10) 0.021(7) 0.000 0.000
C2 0.175(19) 0.066(15) 0.026(9) 0.002(8) 0.000 0.000
C3 0.11(2) 0.037(9) 0.038(12) 0.008(9) 0.000 0.000
C4 0.084(11) 0.066(8) 0.022(5) 0.006(6) -0.010(6) 0.006(9)
C5 0.025(5) 0.065(7) 0.066(8) -0.009(7) -0.001(6) 0.018(6)
 
_geom_special_details
;
 All esds (except the esd in the dihedral angle between two l.s. planes)
 are estimated using the full covariance matrix.  The cell esds are taken
 into account individually in the estimation of esds in distances, angles
 and torsion angles; correlations between esds in cell parameters are only
 used when they are defined by crystal symmetry.  An approximate (isotropic)
 treatment of cell esds is used for estimating esds involving l.s. planes.
;
 
loop_
 _geom_bond_atom_site_label_1
 _geom_bond_atom_site_label_2
 _geom_bond_distance
 _geom_bond_site_symmetry_2
 _geom_bond_publ_flag
I1 O1 1.724(10) . ?
I1 O2 1.747(9) . ?
I1 O3 1.754(7) . ?
I1 O3 1.754(7) 4 ?
N1 C1 1.510(18) . ?
N1 C5 1.526(14) . ?
N1 C5 1.526(14) 4_655 ?
C1 C2 1.527(14) . ?
C2 C3 1.50(2) . ?
C3 C4 1.475(18) . ?
C3 C4 1.475(18) 4_655 ?
C4 C5 1.511(11) . ?
 
loop_
 _geom_angle_atom_site_label_1
 _geom_angle_atom_site_label_2
 _geom_angle_atom_site_label_3
 _geom_angle
 _geom_angle_site_symmetry_1
 _geom_angle_site_symmetry_3
 _geom_angle_publ_flag
O1 I1 O2 109.8(7) . . ?
O1 I1 O3 109.8(3) . . ?
O2 I1 O3 109.5(3) . . ?
O1 I1 O3 109.8(3) . 4 ?
O2 I1 O3 109.5(3) . 4 ?
O3 I1 O3 108.2(6) . 4 ?
C1 N1 C5 106.8(10) . . ?
C1 N1 C5 106.8(10) . 4_655 ?
C5 N1 C5 113.2(16) . 4_655 ?
N1 C1 C2 109.5(14) . . ?
C3 C2 C1 108.8(17) . . ?
C4 C3 C4 108(2) . 4_655 ?
C4 C3 C2 110.9(13) . . ?
C4 C3 C2 110.9(13) 4_655 . ?
C3 C4 C5 110.3(16) . . ?
C4 C5 N1 108.6(14) . . ?
 
_refine_diff_density_max    0.325
_refine_diff_density_min   -0.729
_refine_diff_density_rms    0.088

_shelx_res_file
;

    1.res created by SHELXL-2014/7


TITL 1 in Pmn2(1)
CELL 0.71073   9.0989   6.0592   9.2404  90.000  90.000  90.000
ZERR   2   0.0089   0.0062   0.0094   0.000   0.000   0.000
LATT -1
SYMM 0.5-X, -Y, 0.5+Z
SYMM 0.5+X, -Y, 0.5+Z
SYMM -X, Y, Z
SFAC C H N O I
UNIT 14 28 2 8 2

L.S. 24
BOND
ACTA
TWIN
TEMP 20
FMAP 2
PLAN 20

WGHT    0.024500    0.014000
BASF   1.02669
FVAR       0.70188
I1    5    0.000000    0.010433    0.510859    10.50000    0.03958    0.04247 =
         0.03285    0.00242    0.00000    0.00000
O1    4    0.000000    0.193717    0.368086    10.50000    0.21272    0.07316 =
         0.05999    0.03236    0.00000    0.00000
O2    4    0.000000   -0.260024    0.445363    10.50000    0.10035    0.05932 =
         0.07428   -0.01601    0.00000    0.00000
O3    4    0.156210    0.052986    0.618612    11.00000    0.05236    0.12408 =
         0.08213   -0.01660   -0.01840   -0.01619
N1    3    0.500000    0.453893    0.643804    10.50000    0.01997    0.09303 =
         0.01328    0.01113    0.00000    0.00000
AFIX   3
H1C   2    0.500000    0.472513    0.740543    10.50000   -1.20000
AFIX   0
C1    1    0.500000    0.218963    0.589430    10.50000    0.03913    0.02360 =
         0.09546    0.02102    0.00000    0.00000
AFIX   3
H1A   2    0.414020    0.146513    0.627121    10.50000   -1.20000
AFIX   0
C2    1    0.500000    0.218784    0.424185    10.50000    0.17500    0.06602 =
         0.02594    0.00207    0.00000    0.00000
AFIX   3
H2A   2    0.414140    0.143014    0.389145    10.50000   -1.20000
AFIX   0
C3    1    0.500000    0.453450    0.371620    10.50000    0.10778    0.03696 =
         0.03796    0.00778    0.00000    0.00000
AFIX   3
H3A   2    0.500000    0.435200    0.268300    10.50000   -1.20000
AFIX   0
C4    1    0.368746    0.572190    0.423617    11.00000    0.08441    0.06592 =
         0.02209    0.00632   -0.00973    0.00581
AFIX   3
H4A   2    0.302046    0.454191    0.400139    11.00000   -1.20000
H4B   2    0.341076    0.703260    0.371488    11.00000   -1.20000
AFIX   0
C5    1    0.360034    0.561967    0.586821    11.00000    0.02493    0.06507 =
         0.06623   -0.00943   -0.00106    0.01849
AFIX   3
H5A   2    0.367464    0.718249    0.604192    11.00000   -1.20000
H5B   2    0.270564    0.510558    0.630932    11.00000   -1.20000
AFIX   0
HKLF 4

REM  1 in Pmn2(1)
REM R1 =  0.0362 for    1158 Fo > 4sig(Fo)  and  0.0392 for all    1236 data
REM     71 parameters refined using      1 restraints

END

WGHT      0.0251      0.0000

REM Highest difference peak  0.325,  deepest hole -0.729,  1-sigma level  0.088
Q1    1   0.0000 -0.2184  0.3414  10.50000  0.05    0.32
Q2    1   0.5000  0.2245  0.1831  10.50000  0.05    0.32
Q3    1   0.0924 -0.1726  0.4306  11.00000  0.05    0.31
Q4    1   0.0803 -0.1628  0.5839  11.00000  0.05    0.30
Q5    1   0.0890  0.1624  0.5854  11.00000  0.05    0.30
Q6    1   0.0853  0.1550  0.4364  11.00000  0.05    0.28
Q7    1   0.0000  0.1939  0.6786  10.50000  0.05    0.28
Q8    1   0.0000 -0.3127  0.4359  10.50000  0.05    0.26
Q9    1   0.2867  0.4750  0.5141  11.00000  0.05    0.26
Q10   1   0.0000  0.2492  0.5076  10.50000  0.05    0.25
Q11   1   0.4018  0.0542  0.6144  11.00000  0.05    0.25
Q12   1   0.4022  0.0792  0.4223  11.00000  0.05    0.24
Q13   1   0.1197 -0.2555  0.3950  11.00000  0.05    0.24
Q14   1   0.5000  0.1447  0.4568  10.50000  0.05    0.24
Q15   1   0.4042  0.1964  0.5153  11.00000  0.05    0.24
Q16   1   0.3320  0.1236  0.5135  11.00000  0.05    0.23
Q17   1   0.4396  0.0133  0.5134  11.00000  0.05    0.23
Q18   1   0.3583  0.1820  0.3734  11.00000  0.05    0.23
Q19   1   0.3565  0.1883  0.6591  11.00000  0.05    0.22
Q20   1   0.4042  0.7202  0.5167  11.00000  0.05    0.22
;
_shelx_res_checksum   46502

_shelx_hkl_file
;
   0   0   1    3.43    2.60
   0   0  -1    3.58    1.90
   0   0  -1   -2.02    2.01
   0   0   1   -0.60    2.23
   0   0  -1    2.59    1.45
   0   0  -2 7757.46  239.02
   0   0   2 8020.85  247.22
   0   0   3   -4.77    5.73
   0   0  -3    6.50    5.18
   0   0  -3   -2.20    3.25
   0   0   3    5.24    2.48
   0   0   4   75.99    9.33
   0   0  -4  108.19    7.30
   0   0  -4  111.19    5.63
   0   0   4   81.36    8.07
   0   0   5    3.48    3.71
   0   0  -5    9.57    6.05
   0   0  -5    0.53    2.42
   0   0   5    3.37    3.48
   0   0   6  529.26   26.22
   0   0  -6  495.64   23.60
   0   0  -6  459.90   20.86
   0   0   7    5.40    5.38
   0   0  -7   24.16   10.45
   0   0  -7    0.96    2.21
   0   0   8  775.00   65.39
   0   0  -8  753.72   63.27
   0   0  -8  773.01   63.50
   0   0   9    5.03    4.10
   0   0  -9    2.06    9.30
   0   0  10  298.18   33.18
   0   0 -10  286.68   58.32
   0   0  11   12.33    8.65
   0   0 -11    5.46    9.08
   1   0   0    3.80    1.41
   1   0   0    2.88    1.42
  -1   0   0    3.76    2.30
   1   0   0    2.24    1.28
  -1   0   1 2386.73   63.55
   1   0  -1 2225.34   59.51
   1   0   1 2359.78   62.91
  -1   0  -1 2348.56   62.61
  -1   0  -1 2404.88   63.95
   1   0   1 2335.49   62.01
   1   0  -1 2266.01   60.65
  -1   0   1 2284.99   61.06
  -1   0  -1 2348.53   63.03
   1   0   1 2325.81   63.23
  -1   0   2    6.89    4.42
   1   0  -2    1.44    2.51
   1   0   2    9.48    4.85
  -1   0  -2    1.59    4.37
  -1   0  -2   10.97    4.96
   1   0   2   10.58    5.01
   1   0  -2   17.25    4.06
  -1   0   2    9.16    5.31
  -1   0  -2    5.88    4.98
   1   0   2    6.90    3.47
   1   0   3 3540.09  110.08
   1   0  -3 3432.85   90.90
  -1   0   4    3.21    5.71
   1   0   4   -7.77    4.57
  -1   0  -4   -1.97    5.21
   1   0  -4    3.82    3.22
   1   0  -4    1.07    1.04
  -1   0  -4   -0.24    4.05
  -1   0   4   -0.92    1.30
  -1   0   5 2804.65   89.19
   1   0   5 2656.20   83.86
  -1   0  -5 2818.99   89.48
   1   0  -5 2569.10   82.72
   1   0  -5 2584.83   81.50
  -1   0  -5 2923.13  119.39
  -1   0   5 2535.63   79.42
  -1   0   6    1.00    6.06
   1   0   6   10.48    5.51
  -1   0  -6   -0.88    7.05
   1   0  -6    4.22    4.84
   1   0  -6    1.43    1.93
  -1   0  -6    3.69    5.50
  -1   0   6   -0.41    1.55
  -1   0   7 1102.93   67.35
   1   0   7 1109.19   63.63
  -1   0  -7 1084.13   66.78
   1   0  -7 1155.30   66.99
   1   0  -7 1024.37   58.34
  -1   0  -7 1048.31   59.96
  -1   0   7 1075.23   60.79
  -1   0   8   -4.76    8.32
   1   0   8    4.62    5.10
  -1   0  -8   -0.88    9.21
   1   0  -8   14.81   11.84
  -1   0  -8   -1.03    4.72
  -1   0   9  359.12   26.77
   1   0   9  399.88   24.65
  -1   0  -9  386.57   28.00
   1   0  -9  380.77   26.94
  -1   0  -9  353.00   23.29
  -1   0  10    5.90    5.32
   1   0  10    3.66    6.46
  -1   0 -10   16.73    9.53
   1   0 -10    1.17   10.06
  -1   0  11  145.11   47.61
   1   0  11  188.77   44.78
  -1   0 -11  139.74   41.19
   1   0 -11  156.64   34.12
   2   0   0 9199.01  283.57
  -2   0   1    4.87    4.69
   2   0  -1    3.61    2.00
   2   0   1   10.34    4.86
  -2   0  -1   10.60    4.20
   2   0  -1    4.56    2.05
  -2   0  -1    1.63    2.31
   2   0   1   12.95    3.05
   2   0  -1   12.66    5.51
  -2   0   1    6.22    3.18
  -2   0  -1    8.06    5.11
   2   0   1    8.45    3.60
  -2   0   2 3864.72  119.91
   2   0  -2 3667.15  113.75
   2   0   2 4096.60  127.03
  -2   0  -2 3744.14  116.16
   2   0   2 4049.99  125.09
   2   0  -2 3699.26  115.86
  -2   0   2 3723.79  116.13
  -2   0   3   -0.05    5.10
   2   0   3    7.09    6.78
  -2   0  -3    0.43    3.99
   2   0   3    1.10    3.20
   2   0  -3   -2.41    5.12
  -2   0  -3   -0.01    5.44
  -2   0   4 1452.02   46.96
   2   0   4 1432.70   46.51
  -2   0  -4 1512.66   50.58
   2   0  -4 1335.77   44.06
  -2   0   5    3.65    5.47
   2   0   5   -0.20    5.95
  -2   0  -5    5.14    5.73
   2   0  -5   10.21    7.28
  -2   0  -5    2.66    2.87
  -2   0   6 1214.34   62.83
   2   0   6 1215.15   67.26
  -2   0  -6 1346.06   69.37
   2   0  -6 1262.31   65.58
  -2   0  -6 1346.04   72.03
  -2   0   7    5.65    5.78
   2   0   7   -5.19    6.93
  -2   0  -7   10.01    7.00
   2   0  -7    4.69   10.09
  -2   0  -7    1.83    3.71
  -2   0   8  611.08   52.59
   2   0   8  697.65   57.93
  -2   0  -8  646.79   54.47
   2   0  -8  710.97   66.47
  -2   0  -8  631.87   53.73
  -2   0   9    6.57    4.15
   2   0   9    8.89    9.16
  -2   0  -9    4.92    7.58
   2   0  -9    2.60   11.80
  -2   0  -9    4.11    4.34
  -2   0  10  188.56   22.31
   2   0  10  200.13   26.17
  -2   0 -10  200.56   43.92
   2   0 -10  195.62   50.27
  -2   0  11   11.34   10.56
   2   0  11   -1.62    6.19
  -2   0 -11   10.65    8.33
   2   0 -11    8.88    7.53
   3   0   0    3.01    3.90
  -3   0   0    2.70    1.61
   3   0   0    0.84    1.14
  -3   0   0    3.88    3.65
  -3   0   1 3291.17   88.16
   3   0   1 3421.51   91.65
  -3   0  -1 3250.70   87.06
   3   0  -1 3283.38   88.46
   3   0   1 3460.71  106.73
   3   0  -1 3237.47   87.55
  -3   0   1 3440.24  107.35
  -3   0  -1 3592.57  112.04
   3   0  -1 3099.24   84.65
  -3   0   2   -1.53    4.98
   3   0   2    4.50    4.90
  -3   0  -2    1.96    2.36
   3   0   2   -2.52    2.14
  -3   0   2    1.43    1.41
  -3   0  -2    5.53    3.44
   3   0  -2    2.36    1.46
  -3   0   3 3524.93  143.21
   3   0   3 3558.20  143.91
   3   0  -3 3482.94  141.88
  -3   0  -3 3638.76  148.74
   3   0  -3 3377.39  136.10
  -3   0   4   -1.18    5.59
   3   0   4    3.86    5.56
  -3   0  -4    1.64    3.52
   3   0  -4    2.94    6.56
  -3   0  -4   -0.03    6.21
  -3   0   5 1717.63   71.65
   3   0   5 1687.60   70.57
  -3   0  -5 1789.87   74.38
   3   0  -5 1670.80   69.95
  -3   0  -5 1771.33   74.27
  -3   0   6   12.16    5.66
   3   0   6   13.98   10.07
  -3   0  -6    2.61    7.04
   3   0  -6    6.19    8.00
  -3   0  -6    1.53    3.34
  -3   0   7  527.61   32.15
   3   0   7  500.09   31.97
  -3   0  -7  538.97   33.37
   3   0  -7  525.62   33.96
  -3   0  -7  521.35   32.22
  -3   0   8    9.02    6.00
   3   0   8    5.94    8.05
  -3   0  -8   -0.08    7.53
   3   0  -8   16.43   12.71
  -3   0  -8    3.48    5.90
  -3   0   9  268.35   22.51
   3   0   9  259.79   22.76
  -3   0  -9  252.02   27.63
   3   0  -9  252.48   21.49
  -3   0  -9  240.92   24.29
  -3   0  10   -0.52    7.72
   3   0  10   10.56    6.90
  -3   0 -10    2.62    7.11
   3   0 -10   24.08    9.90
  -3   0 -10    9.26    5.71
  -3   0  11  193.37   61.08
   3   0  11  225.46   53.57
  -3   0 -11  160.29   30.15
   3   0 -11  193.60   46.68
  -4   0   0 2402.84   64.95
  -4   0   0 2322.37   67.35
   4   0   1    6.87    4.31
   4   0  -1    2.20    1.62
   4   0   1   -2.01    1.35
   4   0  -1   -3.18    3.20
  -4   0   1    2.92    3.78
  -4   0   2 1847.20   58.78
   4   0   2 1861.82   59.36
   4   0   2 1860.04   58.42
   4   0  -2 1794.58   57.03
  -4   0   2 1714.88   54.86
  -4   0  -2 1923.22   62.38
   4   0  -2 1678.09   53.38
  -4   0   3    4.45    3.35
   4   0   3    3.28    5.24
  -4   0  -3   -1.51    2.16
   4   0   3    0.93    1.76
   4   0  -3    2.72    5.20
  -4   0   3    0.48    0.84
  -4   0  -3   10.54    6.60
   4   0  -3    3.89    2.80
  -4   0   4 1491.09   61.99
   4   0   4 1611.22   67.23
  -4   0  -4 1591.84   65.69
   4   0  -4 1570.92   66.04
  -4   0  -4 1599.80   67.11
  -4   0   5    7.46    4.66
   4   0   5  -11.95    6.99
  -4   0  -5    4.56    5.07
   4   0  -5    5.18    7.70
  -4   0  -5   12.76    6.74
  -4   0   6 1313.23   74.95
   4   0   6 1299.82   74.53
  -4   0  -6 1374.89   76.91
   4   0  -6 1193.21   69.24
  -4   0  -6 1274.53   75.96
  -4   0   7   10.88   11.50
   4   0   7   18.32   10.60
  -4   0  -7    7.71    8.70
   4   0  -7    3.53    9.62
  -4   0  -7    9.09    6.22
  -4   0   8  534.16   34.30
   4   0   8  596.26   35.16
  -4   0  -8  511.04   35.84
   4   0  -8  540.55   34.91
  -4   0  -8  501.38   29.60
  -4   0   9    6.60    5.20
   4   0   9    8.68    5.95
  -4   0  -9    6.91    7.00
   4   0  -9    2.39    9.39
  -4   0  -9    2.61    6.95
  -4   0  10  122.99   36.21
   4   0  10  124.74   39.72
  -4   0 -10   90.14   28.05
   4   0 -10  143.73   34.54
  -4   0 -10   96.57   26.51
  -4   0  11    8.49    6.54
   4   0  11    9.38    5.30
  -4   0 -11   10.03    9.62
   4   0 -11    4.99    6.82
   5   0   0    1.71    4.26
   5   0   0    1.28    1.71
   5   0   0   18.05    3.38
  -5   0   0    4.70    4.17
   5   0   1 1842.37   58.92
   5   0   1 1676.16   53.06
   5   0  -1 1844.67   58.70
  -5   0   1 1824.30   59.01
  -5   0  -1 1823.54   59.49
  -5   0   2    4.91    3.29
   5   0   2   -0.73    5.92
   5   0   2    2.24    1.88
   5   0  -2    8.13    6.49
  -5   0   2    0.50    3.26
  -5   0  -2    4.88    5.70
  -5   0   3 1644.60   70.85
   5   0   3 1726.35   71.69
  -5   0  -3 1661.79   68.14
   5   0   3 1605.31   65.89
   5   0  -3 1748.57   72.76
  -5   0   3 1795.42   73.62
  -5   0  -3 1727.09   73.38
   5   0  -3 1911.96   79.27
  -5   0   4    2.44    3.55
   5   0   4    5.70    7.25
  -5   0  -4    5.52    2.50
   5   0   4   13.09    3.63
   5   0  -4    2.84    6.59
  -5   0  -4    4.04    7.38
   5   0  -4    0.70    1.65
   5   0  -4    4.92    2.52
  -5   0   5  858.18   51.70
   5   0   5  918.10   53.66
  -5   0  -5  883.59   50.74
   5   0  -5  872.54   52.25
  -5   0  -5  924.52   60.44
  -5   0   6    6.33    7.21
   5   0   6    6.01    7.93
  -5   0  -6    6.95    7.32
   5   0  -6    6.13    8.96
  -5   0  -6   10.84    9.87
  -5   0   7  366.12   29.79
   5   0   7  357.93   29.27
  -5   0  -7  365.71   29.00
   5   0  -7  316.53   28.81
  -5   0  -7  328.24   33.74
  -5   0   8   12.21    5.30
   5   0   8   -0.29    7.91
  -5   0  -8   17.97    9.18
   5   0  -8   19.56   13.90
  -5   0  -8    9.63    7.05
  -5   0   9  232.97   45.49
   5   0   9  251.30   45.32
  -5   0  -9  214.17   24.28
   5   0  -9  198.52   39.69
  -5   0  -9  179.00   33.46
  -5   0  10    5.89    3.67
   5   0  10    7.08    6.94
   5   0 -10   21.59   10.09
  -5   0 -10    0.25    6.29
   6   0   0 3017.09  123.32
   6   0   0 2668.12  108.89
   6   0   0 3033.29  123.56
  -6   0   0 3056.77  154.87
   6   0   1   -4.36    5.40
   6   0  -1    1.99    5.44
   6   0   1   -0.22    1.58
   6   0  -1    9.05    4.94
  -6   0   1    7.20    3.31
  -6   0  -1   -2.96    6.70
   6   0   2 1458.19   74.72
   6   0   2 1350.50   68.12
   6   0  -2 1501.81   76.49
  -6   0   2 1363.75   70.57
  -6   0  -2 1486.20   77.17
  -6   0   3    4.83    2.93
   6   0   3   -6.78    6.80
   6   0   3    0.77    1.12
   6   0  -3    6.32    4.29
  -6   0   3   -0.83    2.81
  -6   0  -3   11.96    6.70
  -6   0   4  384.43   31.96
   6   0   4  472.33   31.60
  -6   0  -4  421.44   24.92
   6   0  -4  440.11   28.70
  -6   0  -4  445.55   28.78
   6   0  -4  399.09   23.23
  -6   0   5    0.79    8.21
   6   0   5   30.46    9.69
  -6   0  -5    2.93    3.00
   6   0  -5    7.93    7.79
  -6   0  -5    5.96    6.19
  -6   0   6  380.12   32.89
   6   0   6  395.62   32.29
  -6   0  -6  304.31   24.53
   6   0  -6  326.90   27.52
  -6   0  -6  341.88   29.20
  -6   0   7    7.47    5.26
   6   0   7   -1.45    7.01
   6   0  -7    2.69    8.69
  -6   0  -7   11.41   12.89
  -6   0   8  309.81   44.87
   6   0   8  331.53   48.04
   6   0  -8  314.00   47.32
  -6   0  -8  255.17   49.79
  -6   0   9   10.78    9.63
   6   0   9    6.97    4.63
   6   0  -9   20.41   12.28
  -6   0  -9    6.95    9.16
  -6   0  10   89.06   37.74
   6   0  10   93.88   26.89
   6   0 -10  118.21   29.87
  -6   0 -10   86.04   27.19
   7   0   0   13.26    6.06
   7   0   0   11.80    4.95
  -7   0   0    6.41    3.95
   7   0   1  525.27   31.73
   7   0  -1  559.25   33.19
   7   0  -1  565.46   33.02
   7   0   1  533.94   30.58
  -7   0   1  519.41   31.53
  -7   0  -1  505.17   31.30
   7   0   2    7.48    6.81
   7   0  -2    3.02    5.98
  -7   0   2   -0.32    3.88
  -7   0  -2    9.62    5.28
   7   0   3  711.63   43.16
   7   0  -3  740.59   43.31
  -7   0   3  656.88   40.80
  -7   0  -3  586.49   39.69
  -7   0   4    3.48    7.00
   7   0   4    2.71    7.01
   7   0  -4    6.24    6.26
  -7   0  -4    9.23    9.62
  -7   0   5  599.23   46.42
   7   0   5  576.69   44.93
   7   0  -5  573.79   45.05
  -7   0  -5  605.55   52.24
  -7   0   6    7.72    4.49
   7   0   6    5.91    6.57
   7   0  -6    5.61    7.73
  -7   0  -6    3.04    4.94
  -7   0   7  337.29   33.70
   7   0   7  374.30   40.61
   7   0  -7  336.96   39.54
  -7   0  -7  322.01   52.83
  -7   0   8    9.72    5.99
   7   0   8    0.23    6.94
   7   0  -8   21.97   13.27
  -7   0  -8    8.16    5.03
  -7   0   9  165.56   21.87
   7   0   9  111.18   25.89
   7   0  -9  135.12   16.56
  -7   0  -9  132.40   31.29
   8   0   0 1031.48   77.28
  -8   0   0 1005.83   82.41
   8   0   1    0.73    6.67
   8   0  -1   12.57    6.48
   8   0  -1    2.32    3.28
  -8   0   1    2.17    3.78
  -8   0  -1   11.73    8.52
   8   0   2  584.15   49.13
   8   0  -2  586.73   48.55
   8   0  -2  578.60   47.53
  -8   0   2  574.38   48.55
  -8   0  -2  557.87   46.76
   8   0   3    3.83    6.64
   8   0  -3    6.01    5.65
  -8   0   3    4.36    2.33
  -8   0  -3    5.28    8.16
   8   0   4  194.25   14.61
   8   0  -4  239.35   25.77
  -8   0  -4  215.03   38.40
  -8   0   5   10.73    7.67
   8   0   5    7.54    9.98
   8   0  -5   10.66    6.59
  -8   0  -5    7.63    4.15
  -8   0   6  169.38   23.07
   8   0   6  190.99   23.55
   8   0  -6  186.75   22.94
  -8   0  -6  151.48   33.55
  -8   0   7    8.50    5.53
   8   0   7    0.01    4.85
   8   0  -7    6.06    7.50
  -8   0  -7   10.37    5.90
  -8   0   8  138.01   20.65
   8   0   8  184.24   22.10
   8   0  -8  123.14   22.19
  -8   0  -8  117.20   25.97
   9   0   0    5.09    5.74
  -9   0   0    6.76    6.49
   9   0   1  195.14   13.78
   9   0  -1  196.65   14.97
  -9   0   1  192.62   22.54
  -9   0  -1  172.93   36.76
   9   0   2   10.48    7.08
   9   0  -2    9.10    6.25
  -9   0   2   19.87    6.81
  -9   0  -2    2.51    5.47
   9   0   3  357.14   37.60
   9   0  -3  319.07   31.68
  -9   0  -3  311.78   55.82
   9   0   4   10.64    7.34
   9   0  -4    4.04    5.46
  -9   0  -4   12.72    9.01
   9   0   5  320.78   65.24
   9   0  -5  321.97   65.07
  -9   0  -5  262.31   40.62
  -9   0   6    7.45    5.95
   9   0   6   15.90    9.45
   9   0  -6    6.14    6.48
  -9   0  -6   15.07    8.94
  -9   0   7   82.16   25.39
   9   0   7   80.61   26.38
   9   0  -7   70.14   26.39
  -9   0  -7   80.85   25.00
  10   0   0  195.40   22.44
 -10   0   0  147.98   30.95
  10   0   1    1.90    6.74
  10   0  -1   14.31    6.34
 -10   0   1    4.58    5.37
 -10   0  -1    2.98    4.36
  10   0   2  161.23   19.40
  10   0  -2  175.69   19.96
 -10   0   2  122.77   28.20
 -10   0  -2  136.96   37.55
  10   0   3    1.69    6.58
  10   0  -3    1.78    6.58
 -10   0  -3   11.32    6.79
  10   0   4  142.78   31.17
  10   0  -4  166.19   34.54
 -10   0  -4  115.69   35.07
  10   0   5    0.21    6.64
 -10   0  -5    7.27    8.81
  10   0   6  116.34   28.82
 -10   0  -6   83.75   30.54
  11   0   0    5.81    5.30
 -11   0   0   10.21    6.32
  11   0   1  160.32   38.00
  11   0  -1  151.62   35.85
 -11   0   1   89.85   29.96
 -11   0  -1   93.49   33.85
  11   0   2    0.19    5.51
  11   0  -2   11.34    9.31
 -11   0  -2    3.81    3.96
  11   0   3  152.56   17.71
  11   0  -3  125.82   14.73
 -11   0  -3  110.92   27.48
  11   0   4   19.40   10.64
  11   0  -4   14.07    9.87
 -11   0  -4    5.13    4.39
   0   1   0 2118.29   56.20
   0   1   0 2137.86   57.17
   0  -1   0 1946.97   53.06
   0  -1   0 2062.61   55.50
   0   1   0 2288.64   61.55
   0  -1   1  102.73    7.66
   0   1  -1  104.04    4.14
   0   1   1   99.54    5.34
   0  -1  -1  100.48    4.48
   0   1   1   92.17    6.96
   0  -1  -1   99.30    4.29
   0   1  -1  103.35    6.44
   0  -1   1  100.95    5.21
   0  -1  -1  101.90    5.74
   0   1   1  103.29    5.09
   0  -1   1  102.33    5.94
   0   1  -1   94.22    4.62
   0  -1   2 3141.32   83.94
   0   1   2 3314.13   88.56
   0  -1  -2 3308.71   88.25
   0   1   2 3325.78   90.16
   0  -1  -2 3616.36  112.59
   0   1  -2 3125.49   86.07
   0  -1   2 3213.76   87.44
   0   1   2 3312.74   88.50
   0  -1   2 3295.18   88.18
   0  -1   3  139.95    7.98
   0   1   3  128.85    6.34
   0   1  -3  152.05    9.16
   0  -1  -3  140.93    7.45
   0  -1   3  122.42    6.89
   0  -1  -3  135.10    8.88
   0   1   3  128.25    5.91
   0  -1   3  136.15    6.62
   0  -1   4 2705.28   85.20
   0   1  -4 2906.09  125.40
   0  -1  -4 3034.97  123.89
   0  -1   4 2645.40   82.62
   0  -1   4 2827.23   88.33
   0  -1   5   45.41   12.70
   0   1   5   33.13    7.06
   0   1  -5   52.61   10.58
   0  -1  -5   49.94   10.86
   0  -1  -5   38.30    6.71
   0  -1   5   34.29    4.98
   0  -1   6 1608.35   72.09
   0   1   6 1728.89   73.11
   0   1  -6 1619.20   69.89
   0  -1  -6 1662.73   71.09
   0  -1  -6 1643.62   68.53
   0  -1   6 1625.73   67.12
   0  -1   7   53.45   14.04
   0   1   7   56.33   17.75
   0   1  -7   27.86   10.38
   0  -1  -7   70.18   14.56
   0  -1  -7   56.47   11.42
   0  -1   7   45.42    5.04
   0  -1   8  590.01   54.41
   0   1   8  682.62   60.53
   0   1  -8  667.26   56.66
   0  -1  -8  635.27   53.96
   0  -1  -8  585.56   52.87
   0  -1   8  627.45   51.44
   0  -1   9    4.73    3.15
   0   1   9    9.15    6.35
   0   1  -9   12.17    6.83
   0  -1  -9   20.58   10.63
   0  -1  10  267.54   34.95
   0   1  10  263.25   53.42
   0   1 -10  251.50   54.74
   0  -1 -10  308.91   47.74
   0  -1  11    6.05    7.32
   0   1  11    4.86    7.95
   0   1 -11    2.00    9.10
   0  -1 -11   10.76    8.56
   1   1   0   14.21    3.93
  -1   1   0   14.06    5.09
   1  -1   0   13.30    3.16
   1   1   0   19.21    3.96
  -1  -1   0   14.80    3.21
  -1  -1   0   16.71    5.42
   1   1   0   12.70    3.62
   1  -1   0    6.27    3.86
  -1   1   0   11.85    3.29
   1   1  -1 8131.01  250.70
  -1  -1  -1 8261.03  254.55
  -1   1   1 8497.89  262.23
   1  -1  -1 8642.94  266.46
  -1  -1   1 8644.71  266.75
   1   1  -1 7150.18  220.36
  -1  -1   2   13.16    4.69
   1   1  -2   18.81    4.51
  -1   1   2   25.91    6.50
  -1   1  -2   11.96    2.21
   1   1   2   29.73    8.98
  -1  -1  -2   19.21    5.06
  -1   1   2   11.83    3.85
  -1  -1  -2   22.61    4.13
   1  -1  -2   12.74    3.61
  -1   1  -2   22.36    6.32
   1  -1   2   20.95    3.67
   1   1  -2   19.21    7.21
  -1  -1   2   18.63    6.87
   1  -1   2   22.60    4.49
  -1  -1  -2   13.73    6.39
   1   1   2    3.38    5.53
  -1  -1   2    4.50    3.34
  -1   1   2   10.05    2.06
   1   1  -2    9.89    3.08
   1  -1   2   12.84    8.42
  -1  -1   3 1549.16   43.99
  -1   1   3 1669.19   45.96
   1   1   3 1565.10   43.43
  -1  -1  -3 1734.55   47.30
  -1   1  -3 1643.14   48.77
   1   1  -3 1635.20   45.54
  -1  -1  -3 1654.43   45.32
   1  -1  -3 1699.53   47.14
   1  -1  -3 1738.86   47.03
  -1   1   3 1655.18   44.77
  -1  -1   3 1589.96   42.97
   1   1  -3 1499.54   40.49
  -1  -1   4   84.49   21.74
  -1   1   4   80.45    7.79
   1   1   4   65.77    7.55
  -1   1  -4   72.58    8.03
   1   1  -4   73.18    7.78
  -1  -1  -4   88.19    7.02
   1  -1  -4   74.49    8.67
  -1   1  -4   77.01    7.39
  -1  -1   4   64.53    9.32
  -1  -1  -4   71.25   10.61
   1  -1  -4   74.30    9.08
  -1   1   4   67.61    4.55
  -1  -1   4   62.10    3.95
  -1  -1   5  946.05   40.76
  -1   1   5  878.01   37.45
   1   1   5 1036.97   35.45
  -1   1  -5  941.51   40.72
   1   1  -5  808.43   32.85
  -1  -1  -5 1043.66   44.56
   1  -1  -5  981.49   42.27
  -1   1  -5  916.90   40.01
  -1  -1   5  857.29   37.03
  -1  -1  -5 1022.61   36.62
   1  -1  -5  985.11   41.38
  -1   1   5  913.81   37.81
  -1  -1   5  970.71   31.23
  -1  -1   6   47.05   15.56
  -1   1   6   57.39   16.19
   1  -1   6   64.76   16.23
   1   1   6   46.86   11.21
  -1   1  -6   66.41   15.96
   1   1  -6   60.68   11.18
  -1  -1  -6   62.40   12.52
   1  -1  -6   63.26   11.45
  -1   1  -6   50.46   13.43
  -1  -1  -6   53.36   10.90
   1  -1  -6   50.07    9.15
  -1  -1   6   42.61    4.95
  -1   1   6   42.62    4.41
  -1  -1   6   49.82    4.69
  -1  -1   7 1069.13   61.94
   1  -1   7  989.01   57.26
  -1   1   7  985.07   62.26
   1   1   7 1014.68   61.18
  -1   1  -7 1055.81   65.52
   1   1  -7 1025.35   60.36
  -1  -1  -7 1080.11   63.20
   1  -1  -7 1008.00   58.99
  -1   1  -7  950.61   55.31
   1  -1  -7  948.71   55.31
  -1  -1  -7 1082.86   64.03
  -1  -1   7 1007.74   56.80
  -1  -1   8   28.49    7.98
   1  -1   8    6.01    3.06
  -1   1   8   14.39    6.20
   1   1   8   20.30    6.49
  -1   1  -8    3.77    9.03
   1   1  -8    0.70   10.88
  -1  -1  -8   13.11    8.67
   1  -1  -8   13.70    9.22
   1  -1  -8   13.04    3.17
  -1  -1  -8   -2.50    5.46
  -1  -1   8    7.65    2.81
  -1  -1   9  477.95   31.33
   1  -1   9  449.51   29.93
  -1   1   9  467.52   27.60
   1   1   9  478.86   29.33
  -1   1  -9  466.86   30.56
   1   1  -9  455.13   38.01
  -1  -1  -9  421.88   31.08
   1  -1  -9  420.15   40.36
  -1  -1  -9  452.74   26.44
   1  -1   9  462.72   26.23
  -1  -1  10    8.50    6.16
  -1   1  10    1.34    7.81
   1  -1  10    7.94    5.72
   1   1  10    1.89    5.45
  -1   1 -10   13.62    6.34
   1   1 -10    9.19   10.30
  -1  -1 -10   23.30   12.92
   1  -1 -10   -6.27    9.22
  -1  -1  11  157.54   37.15
   1  -1  11  125.98   42.77
  -1   1  11  137.05   45.93
   1   1  11   98.90   42.20
  -1   1 -11  154.88   39.10
   1   1 -11  130.75   48.58
  -1  -1 -11  135.41   35.82
   1  -1 -11  108.00   34.69
   2  -1   0 2740.78   72.60
   2  -1   0 2736.50   72.49
   2   1   0 2439.40   65.71
  -2   1   0 2782.28   74.61
   2  -1   0 2646.74   71.14
   2   1   0 2692.40   71.59
  -2  -1   0 2660.65   70.87
   2  -1   0 2874.64   78.65
  -2  -1   0 2666.32   74.84
   2   1   0 2651.01   71.36
   2  -1   0 2928.27   78.79
  -2  -1   1  153.59    7.59
   2   1  -1  157.06    7.24
  -2   1   1  151.22    6.93
   2  -1  -1  149.43    5.47
   2  -1   1  159.81    6.03
  -2   1  -1  145.32    5.68
   2   1   1  124.25    6.18
  -2  -1  -1  138.58    7.36
  -2   1   1  156.88    7.43
   2   1   1  143.82    5.00
   2  -1  -1  140.59    5.97
  -2  -1  -1  152.05    5.14
  -2   1  -1  158.99    6.68
   2  -1   1  153.22    6.41
  -2  -1   1  154.98    6.57
  -2   1  -1  155.58    7.69
   2  -1   1  133.36   13.89
  -2  -1  -1  169.07   18.79
   2   1   1  135.86   10.43
  -2  -1   1  168.63   13.84
   2  -1  -1  155.50    7.83
  -2   1   1  153.95    7.09
  -2  -1   2 3579.98  111.46
  -2   1   2 3705.42  114.79
   2  -1  -2 3444.28  106.81
   2  -1   2 3404.41   90.66
  -2   1  -2 3540.80  109.71
  -2   1   2 3527.35  110.21
  -2  -1  -2 3562.84  110.21
  -2   1  -2 3399.70   91.10
   2   1  -2 3392.11   92.99
  -2  -1   2 3283.12   89.19
  -2  -1  -2 3347.83   88.99
  -2  -1   2 3472.08  107.49
   2   1  -2 3329.40   88.63
   2  -1  -2 3631.49  112.51
  -2   1   2 3596.14  111.40
  -2  -1   3   47.23   12.14
  -2   1   3   48.84    4.17
   2  -1   3   45.07   10.68
   2   1   3   42.88    7.34
  -2  -1  -3   41.70    7.65
  -2   1  -3   44.18    5.80
   2   1  -3   47.04    6.96
  -2  -1  -3   50.40   11.61
   2  -1  -3   36.85    6.02
  -2   1  -3   67.59   15.27
  -2  -1  -3   54.08   11.94
  -2  -1   3   37.19    2.98
   2  -1  -3   39.43    3.88
   2   1  -3   40.87    2.82
  -2   1   3   36.27    2.93
  -2  -1   4 2692.84   85.06
  -2   1   4 2581.28   82.59
   2  -1   4 2304.71   72.90
   2   1   4 2567.90   81.72
  -2   1  -4 2576.99   82.22
   2   1  -4 2466.62   79.29
  -2  -1  -4 2565.23   80.70
   2  -1  -4 2478.16   78.83
  -2  -1   4 2514.66   78.02
   2  -1  -4 2524.82   79.20
  -2   1   4 2516.32   78.09
  -2  -1   5   30.90    6.49
  -2   1   5   37.41   10.33
   2  -1   5   41.30    9.50
   2   1   5   49.22    7.52
  -2   1  -5   35.20    9.06
   2   1  -5   59.21   10.67
  -2  -1  -5   31.30    5.48
   2  -1  -5   44.94    8.76
  -2   1  -5   51.76    9.14
  -2  -1   5   28.03    3.61
  -2  -1  -5   36.00    5.86
   2  -1  -5   42.69    7.05
  -2   1   5   28.66    2.95
  -2  -1   6 1174.01   63.71
  -2   1   6 1057.05   54.80
   2  -1   6 1083.79   56.02
   2   1   6 1073.41   56.22
  -2   1  -6 1109.58   58.57
   2   1  -6 1079.76   57.04
  -2  -1  -6 1123.38   59.38
   2  -1  -6 1014.14   54.08
  -2   1  -6 1275.77   66.22
  -2  -1  -6 1146.10   59.81
   2  -1  -6 1007.37   51.54
  -2  -1   6  978.03   49.13
  -2   1   6 1051.35   52.93
  -2  -1   7   13.19    6.28
  -2   1   7   19.66   11.72
   2  -1   7   21.72    7.65
   2   1   7   18.44    7.40
  -2   1  -7   20.05    9.91
   2   1  -7   37.58   15.18
  -2  -1  -7   32.44    8.04
   2  -1  -7   15.14    8.68
  -2   1  -7   13.62    7.42
   2  -1  -7   16.34    3.49
  -2  -1  -7   24.39    9.45
  -2  -1   7   27.83    2.77
  -2  -1   8  432.51   34.77
  -2   1   8  402.45   36.12
   2  -1   8  374.44   29.91
   2   1   8  374.65   33.47
  -2   1  -8  361.11   33.53
   2   1  -8  403.97   33.90
  -2  -1  -8  432.02   44.39
   2  -1  -8  391.14   34.43
  -2   1  -8  411.54   35.95
  -2  -1  -8  433.76   34.36
  -2  -1   9   13.08    9.34
  -2   1   9    4.72    5.51
   2  -1   9    5.27    5.04
   2   1   9    6.59    3.42
  -2   1  -9    6.90    8.66
   2   1  -9    3.90   10.47
  -2  -1  -9    7.82    8.04
   2  -1  -9    9.44    9.12
  -2   1  -9    7.41    4.63
  -2  -1  -9    8.65    5.54
  -2  -1  10  295.73   34.00
  -2   1  10  302.06   35.79
   2  -1  10  271.37   30.15
   2   1  10  290.59   37.34
  -2   1 -10  303.33   44.54
   2   1 -10  276.53   32.56
  -2  -1 -10  244.74   52.34
   2  -1 -10  328.04   51.15
  -2  -1  11   13.33    7.42
  -2   1  11    5.93    6.71
   2  -1  11    6.09    4.71
   2   1  11   -4.93    7.05
  -2   1 -11   11.48    8.12
   2   1 -11   12.42    9.96
  -2  -1 -11    4.95    5.94
   2  -1 -11   -0.18    8.20
   3  -1   0  476.15   13.80
   3  -1   0  481.93   13.79
   3   1   0  498.58   15.74
  -3   1   0  456.66   14.12
   3  -1   0  421.70   15.07
   3   1   0  457.33   13.91
  -3  -1   0  471.74   13.64
  -3   1   0  433.96   14.22
  -3  -1   0  496.92   17.85
  -3   1   1 1375.85   37.51
   3  -1  -1 1220.01   33.55
   3  -1   1 1333.82   36.23
   3   1   1 1249.51   34.99
  -3   1  -1 1277.59   34.61
  -3   1   1 1334.31   38.39
  -3   1  -1 1314.46   36.56
   3  -1   1 1326.23   38.71
   3   1  -1 1237.21   34.05
  -3  -1   1 1254.36   34.32
  -3   1  -1 1361.67   39.37
   3  -1  -1 1278.09   36.21
  -3  -1  -1 1264.73   36.23
   3   1  -1 1212.57   34.10
   3  -1  -1 1261.77   35.25
  -3  -1   2  107.05   21.30
  -3   1   2   94.73    5.27
   3  -1  -2   74.79    4.53
   3  -1   2   79.75    5.38
   3   1   2   72.67    6.92
  -3   1  -2   77.18    5.06
  -3   1   2   77.50    6.92
  -3  -1  -2   83.68    3.62
  -3   1  -2   93.80    7.83
   3  -1   2   81.96    5.16
   3   1  -2   94.27    8.14
   3  -1  -2   94.95    8.59
  -3   1  -2  101.95   22.99
  -3  -1  -2   83.53   21.94
  -3  -1   2  109.38    9.40
   3   1  -2   72.56    4.20
   3  -1  -2   83.64    6.44
  -3  -1   3 1764.27   56.68
  -3   1   3 1807.55   57.65
   3  -1   3 1830.26   58.04
   3   1   3 1695.05   54.73
  -3  -1  -3 1805.64   57.06
  -3   1  -3 1855.19   62.33
  -3  -1  -3 1651.42   51.85
   3  -1  -3 1786.81   57.92
   3  -1  -3 1833.88   57.54
  -3   1  -3 1698.64   54.82
  -3  -1  -3 1756.70   57.47
  -3  -1   3 1897.46   59.94
   3   1  -3 1679.42   52.38
   3  -1  -3 1807.62   56.63
  -3  -1   4   74.45   18.25
  -3   1   4   90.33   19.85
   3  -1   4   71.03    5.99
   3   1   4   62.79    8.46
  -3   1  -4   77.27    8.87
  -3  -1  -4   76.06   14.21
   3  -1  -4   62.86    4.68
  -3   1  -4   67.55   13.69
  -3  -1  -4   75.30   15.73
  -3  -1   5 2132.45   88.96
  -3   1   5 2122.94   87.53
   3  -1   5 2043.14   84.56
   3   1   5 2203.09   91.56
  -3   1  -5 2075.39   86.29
   3   1  -5 2097.17   87.13
  -3  -1  -5 2134.47   88.08
   3  -1  -5 2157.55   89.98
  -3   1  -5 2053.43   85.25
  -3  -1  -5 2198.41   91.28
   3  -1  -5 1924.42   78.22
  -3  -1   6  105.85   11.13
  -3   1   6  106.05   13.21
   3  -1   6  107.38   10.44
   3   1   6  105.96   11.49
  -3   1  -6  106.52   10.39
   3   1  -6  100.02   20.27
  -3  -1  -6  124.03   11.02
   3  -1  -6  115.97   11.63
  -3   1  -6  115.20   22.30
   3  -1  -6  101.45    5.90
  -3  -1  -6  108.84   21.79
  -3  -1   7 1254.56  102.45
  -3   1   7 1257.20  102.52
   3  -1   7 1215.93   69.87
   3   1   7 1217.92   69.04
  -3   1  -7 1190.26   70.52
   3   1  -7 1181.34   72.47
  -3  -1  -7 1199.36   67.50
   3  -1  -7 1229.87  100.92
  -3   1  -7 1433.15  118.19
  -3  -1  -7 1281.34  104.62
  -3  -1   8   23.78    6.91
  -3   1   8   17.54    7.78
   3  -1   8   24.80    8.06
   3   1   8   16.12    6.49
  -3   1  -8    9.65    6.68
   3   1  -8    4.12   10.29
  -3  -1  -8   19.13    9.56
   3  -1  -8    0.04    8.73
  -3   1  -8   10.58    5.36
  -3  -1  -8   19.11    9.69
  -3  -1   9  321.41   34.24
  -3   1   9  364.86   38.89
   3  -1   9  314.23   32.78
   3   1   9  300.74   37.80
  -3   1  -9  308.02   38.27
   3   1  -9  317.97   33.57
  -3  -1  -9  299.27   39.12
   3  -1  -9  337.98   34.83
  -3   1  -9  310.63   37.21
  -3  -1  -9  330.00   39.10
  -3  -1  10    2.19    5.46
  -3   1  10   12.19    8.14
   3  -1  10    4.48    5.82
   3   1  10   13.00   10.10
  -3   1 -10   12.14   11.44
  -3  -1 -10   14.19    8.30
   3   1 -10    5.25   11.14
   3  -1 -10   -1.94    8.05
  -3   1 -10    2.39    4.77
  -3  -1 -10    3.94    2.94
  -3  -1  11   74.61   22.28
  -3   1  11   68.93   14.88
   3  -1  11   62.76   18.13
   3   1  11   66.69   18.80
  -3   1 -11   64.27   12.66
  -3  -1 -11   51.15   16.02
   3   1 -11   83.48   19.62
   3  -1 -11   67.93   21.40
   4  -1   0 1792.27   56.17
   4  -1   0 1910.34   59.97
   4   1   0 1817.49   58.05
   4   1   0 1793.63   56.02
  -4   1   0 1885.34   59.69
   4   1   0 1849.03   57.39
  -4   1   0 1930.16   62.65
  -4  -1   0 1803.73   59.54
   4  -1  -1  110.64    5.53
   4  -1   1  117.03    6.54
   4   1   1  129.83    8.39
  -4   1  -1  108.65    4.88
  -4   1   1  118.48    7.33
  -4   1  -1  106.46    5.28
   4  -1   1  106.01   13.90
   4   1  -1  136.42    9.65
  -4  -1   1  111.84    5.41
  -4  -1   1  121.08   13.61
  -4  -1   2 2501.79   79.01
  -4   1   2 2594.48   81.23
   4  -1   2 2675.93   83.86
   4   1   2 2638.93   84.10
  -4   1   2 2584.63   82.51
  -4   1  -2 2777.74   87.43
   4   1  -2 2446.73   76.81
  -4   1  -2 2574.81   83.18
  -4  -1  -2 2463.45   81.74
  -4  -1   2 2506.41   80.29
   4  -1  -2 2501.49   78.55
  -4  -1   3    3.98    3.51
  -4   1   3    6.83    5.76
   4  -1   3   -1.52    4.79
   4   1   3    7.86    7.27
  -4  -1  -3    2.58    1.47
  -4   1  -3    9.35    4.31
   4   1  -3   18.75    8.15
   4  -1  -3   10.03    7.82
  -4   1  -3    2.83    4.50
   4  -1  -3   -0.10    2.03
  -4  -1  -3   10.59    5.88
  -4  -1   3    3.68    1.74
   4   1  -3    9.13    3.34
   4  -1  -3    5.39    2.54
  -4  -1   4 1684.81   71.53
  -4   1   4 1692.19   71.00
   4  -1   4 1845.57   76.26
   4   1   4 1890.81   78.89
  -4  -1  -4 1835.99   74.85
  -4   1  -4 1786.36   74.11
  -4  -1  -4 1784.79   75.35
   4   1  -4 1713.30   71.64
   4  -1  -4 1814.07   77.62
  -4   1  -4 1781.35   75.21
   4  -1  -4 1597.81   66.59
  -4  -1  -4 1852.54   77.83
   4  -1  -4 1722.78   70.10
   4   1  -4 1708.92   69.34
  -4  -1   5   14.01    7.31
  -4   1   5   21.08   11.02
   4  -1   5   17.55    5.58
   4   1   5   25.86    8.25
  -4   1  -5   33.22    6.86
  -4  -1  -5   18.68    5.51
   4   1  -5   24.70    7.99
   4  -1  -5   24.65   11.75
  -4   1  -5   21.60    6.91
   4  -1  -5   16.03    3.00
  -4  -1  -5   15.11    8.42
   4  -1  -5   19.30    2.17
  -4  -1   6  499.87   32.15
  -4   1   6  552.89   33.35
   4  -1   6  549.12   33.89
   4   1   6  552.42   35.80
  -4   1  -6  592.57   35.97
  -4  -1  -6  631.87   37.18
   4   1  -6  566.51   34.42
   4  -1  -6  544.85   34.15
  -4   1  -6  578.88   35.42
  -4  -1  -6  631.66   38.70
  -4  -1   7    6.56    9.02
  -4   1   7    8.57    6.55
   4  -1   7   -4.26    6.79
   4   1   7   10.92    8.01
  -4   1  -7   -5.00    6.69
  -4  -1  -7    3.29    5.49
   4   1  -7    3.60    7.06
   4  -1  -7   12.21   11.15
  -4   1  -7    8.26   10.83
  -4  -1  -7    5.79    7.52
  -4  -1   8  203.12   17.74
  -4   1   8  221.75   19.07
   4  -1   8  233.43   24.21
   4   1   8  264.37   19.20
  -4   1  -8  248.75   16.79
  -4  -1  -8  215.69   23.00
   4   1  -8  246.95   22.55
   4  -1  -8  198.03   17.25
  -4   1  -8  261.94   20.13
  -4  -1  -8  232.52   38.06
  -4  -1   9   10.17    8.56
  -4   1   9    4.82    3.77
   4  -1   9    4.69    5.72
   4   1   9    6.69    3.73
  -4   1  -9    9.65    9.94
  -4  -1  -9   14.34    8.25
   4   1  -9    7.95    9.91
   4  -1  -9    5.83    6.15
  -4   1  -9    9.10    5.22
  -4  -1  -9    2.13    5.77
  -4  -1  10  247.28   57.60
  -4   1  10  213.07   50.11
   4  -1  10  316.64   74.09
   4   1  10  209.03   63.15
  -4   1 -10  244.95   57.80
  -4  -1 -10  245.14   56.53
   4   1 -10  269.68   63.50
   4  -1 -10  203.03   44.40
  -4   1 -10  173.27   49.65
  -4  -1 -10  184.45   46.45
  -4  -1  11   11.50    9.07
  -4   1  11    8.40    5.90
   4  -1  11    4.36    3.70
   4   1  11    2.43    4.59
  -4   1 -11    8.55    6.96
   4   1 -11   21.99   15.23
   4  -1 -11   11.20    8.78
   5  -1   0   52.43    4.81
   5   1   0   53.82    7.85
  -5   1   0   48.09    4.62
   5   1   0   42.90    6.28
   5   1   0   48.65    7.68
  -5   1   0   73.15   17.25
  -5  -1   0   55.58   15.29
   5  -1   1 1655.29   67.96
   5   1   1 1674.54   69.60
   5   1  -1 1623.97   67.33
   5   1  -1 1630.94   67.11
  -5   1   1 1692.29   70.06
  -5   1  -1 1741.63   71.49
   5   1  -1 1639.96   68.83
  -5   1   1 1625.41   67.11
  -5   1  -1 1772.59   74.57
  -5  -1   1 1621.60   67.41
  -5  -1  -1 1653.35   71.28
  -5   1   2    4.69    3.93
   5  -1   2   11.84    5.03
   5   1   2    7.92    6.66
  -5   1   2   12.70    4.50
  -5   1  -2    9.55    4.16
   5   1  -2    1.66    1.88
  -5   1  -2    1.55    5.83
  -5  -1   2    7.79    3.36
  -5  -1  -2   16.28    7.76
   5  -1  -2    3.95    4.88
  -5  -1   3  891.99   38.63
  -5   1   3  912.86   38.52
   5  -1   3  979.49   41.84
   5   1   3  846.72   39.13
  -5   1  -3  930.62   39.60
   5   1  -3  861.81   37.51
   5  -1  -3  928.36   40.87
  -5   1  -3  866.66   38.98
  -5  -1   3  901.10   38.45
  -5  -1  -3  992.78   45.19
   5  -1  -3  906.87   38.23
  -5  -1   4   28.62   15.75
  -5   1   4   20.04    5.38
   5  -1   4   23.65    6.53
   5   1   4   29.44    9.37
  -5  -1  -4   22.22    3.70
  -5   1  -4   28.00    8.00
   5   1  -4   26.67    6.84
   5  -1  -4   38.29    8.86
  -5   1  -4   16.83    9.24
  -5  -1   4   22.66    4.50
   5  -1  -4   17.24    4.35
  -5  -1  -4   21.20    9.00
   5   1  -4   18.02    2.85
   5  -1  -4   19.60    3.00
  -5  -1   5  757.85   46.19
  -5   1   5  781.40   50.64
   5  -1   5  835.95   48.64
   5   1   5  840.69   50.04
  -5   1  -5  768.59   46.13
  -5  -1  -5  856.26   48.77
   5   1  -5  793.52   47.57
   5  -1  -5  836.73   49.65
  -5   1  -5  779.80   46.36
  -5  -1  -5  931.39   56.69
   5  -1  -5  785.31   44.02
  -5  -1   6   32.11    7.33
  -5   1   6   29.55   10.71
   5  -1   6   28.54    7.16
   5   1   6   34.50    9.59
  -5   1  -6   32.05    8.27
  -5  -1  -6   22.16    4.86
   5   1  -6   43.37   11.89
   5  -1  -6   27.67   13.21
  -5   1  -6   35.39   12.85
  -5  -1  -6   35.70   15.49
  -5  -1   7  682.58   48.14
  -5   1   7  650.13   36.33
   5  -1   7  678.44   60.37
   5   1   7  665.25   38.01
  -5   1  -7  638.09   35.98
  -5  -1  -7  720.90   45.60
   5   1  -7  657.01   38.14
   5  -1  -7  666.58   41.95
  -5   1  -7  640.80   37.53
  -5  -1  -7  692.05   46.67
  -5  -1   8    9.39    7.11
  -5   1   8    9.05    7.12
   5  -1   8   13.40    5.90
   5   1   8   10.90    6.87
  -5   1  -8    5.88    8.40
  -5  -1  -8   15.82    7.36
   5   1  -8   22.61   14.09
   5  -1  -8    5.91    8.34
  -5   1  -8   11.35    7.29
  -5  -1  -8   12.19   11.36
  -5  -1   9  243.33   45.98
  -5   1   9  259.28   39.67
   5  -1   9  267.21   39.52
   5   1   9  215.32   33.43
  -5   1  -9  194.69   37.93
   5   1  -9  267.01   41.01
   5  -1  -9  247.23   37.14
  -5   1  -9  199.24   36.21
  -5  -1  -9  210.83   46.73
  -5  -1  10    7.16    4.27
  -5   1  10    6.83    6.22
   5  -1  10   12.92   10.20
   5   1  10    6.15    5.33
  -5   1 -10    4.61    6.29
   5   1 -10    4.52   10.00
   5  -1 -10   -0.40    8.02
  -5   1 -10   -0.39    8.49
  -5  -1 -10    9.99    8.41
   6  -1   0  934.22   47.92
   6   1   0 1000.46   52.02
  -6   1   0  984.90   50.86
   6   1   0  886.46   44.70
   6   1   0  961.57   48.86
  -6   1   0 1062.25   55.97
  -6  -1   0  926.92   49.01
   6  -1   1   23.25    6.05
   6   1   1   20.24   10.14
   6  -1  -1   21.29    4.39
   6   1  -1   14.85    6.64
  -6   1   1   25.54    7.08
   6   1  -1   15.64    4.63
  -6   1  -1   25.02    5.41
   6   1  -1   18.66    4.15
  -6   1   1   13.39    4.93
  -6   1  -1   27.19    5.55
  -6  -1   1   10.59    5.83
  -6  -1  -1   13.31    9.21
   6  -1   2 1103.13   56.58
   6   1   2 1078.33   56.25
  -6   1  -2 1113.93   56.57
   6   1  -2 1029.41   52.87
  -6   1  -2 1093.11   57.39
  -6  -1   2 1073.33   58.70
  -6  -1  -2 1012.98   65.35
   6  -1  -2 1026.70   52.99
  -6  -1   3   16.41    7.38
  -6   1   3   12.54    6.03
   6  -1   3   26.40    8.23
   6   1   3   -3.05    8.15
  -6   1  -3    8.07    3.52
   6   1  -3   16.72    8.98
   6  -1  -3   10.83    7.43
  -6   1  -3   12.82    6.78
  -6  -1   3   18.37    3.92
  -6  -1  -3    1.21    5.37
   6  -1  -3   21.17    7.35
  -6  -1   4  789.91   45.54
  -6   1   4  768.12   45.23
   6  -1   4  843.51   47.85
   6   1   4  761.73   44.21
  -6   1  -4  736.59   41.84
   6   1  -4  768.37   53.35
   6  -1  -4  821.47   48.87
  -6   1  -4  788.27   46.33
  -6  -1   4  731.53   40.91
  -6  -1  -4  790.83   56.48
   6  -1  -4  753.10   42.11
  -6  -1   5    3.79    5.40
  -6   1   5   -0.51    4.87
   6  -1   5   12.67    7.87
   6   1   5   -1.95    8.81
  -6   1  -5    5.24    5.29
   6   1  -5    7.51    6.25
   6  -1  -5    9.11    8.12
  -6   1  -5   -2.50    8.29
  -6  -1  -5   26.39   12.31
  -6  -1   6  455.47   39.21
  -6   1   6  438.19   38.90
   6  -1   6  498.42   39.07
   6   1   6  460.44   38.81
  -6   1  -6  449.23   35.04
   6   1  -6  441.02   36.24
   6  -1  -6  427.79   35.19
  -6   1  -6  494.40   42.03
  -6  -1  -6  534.15   78.45
  -6  -1   7    6.69    7.32
  -6   1   7    6.20    5.83
   6  -1   7    9.34    6.79
   6   1   7    8.35   13.38
  -6   1  -7    3.24    3.86
   6   1  -7   11.77    9.05
   6  -1  -7    2.69    8.88
  -6   1  -7   13.47    6.62
  -6  -1  -7   24.51   12.33
  -6  -1   8  258.86   30.05
  -6   1   8  252.44   27.65
   6  -1   8  243.62   46.17
   6   1   8  213.32   24.40
  -6   1  -8  271.72   29.05
   6   1  -8  233.26   27.12
   6  -1  -8  228.11   26.65
  -6   1  -8  265.10   32.67
  -6  -1  -8  285.73   52.02
  -6  -1   9   -3.91    7.31
  -6   1   9    7.44    4.60
   6  -1   9    7.06    3.69
   6   1   9    8.05    7.08
   6   1  -9    8.94    9.85
   6  -1  -9   21.61   12.44
  -6   1  -9    9.67    6.90
  -6  -1  -9    4.14    4.88
  -6  -1  10  160.03   40.81
  -6   1  10  132.96   33.41
   6  -1  10  139.64   40.15
   6   1  10  102.07   36.48
   6   1 -10  167.61   40.86
   6  -1 -10  131.62   38.02
  -6   1 -10   81.90   30.02
  -6  -1 -10  112.83   36.09
   7  -1   0   11.57    8.73
   7   1   0   23.10   11.07
  -7   1   0    6.59    5.32
   7   1   0    2.43    1.52
  -7   1   0    4.85    6.27
  -7  -1   0   15.84   12.06
   7  -1   1 1256.39   71.47
   7   1   1 1246.54   71.82
   7  -1  -1 1341.87   76.10
   7   1  -1 1303.26   75.06
  -7   1   1 1283.13   73.68
  -7   1  -1 1223.25   68.99
   7   1  -1 1213.69   68.24
  -7   1   1 1220.03   70.75
  -7   1  -1 1314.43   76.75
  -7  -1   1 1218.19   71.99
  -7  -1  -1 1291.74   79.83
   7  -1   2    1.85    5.87
   7   1   2   12.07   11.78
   7   1  -2   -3.40    6.93
  -7   1  -2    3.40    5.12
   7   1  -2   10.04    4.18
   7  -1  -2   14.46    7.46
  -7   1  -2   18.04    7.09
  -7  -1   2   12.03    6.65
  -7  -1  -2   18.54    8.67
   7  -1  -2   14.15    6.56
   7  -1   3  450.40   27.46
   7   1   3  435.76   29.78
  -7   1  -3  494.50   28.48
   7   1  -3  469.65   29.19
   7  -1  -3  487.37   30.27
  -7   1  -3  489.10   38.57
  -7  -1   3  438.40   27.51
  -7  -1  -3  455.05   34.18
   7  -1  -3  434.82   26.26
  -7  -1   4    7.40    4.76
  -7   1   4    8.64    3.61
   7  -1   4   -1.59    5.76
   7   1   4    1.20    7.82
  -7   1  -4    2.18    1.98
   7   1  -4    4.10    5.56
   7  -1  -4    9.35    6.97
  -7   1  -4    7.50    4.88
  -7  -1   4    8.54    3.43
  -7  -1  -4    2.85    9.07
   7  -1  -4    8.15    4.75
  -7  -1   5  230.01   21.41
  -7   1   5  247.63   15.41
   7  -1   5  279.30   19.43
   7   1   5  265.55   19.11
  -7   1  -5  189.04   17.36
   7   1  -5  248.46   19.42
   7  -1  -5  216.91   16.46
  -7   1  -5  226.94   18.70
  -7  -1  -5  270.69   44.71
  -7  -1   6    0.97    6.85
  -7   1   6    2.32    4.75
   7  -1   6    0.88    6.06
   7   1   6    8.89    7.95
   7   1  -6    9.18    7.47
   7  -1  -6   10.74    7.98
  -7   1  -6    8.58    5.80
  -7  -1  -6    6.93    7.74
  -7  -1   7  270.63   54.88
  -7   1   7  239.74   28.77
   7  -1   7  270.21   30.78
   7   1   7  282.92   32.68
   7   1  -7  267.33   30.23
   7  -1  -7  269.90   31.70
  -7   1  -7  247.55   31.97
  -7  -1  -7  249.47   52.38
  -7  -1   8   -3.06    7.66
  -7   1   8    5.68    6.79
   7  -1   8    1.27    6.14
   7   1   8   14.53   10.51
   7   1  -8   -0.71    8.10
   7  -1  -8   20.43   12.22
  -7   1  -8   -0.63    9.16
  -7  -1  -8   -8.60    7.96
  -7  -1   9  139.31   35.40
  -7   1   9  127.33   32.44
   7  -1   9  122.63   28.92
   7   1   9  155.04   18.22
   7   1  -9  128.70   33.11
   7  -1  -9  125.11   24.92
  -7   1  -9   81.15   27.99
  -7  -1  -9  109.08   26.65
   8  -1   0  299.02   26.27
   8   1   0  245.53   22.45
  -8   1   0  253.96   21.77
  -8   1   0  244.73   27.99
  -8  -1   0  249.75   24.35
   8  -1   1   -1.68    5.43
   8   1   1   14.18    7.36
   8  -1  -1    2.68    7.22
   8   1  -1   11.03    9.98
  -8   1  -1    3.84    3.29
   8  -1  -1    6.60    5.22
  -8   1   1    7.34    2.70
  -8   1  -1    4.42    3.99
  -8  -1   1   -0.89    5.40
  -8  -1  -1   16.77    9.07
   8  -1   2  453.07   37.07
   8   1   2  383.70   31.50
   8  -1  -2  396.52   31.42
   8   1  -2  370.55   30.25
   8   1  -2  351.44   27.00
   8  -1  -2  400.69   31.56
  -8   1  -2  384.87   31.75
  -8  -1   2  380.66   30.24
  -8  -1  -2  365.85   33.90
   8  -1  -2  393.71   32.01
   8  -1   3    4.19    5.40
   8   1   3    5.67    7.32
   8   1  -3    3.90    5.07
   8  -1  -3    3.50    5.51
  -8   1  -3    9.35    7.80
  -8  -1   3   12.03    5.10
  -8  -1  -3    9.97    7.25
   8  -1  -3   17.91    7.63
   8  -1   4  498.99   29.29
   8   1   4  436.49   29.11
   8   1  -4  459.54   37.04
   8  -1  -4  511.52   30.59
  -8   1  -4  500.13   66.59
  -8  -1  -4  429.76   27.35
  -8  -1   5    6.49    6.85
  -8   1   5   -1.88    5.43
   8  -1   5   -0.54    5.68
   8   1   5   16.14   12.66
   8   1  -5    9.92    6.29
   8  -1  -5   11.48    7.08
  -8   1  -5    8.86    6.10
  -8  -1  -5    2.21    6.72
  -8  -1   6  294.27   34.02
  -8   1   6  274.05   31.74
   8  -1   6  282.02   30.23
   8   1   6  260.50   29.44
   8   1  -6  277.26   30.71
   8  -1  -6  319.87   51.84
  -8   1  -6  278.80   62.94
  -8  -1  -6  251.37   58.25
  -8  -1   7    7.11    6.32
  -8   1   7    9.81    6.78
   8  -1   7   15.24    8.53
   8   1   7    6.12   10.90
   8   1  -7   23.43   11.91
   8  -1  -7    4.60    7.26
  -8   1  -7   -1.44    8.02
  -8  -1  -7   -0.46    7.89
  -8  -1   8  101.71   36.74
  -8   1   8   92.72   27.30
   8  -1   8  101.34   24.62
   8   1   8  115.39   14.22
   8   1  -8   73.64   21.49
   8  -1  -8  109.16   17.03
  -8   1  -8   93.30   27.82
  -8  -1  -8  109.00   22.67
   9  -1   0   10.40    4.91
   9   1   0    4.87    6.68
  -9   1   0   10.29    3.97
  -9  -1   0    7.29    7.18
   9  -1   1  291.12   21.03
   9   1   1  326.96   25.37
   9  -1  -1  283.44   20.35
   9   1  -1  285.23   20.69
  -9   1   1  279.80   19.73
  -9   1  -1  285.16   24.10
  -9  -1   1  271.67   41.01
  -9  -1  -1  274.75   30.79
   9  -1   2    6.44    5.18
   9   1   2    8.31    7.55
   9  -1  -2   12.66    5.49
   9   1  -2    8.88    7.86
   9  -1  -2    0.46    4.63
  -9   1  -2   -4.98    9.08
  -9  -1   2    5.78    4.05
  -9  -1  -2   11.84   10.10
   9  -1  -2   13.59    8.82
   9  -1   3  219.85   22.45
   9   1   3  251.45   27.05
   9  -1  -3  213.32   21.57
   9   1  -3  229.21   23.91
   9  -1  -3  227.74   23.47
  -9   1  -3  211.04   50.53
  -9  -1  -3  215.14   34.97
   9  -1   4   13.51    7.93
   9   1   4   12.80    8.02
   9  -1  -4   12.29    6.05
  -9   1  -4   10.30    4.97
  -9  -1  -4   12.58    8.81
   9  -1   5  210.45   30.80
   9   1   5  180.54   28.01
   9  -1  -5  180.42   30.08
  -9   1  -5  190.95   49.87
  -9  -1  -5  201.86   35.21
  -9   1   6    6.33    6.87
   9  -1   6    3.17    4.26
   9   1   6    2.18    7.10
   9   1  -6    4.89    2.64
   9  -1  -6    7.62    7.14
  -9   1  -6   13.58   14.24
  -9  -1  -6    1.90    6.61
  -9  -1   7  131.57   42.53
  -9   1   7  110.83   37.17
   9  -1   7  160.63   17.16
   9   1   7  119.40   14.07
   9   1  -7  147.26   17.77
   9  -1  -7  143.76   28.30
  -9   1  -7  127.20   38.36
  -9  -1  -7   97.24   28.84
  10  -1   0  168.32   19.78
  10   1   0  167.93   22.23
 -10   1   0  139.56   33.84
 -10  -1   0  147.02   31.51
  10  -1   1    4.70    5.39
  10   1   1   12.81    7.47
  10  -1  -1    9.94    5.23
  10   1  -1   10.78    7.67
 -10   1  -1    4.17    5.28
 -10  -1   1    8.31    5.73
 -10  -1  -1    9.56    4.62
  10  -1   2  195.70   29.64
  10   1   2  191.41   29.20
  10  -1  -2  210.62   31.35
  10   1  -2  228.40   35.13
 -10  -1   2  168.82   36.42
 -10  -1  -2  174.17   37.49
  10   1   3   11.93    8.37
  10  -1  -3   16.39    9.27
  10   1  -3   11.13    8.35
 -10   1  -3    8.46    4.31
 -10  -1  -3    6.60   10.00
  10   1   4  184.39   38.67
  10  -1  -4  146.50   30.08
  10   1  -4  192.43   40.46
 -10   1  -4  160.47   47.83
 -10  -1  -4  148.30   41.70
  10   1   5    9.78   11.07
 -10   1  -5    1.28    3.57
 -10  -1  -5   -0.54    9.61
  10   1   6   50.62   13.57
 -10   1  -6   42.73   13.02
 -10  -1  -6   41.18   18.52
  11   1   0    6.39    9.27
 -11   1   0   13.34    5.84
 -11  -1   0    6.20    5.15
  11   1   1   55.99    9.25
  11   1  -1   90.11   21.75
 -11   1  -1   66.00   23.95
 -11  -1   1   77.34   26.65
 -11  -1  -1   58.84   18.18
  11  -1  -1   68.38   18.24
  11   1   2    5.66    6.58
  11   1  -2    7.62    6.72
 -11   1  -2    2.35    3.57
 -11  -1  -2    4.18    4.00
  11   1   3   83.32   13.14
  11   1  -3   93.61   13.74
 -11   1  -3   49.78   19.03
 -11  -1  -3   64.03   18.89
  11   1  -4    7.80    7.05
 -11   1  -4   15.89    9.34
 -11  -1  -4   16.28    9.50
   0  -2   0 3812.24  118.82
   0  -2   1  997.61   27.45
   0   2  -1  986.68   27.81
   0   2   1  985.10   27.49
   0  -2  -1  925.83   25.53
   0   2   1  936.01   30.73
   0   2  -1 1015.18   31.76
   0  -2  -1 1027.93   30.15
   0  -2   1  958.05   27.82
   0  -2   2 2666.88   71.94
   0   2  -2 2597.04   69.75
   0   2   2 2668.18   71.92
   0  -2  -2 2717.27   72.98
   0   2   2 2574.01   70.55
   0   2  -2 2902.24   80.82
   0  -2  -2 2819.54   76.88
   0  -2   2 2778.94   75.50
   0  -2   3   38.04    9.41
   0   2   3   44.52   11.95
   0   2   3   39.09    6.81
   0   2  -3   49.62    9.33
   0  -2  -3   29.50    6.18
   0  -2   3   25.90    6.00
   0  -2   4 1260.54   41.18
   0   2   4 1271.32   41.85
   0   2  -4 1328.30   44.42
   0  -2  -4 1268.66   41.51
   0  -2   4 1201.08   39.67
   0  -2   5   26.02    8.21
   0   2   5   18.98    5.45
   0   2  -5   33.37   11.57
   0  -2  -5   26.52    6.18
   0  -2  -5   28.24    7.48
   0  -2   5   16.53    6.51
   0  -2   6 1014.76   60.83
   0   2   6  987.86   52.17
   0   2  -6  958.96   53.34
   0  -2  -6  930.01   55.43
   0  -2  -6 1154.71   61.11
   0  -2   6  999.65   51.79
   0  -2   7   16.54    7.60
   0   2   7    8.00    4.87
   0   2  -7    7.54   10.38
   0  -2  -7   10.83    8.60
   0  -2  -7   10.30    4.97
   0  -2   7    8.11    7.35
   0  -2   8  685.95   41.79
   0   2   8  750.55   42.60
   0   2  -8  668.88   53.59
   0  -2  -8  676.07   38.74
   0  -2  -8  617.46   56.30
   0  -2   8  655.85   49.52
   0  -2   9   10.98    6.82
   0   2   9    5.69    3.33
   0   2  -9    2.50   10.21
   0  -2  -9   13.10    7.56
   0  -2  10  269.91   39.77
   0   2  10  238.07   37.14
   0   2 -10  208.18   59.56
   0  -2 -10  229.60   35.31
   0  -2  11   13.08    5.58
   0   2  11   16.50    7.73
   0   2 -11   41.89   13.35
   0  -2 -11   40.41   11.36
  -1   2   0   67.84    4.73
   1   2   0   69.30    5.02
  -1   2   0   71.44    6.07
   1   2   0   71.75    6.49
  -1  -2   0   62.54    8.20
  -1  -2   0   53.28    7.88
   1  -2   0   60.06    7.30
   1  -2   1 1980.40   53.11
   1   2  -1 2026.74   54.71
  -1   2  -1 1980.14   52.92
   1  -2  -1 2177.10   58.05
   1   2   1 1944.24   52.74
  -1   2   1 2232.16   61.06
  -1  -2  -1 1966.20   53.15
  -1   2  -1 2164.02   64.30
   1   2  -1 2036.54   55.44
  -1  -2  -1 2121.22   58.69
  -1  -2   1 2044.77   56.17
   1  -2  -1 2302.55   63.17
   1  -2   1 2115.92   58.24
   1  -2   2    0.96    2.58
  -1   2  -2    2.56    1.18
  -1   2   2    2.55    2.98
   1  -2  -2   -1.54    2.56
   1   2   2    3.06    5.68
   1   2   2    1.66    2.08
  -1   2   2   -1.80    4.84
  -1   2  -2    5.40    4.27
   1   2  -2    2.74    5.58
  -1  -2  -2   -1.19    6.20
  -1  -2   2    8.59    4.63
   1  -2   2    1.20    6.07
   1  -2   3 2819.57   88.40
  -1   2   3 2877.42  117.36
   1   2   3 2873.88  117.52
   1   2   3 2599.95   82.76
  -1   2   3 2706.42   85.36
  -1   2  -3 2933.28  120.35
   1   2  -3 2839.25   89.86
  -1  -2  -3 2891.13  122.50
   1  -2  -3 2858.13   89.80
  -1  -2   3 2736.89   85.89
   1  -2   3 2755.36   87.17
   1  -2   4   19.22    6.03
  -1   2   4   14.19    6.98
   1   2   4   15.56    6.37
  -1   2   4   12.16    7.36
  -1   2  -4   24.46    7.99
   1   2  -4   25.92    7.26
  -1  -2  -4   11.24    6.57
  -1  -2  -4   11.21    4.18
   1  -2  -4   15.59    7.47
  -1  -2   4   16.96    7.10
   1  -2   4    8.79    6.30
  -1  -2   5 1522.56   66.78
   1  -2   5 1521.71   63.67
  -1   2   5 1513.53   63.28
   1   2   5 1475.22   61.91
  -1   2  -5 1482.94   63.29
   1   2  -5 1498.09   65.66
  -1  -2  -5 1408.55   59.05
   1  -2  -5 1499.50   63.38
   1  -2  -5 1483.92   62.82
  -1  -2   5 1483.46   61.40
   1  -2   5 1501.00   63.01
  -1  -2   6  113.91   22.70
   1  -2   6  113.14   21.49
  -1   2   6  108.33    9.22
   1   2   6  107.33   10.13
  -1   2  -6  111.48   15.40
   1   2  -6  106.94   14.33
  -1  -2  -6  114.82   17.19
   1  -2  -6  118.75   14.75
  -1  -2  -6  106.91   22.08
   1  -2  -6  113.93   17.76
  -1  -2   6   96.50    8.75
   1  -2   6  105.48   10.59
  -1  -2   7  689.99   40.56
   1  -2   7  614.28   36.67
  -1   2   7  589.94   36.36
   1   2   7  651.90   38.65
  -1   2  -7  579.78   36.61
   1   2  -7  585.98   38.84
  -1  -2  -7  643.25   39.61
   1  -2  -7  627.86   39.24
  -1  -2  -7  603.56   40.22
   1  -2  -7  539.78   40.64
  -1  -2   7  638.91   36.52
   1  -2   7  589.80   35.23
  -1  -2   8   58.80   17.11
   1  -2   8   44.72    7.26
  -1   2   8   49.92   12.75
   1   2   8   52.22   12.46
  -1   2  -8   45.05   10.93
   1   2  -8   40.57    9.91
  -1  -2  -8   43.00    9.32
   1  -2  -8   47.64   13.55
  -1  -2  -8   41.82    8.80
   1  -2  -8   39.25    6.27
  -1  -2   8   49.07    6.67
   1  -2   8   61.70    8.36
  -1  -2   9  395.38   37.62
   1  -2   9  346.35   27.34
  -1   2   9  357.93   25.60
   1   2   9  344.95   30.64
  -1   2  -9  348.77   40.12
   1   2  -9  320.00   50.43
  -1  -2  -9  369.46   26.92
   1  -2  -9  364.65   27.23
  -1  -2  -9  322.72   27.15
   1  -2   9  329.01   22.83
  -1  -2  10   11.78    7.18
   1  -2  10    3.70    5.74
  -1   2  10   -4.39    7.32
   1   2  10    2.58    9.55
  -1   2 -10   10.74   10.14
   1   2 -10   18.46   11.54
  -1  -2 -10   14.30    9.43
   1  -2 -10   18.17   14.97
  -1  -2  11  169.49   27.05
   1  -2  11  170.81   46.32
  -1   2  11  179.05   54.82
   1   2  11  202.07   48.93
  -1   2 -11  200.03   47.88
   1   2 -11  188.50   23.28
  -1  -2 -11  208.73   49.89
   1  -2 -11  189.42   31.15
   2   2   0 1096.87   31.15
  -2   2   0 1141.99   33.49
   2   2   0 1071.01   30.30
  -2  -2   0 1014.26   31.86
  -2  -2   0 1087.60   31.70
   2  -2   0 1218.04   35.63
   2  -2   1   62.89    3.76
   2  -2  -1   55.21    2.73
  -2   2  -1   52.14    2.43
   2   2   1   68.25    5.78
  -2   2   1   63.25    5.35
   2   2   1   71.24    9.21
  -2   2  -1   60.03   12.79
  -2  -2  -1   56.50    3.74
   2   2  -1   69.59   12.27
  -2  -2   1   55.49    4.15
  -2  -2  -1   71.97   10.16
  -2  -2   1   62.52    6.04
   2  -2  -1   61.49    7.32
   2  -2   1   60.18    7.25
  -2  -2   2 1317.65   37.11
   2  -2   2 1322.96   36.21
  -2   2   2 1470.92   40.60
   2  -2  -2 1382.05   37.40
  -2   2  -2 1345.51   36.67
   2   2   2 1206.50   33.25
  -2   2   2 1386.58   40.15
  -2  -2  -2 1296.15   35.61
  -2   2  -2 1374.38   38.92
  -2  -2  -2 1351.79   40.87
  -2  -2   2 1321.08   37.20
   2  -2  -2 1420.94   39.74
   2  -2   2 1362.54   39.83
  -2  -2   3   72.74   17.43
   2  -2   3   58.95    5.75
  -2   2   3   56.17    5.29
   2   2   3   57.83    5.79
   2   2   3   59.69    5.36
  -2   2   3   77.78   18.81
  -2   2  -3   71.25   12.68
   2   2  -3   59.64    7.87
  -2  -2  -3   83.48   19.65
  -2  -2   3   65.59    6.50
   2  -2  -3   60.64    6.73
   2  -2   3   59.32    9.70
  -2  -2   4 1850.82   76.74
   2  -2   4 1738.21   71.90
  -2   2   4 1935.09   79.83
   2   2   4 1791.59   74.59
  -2   2   4 1831.60   75.94
  -2   2  -4 1814.89   75.25
   2   2  -4 1917.41   82.33
  -2  -2  -4 1857.95   76.77
   2  -2  -4 1850.58   76.06
  -2  -2   4 1905.62   78.18
   2  -2   4 1761.52   73.57
  -2  -2   5   51.45   11.71
   2  -2   5   44.77   12.99
  -2   2   5   50.78   14.00
   2   2   5   34.37   11.33
  -2   2  -5   34.91    8.12
   2   2  -5   48.26   12.41
  -2  -2  -5   35.89    7.28
   2  -2  -5   45.79    9.47
  -2  -2  -5   62.51   10.62
   2  -2  -5   39.00    6.31
  -2  -2   5   37.85    4.84
   2  -2   5   37.47    9.12
  -2  -2   6 1412.57   79.03
   2  -2   6 1231.72   70.15
  -2   2   6 1341.61   78.45
   2   2   6 1425.06   80.22
  -2   2  -6 1296.09   74.71
   2   2  -6 1341.31   77.48
  -2  -2  -6 1417.13   81.57
   2  -2  -6 1279.64   73.74
  -2  -2  -6 1396.48   79.61
   2  -2  -6 1272.83   72.17
  -2  -2   6 1319.86   74.05
   2  -2   6 1312.61   74.95
  -2  -2   7   18.45    9.97
   2  -2   7    5.21    4.23
  -2   2   7    8.89    5.94
   2   2   7    9.54    7.65
  -2   2  -7   11.00    8.54
   2   2  -7   15.79   10.82
  -2  -2  -7   11.50    6.77
   2  -2  -7   12.00    8.35
  -2  -2  -7   11.01   10.44
   2  -2  -7    2.13    3.00
  -2  -2   7    3.75    2.50
   2  -2   7    9.80    6.29
  -2  -2   8  611.01   39.81
   2  -2   8  608.88   37.45
  -2   2   8  616.76   39.13
   2   2   8  602.50   34.93
  -2   2  -8  595.51   35.10
   2   2  -8  601.84   36.21
  -2  -2  -8  613.44   34.73
   2  -2  -8  657.73   38.53
  -2  -2  -8  657.13   38.40
   2  -2   8  618.97   35.25
  -2  -2   9    9.76    4.92
   2  -2   9    1.61    7.17
  -2   2   9    2.60    5.34
   2   2   9   12.58    9.99
  -2   2  -9    5.32    8.87
   2   2  -9    2.61    9.80
  -2  -2  -9    2.66    6.45
   2  -2  -9   11.34    4.31
  -2  -2  -9   -0.98    5.75
  -2  -2  10  182.19   43.94
   2  -2  10  178.96   27.04
  -2   2  10  154.84   39.57
   2   2  10  160.32   25.52
  -2   2 -10  148.14   23.83
   2   2 -10  157.93   26.43
  -2  -2 -10  139.37   35.86
   2  -2 -10  143.98   33.84
  -2  -2  11    8.48    5.85
   2  -2  11    9.40    6.42
  -2   2  11    8.59    7.28
   2   2  11   -2.55    7.39
  -2   2 -11    7.74    7.98
   2   2 -11    6.95   10.21
  -2  -2 -11   23.30    9.85
   2  -2 -11    7.27    7.57
   3  -2   0  223.41    7.09
   3   2   0  243.88   11.78
  -3   2   0  220.20   10.57
   3   2   0  236.55   11.66
  -3  -2   0  230.22    9.48
  -3  -2   0  222.26   22.60
   3  -2   0  241.70   13.17
   3  -2  -1 1656.27   51.62
   3  -2   1 1666.93   51.61
   3   2   1 1581.55   51.38
  -3   2  -1 1604.97   49.71
   3   2   1 1604.23   51.25
  -3   2  -1 1848.02   59.24
  -3  -2  -1 1545.06   48.34
   3   2  -1 1633.14   51.98
  -3  -2  -1 1635.09   53.83
  -3  -2   1 1635.04   55.68
   3  -2  -1 1779.12   57.42
   3  -2   1 1726.13   56.47
  -3  -2   2   85.69    9.38
  -3   2   2   83.15    7.64
   3  -2   2   85.10    5.38
   3  -2  -2   60.93    7.59
  -3   2  -2   66.66    3.89
   3   2   2   93.71    8.87
   3   2   2   78.89   10.22
  -3   2   2   93.04   24.27
  -3  -2  -2   68.82    4.56
  -3   2  -2   85.30   18.10
   3   2  -2   83.28    7.11
  -3  -2  -2   80.68   15.45
  -3  -2   2   69.39    6.94
   3  -2  -2   76.25    7.36
   3  -2   2   90.70    9.43
  -3  -2   3 2462.04   79.52
  -3   2   3 2557.99   80.60
   3  -2   3 2315.22   73.24
   3   2   3 2412.28   77.28
  -3   2   3 2421.21   77.96
  -3  -2  -3 2333.15   72.94
  -3   2  -3 2350.02   75.19
   3   2  -3 2442.91   79.82
  -3  -2  -3 2353.18   73.53
  -3  -2   3 2492.33   78.56
   3  -2  -3 2465.04   77.77
   3  -2   3 2349.32   75.70
  -3  -2   4    8.14    4.97
  -3   2   4    5.44    2.84
   3  -2   4   -0.24    2.86
   3   2   4   14.14    7.82
  -3   2   4    9.18    6.29
  -3   2  -4    2.10    3.74
   3   2  -4   11.05    5.79
  -3  -2  -4    7.31    4.10
  -3  -2  -4   16.90    8.45
  -3  -2   4    9.97    5.18
   3  -2  -4    9.63    7.43
   3   2  -4    8.89    4.09
   3  -2   4    8.86    9.86
  -3  -2   5 1086.01   56.54
  -3   2   5 1058.98   56.01
   3  -2   5 1043.87   58.39
   3   2   5 1067.68   56.65
  -3   2  -5 1043.31   58.15
   3   2  -5 1115.38   58.85
  -3  -2  -5 1191.09   61.43
   3  -2  -5 1080.18   61.31
  -3  -2  -5 1119.45   60.17
  -3  -2   5 1075.04   54.56
   3  -2  -5 1080.65   55.21
   3   2  -5  998.09   50.47
   3  -2   5 1076.39   56.60
  -3  -2   6   12.81    8.11
  -3   2   6   14.75    5.17
   3  -2   6   19.05    8.30
   3   2   6   38.66   11.68
  -3   2  -6   15.89    9.02
   3   2  -6   29.62   14.40
  -3  -2  -6   18.03    7.75
   3  -2  -6    9.81    9.59
  -3  -2  -6   25.87    9.57
   3  -2  -6   23.07    5.71
  -3  -2   6   19.53    4.26
   3  -2   6   28.52   12.77
  -3  -2   7  351.96   30.84
  -3   2   7  260.41   24.90
   3  -2   7  337.73   29.81
   3   2   7  304.34   27.34
  -3   2  -7  322.59   29.30
   3   2  -7  355.73   45.11
  -3  -2  -7  328.00   36.48
   3  -2  -7  311.15   29.25
  -3  -2  -7  346.00   50.96
   3  -2   7  310.39   27.89
  -3  -2   8    7.96    6.26
  -3   2   8   10.79    5.26
   3  -2   8    9.83    6.80
   3   2   8   18.75    8.92
  -3   2  -8   15.81    8.27
   3   2  -8   15.48    7.44
  -3  -2  -8   13.75    5.98
   3  -2  -8    9.18    5.56
  -3  -2  -8    1.34    5.47
   3  -2   8   12.70    8.96
  -3  -2   9  312.80   32.44
  -3   2   9  255.86   33.67
   3  -2   9  257.88   28.62
   3   2   9  284.08   31.41
  -3   2  -9  239.75   25.74
   3   2  -9  303.33   35.28
  -3  -2  -9  256.03   27.09
   3  -2  -9  293.65   34.64
  -3  -2  -9  207.63   48.20
   3  -2   9  288.73   30.88
  -3  -2  10   10.89    5.43
  -3   2  10    9.72    5.53
   3  -2  10    7.97    4.27
   3   2  10    6.19    5.58
  -3   2 -10   13.72    7.52
   3   2 -10   25.89   14.56
  -3  -2 -10   10.10    6.35
   3  -2 -10    3.26    8.21
  -3  -2 -10    7.35    6.87
   3  -2  10   13.67    9.58
  -3  -2  11  165.98   51.30
  -3   2  11  217.31   59.84
   3  -2  11  204.64   48.86
   3   2  11  155.37   58.16
  -3   2 -11  173.20   42.88
   3   2 -11  216.34   52.27
  -3  -2 -11  113.79   50.46
   3  -2 -11  175.69   42.78
   4  -2   0  787.32   24.87
   4  -2   0  771.61   24.43
   4   2   0  777.03   26.69
  -4   2   0  822.81   28.68
   4   2   0  742.47   25.65
  -4  -2   0  762.80   24.65
  -4  -2   0  806.53   30.52
   4  -2  -1   19.45    5.52
   4  -2   1   36.49    2.96
   4   2   1   45.73    7.08
  -4   2   1   46.00    9.53
   4   2   1   31.64    4.36
  -4   2  -1   43.25    7.73
   4   2  -1   36.36    4.64
  -4  -2  -1   31.41    5.38
  -4  -2   1   33.69    6.34
  -4  -2  -1   54.31   12.75
  -4  -2   1   40.84    8.51
   4  -2  -1   36.45    6.97
   4  -2   1   51.54   12.55
  -4   2   2  965.68   39.89
   4  -2  -2  944.46   39.24
   4  -2   2 1022.19   42.14
   4   2   2  865.48   37.44
  -4   2  -2  930.87   38.28
  -4   2   2  925.27   40.35
  -4   2  -2 1114.75   47.81
  -4  -2  -2  856.20   34.96
   4   2  -2  920.25   39.40
  -4  -2  -2 1151.41   50.01
  -4  -2   2  896.06   38.44
   4  -2  -2 1020.28   43.60
   4  -2   2 1018.81   45.04
  -4  -2   3   81.74   22.41
  -4   2   3   73.21    8.42
   4  -2   3   69.29    4.92
   4   2   3   80.24    9.88
  -4   2   3   67.58   16.78
  -4  -2  -3   58.70    4.89
  -4   2  -3   76.08   12.78
   4   2  -3   74.19    9.57
  -4  -2  -3  103.42   22.33
  -4  -2   3   84.84   17.45
   4  -2  -3   64.91    7.47
   4  -2   3   80.15    9.32
  -4  -2   4 1299.61   67.37
  -4   2   4 1349.24   68.68
   4  -2   4 1243.20   63.90
   4   2   4 1057.96   55.40
  -4   2   4 1132.85   63.87
  -4  -2  -4 1195.17   60.73
  -4   2  -4 1331.26   69.02
   4   2  -4 1258.74   65.82
  -4  -2  -4 1237.61   62.41
  -4  -2  -4 1323.51   69.62
  -4  -2   4 1221.01   63.21
   4  -2  -4 1354.09   69.01
  -4  -2   5  101.95   23.33
  -4   2   5   99.17   19.29
   4  -2   5  121.50   20.93
   4   2   5   77.47    9.55
  -4   2  -5   90.19    7.90
   4   2  -5  102.41   19.19
  -4  -2  -5   97.65    9.79
   4  -2  -5   93.70   11.31
  -4  -2  -5  111.68   21.83
  -4  -2   5   85.50   14.90
   4  -2  -5  105.31    8.94
  -4  -2   6 1170.47   66.47
  -4   2   6 1122.96   63.85
   4  -2   6 1113.89   64.35
   4   2   6 1003.56   57.80
  -4   2  -6 1140.70   65.63
   4   2  -6 1116.69   72.28
  -4  -2  -6 1144.46   64.11
   4  -2  -6 1042.05   60.01
  -4  -2  -6 1149.95   66.59
  -4  -2   7   19.64    8.31
  -4   2   7   14.27    9.50
   4  -2   7   15.88    4.49
   4   2   7   22.15    9.78
  -4   2  -7   23.62    9.54
   4   2  -7   13.73    7.55
  -4  -2  -7   20.69    5.58
   4  -2  -7   16.55   12.48
  -4  -2  -7   12.81    8.80
   4  -2   7   24.96    9.21
  -4  -2   8  510.01   49.48
  -4   2   8  499.79   48.39
   4  -2   8  460.07   35.89
   4   2   8  498.03   48.73
  -4   2  -8  442.31   30.25
   4   2  -8  449.68   33.10
  -4  -2  -8  474.12   45.99
   4  -2  -8  443.87   35.37
  -4  -2  -8  448.99   36.04
   4  -2   8  488.51   48.92
  -4  -2   9   20.27   11.77
  -4   2   9    9.69    7.96
   4  -2   9   -0.38    6.12
   4   2   9    9.52    7.40
  -4   2  -9   16.61    8.19
   4   2  -9    5.06   10.74
  -4  -2  -9    8.81    9.08
   4  -2  -9   15.57    8.01
  -4  -2  -9    5.20    7.20
   4  -2   9    3.64    7.47
  -4  -2  10   79.30   49.32
  -4   2  10  111.47   35.35
   4  -2  10  131.08   31.61
   4   2  10  104.51   43.84
  -4   2 -10   83.57   28.06
   4   2 -10  127.67   33.08
   4  -2 -10  123.72   30.49
  -4  -2 -10   79.33   24.04
   4  -2  10   93.32   24.08
   5  -2   0  125.32    7.22
   5  -2   0  130.56    7.11
   5   2   0  136.12   10.62
  -5   2   0  134.42   12.60
   5   2   0  125.70    7.75
  -5  -2   0  126.23    6.25
  -5  -2   0  134.34   19.55
   5  -2   0  136.14   12.03
   5  -2   1 1089.76   44.76
   5  -2  -1 1079.57   44.29
   5  -2   1 1177.42   48.37
   5   2   1 1164.71   49.89
   5  -2  -1 1146.19   47.03
   5   2  -1 1117.83   47.73
  -5   2   1 1090.84   50.24
  -5   2  -1 1178.24   52.97
   5   2  -1 1098.14   46.57
  -5  -2  -1 1107.78   47.61
  -5  -2   1 1247.69   54.77
   5  -2  -1 1114.81   47.92
   5  -2   1 1188.20   51.16
  -5   2   2   29.88    6.32
   5  -2   2   27.53    4.11
   5   2   2   30.91   10.14
  -5   2   2   29.68    7.65
  -5   2  -2   27.18    7.82
   5   2  -2   23.69    5.22
  -5  -2  -2   37.80    9.71
  -5  -2   2   44.98   13.87
   5  -2  -2   35.43    7.76
   5  -2   2   38.78   11.90
  -5  -2   3 1179.38   61.18
  -5   2   3 1203.43   61.53
   5  -2   3 1306.85   66.20
   5   2   3 1202.04   63.55
  -5   2   3 1167.91   60.38
  -5   2  -3 1231.37   63.60
   5   2  -3 1235.99   63.81
  -5  -2  -3 1220.89   64.13
  -5  -2   3 1334.55   68.33
   5  -2  -3 1308.41   67.13
  -5  -2   4    7.73    6.33
  -5   2   4    2.61    3.92
   5  -2   4    5.96    4.46
   5   2   4   10.46    9.40
  -5  -2  -4    1.69    0.92
  -5   2  -4    2.80    3.76
   5   2  -4    3.56    4.41
  -5   2  -4    6.99    5.64
  -5  -2  -4   13.33    7.93
  -5  -2   4    2.00    3.16
   5  -2  -4    4.20    4.27
  -5  -2   5  601.11   36.65
  -5   2   5  556.76   35.96
   5  -2   5  617.33   35.51
   5   2   5  664.16   42.14
  -5   2  -5  581.26   39.55
   5   2  -5  594.18   38.36
  -5  -2  -5  585.39   33.56
   5  -2  -5  580.80   35.51
  -5   2  -5  604.74   40.75
  -5  -2  -5  573.05   37.19
  -5  -2   5  531.01   32.02
   5  -2  -5  587.03   33.69
  -5  -2   6    3.80    3.31
  -5   2   6    4.06    2.79
   5  -2   6    4.18    3.73
   5   2   6   -4.08    7.47
  -5   2  -6    2.87    6.20
   5   2  -6    4.00   10.35
  -5  -2  -6    2.85    2.44
   5  -2  -6   18.18   11.88
  -5   2  -6   16.01    7.94
  -5  -2  -6   11.60    7.37
  -5  -2   7  243.85   30.26
  -5   2   7  240.10   18.25
   5  -2   7  267.43   18.21
   5   2   7  285.81   23.26
  -5   2  -7  262.14   17.51
   5   2  -7  249.71   25.06
   5  -2  -7  253.24   20.61
  -5  -2  -7  296.71   38.06
  -5  -2   8    6.49    3.50
  -5   2   8    3.34    7.61
   5  -2   8    6.94    5.28
   5   2   8   29.44   11.68
  -5   2  -8   20.29    9.70
   5   2  -8   15.29    7.34
   5  -2  -8    7.69    8.62
  -5  -2  -8   11.25    5.96
   5  -2   8   22.11    9.50
  -5  -2   9  155.91   54.84
  -5   2   9  186.31   54.79
   5  -2   9  218.81   45.30
   5   2   9  216.78   44.93
  -5   2  -9  172.57   53.24
   5   2  -9  174.73   48.14
   5  -2  -9  208.92   44.23
  -5  -2  -9  170.19   42.75
   5  -2   9  228.78   48.36
  -5  -2  10    4.15    5.49
  -5   2  10    9.19    6.28
   5  -2  10   10.30    6.94
   5   2  10    7.39    5.45
  -5   2 -10    5.71    6.66
   5   2 -10    6.29    8.84
   5  -2 -10   18.40   12.17
  -5  -2 -10    5.46    7.19
   5  -2  10   17.12    9.73
   6  -2   0 1184.53   59.91
   6   2   0 1187.84   62.09
   6   2   0 1037.40   52.25
  -6   2   0 1188.67   63.48
   6   2   0 1079.85   54.13
  -6  -2   0 1033.64   54.12
   6  -2   0 1170.99   61.45
   6  -2   1   58.34    6.87
   6   2   1  102.08   12.55
   6  -2  -1   57.38    5.67
   6   2  -1   58.67    9.39
  -6   2   1   54.14    9.50
  -6   2  -1   62.70   12.84
   6   2  -1   52.04    7.64
  -6  -2   1   36.10    5.88
  -6  -2  -1   67.19   13.82
  -6  -2   1   44.56   11.16
   6  -2  -1   46.00    9.35
   6  -2   1   65.39   10.28
   6  -2   2  877.57   50.05
   6   2   2  752.66   44.80
  -6   2   2  784.21   46.18
  -6   2  -2  792.82   46.13
   6   2  -2  826.02   48.10
  -6  -2  -2  711.58   43.40
  -6  -2   2  701.58   44.45
   6  -2  -2  852.21   49.78
  -6   2   3   26.98    5.62
   6  -2   3   22.58    5.15
   6   2   3   33.65   11.51
  -6   2   3   38.67   10.70
  -6   2  -3   23.08    6.32
   6   2  -3   23.71    6.38
  -6   2  -3   31.92    8.08
  -6  -2  -3   28.34   11.25
  -6  -2   3   31.11    6.39
   6  -2  -3   22.02    5.29
  -6  -2   4  445.67   27.66
  -6   2   4  442.76   34.06
   6  -2   4  522.18   30.87
   6   2   4  431.78   27.99
  -6   2  -4  440.29   33.00
   6   2  -4  452.66   41.30
   6  -2  -4  444.26   28.00
  -6   2  -4  473.18   29.84
  -6  -2  -4  437.64   36.32
  -6  -2   4  388.26   27.16
   6  -2  -4  493.12   29.28
  -6  -2   5    5.33    6.72
  -6   2   5    4.93    4.10
   6  -2   5   -2.92    4.75
   6   2   5    0.42    8.47
  -6   2  -5    1.81    3.79
   6   2  -5    4.27    5.24
   6  -2  -5    4.53    3.88
  -6   2  -5    4.36    6.15
  -6  -2  -5    7.88    5.56
  -6  -2   6  351.69   37.84
  -6   2   6  370.74   32.44
   6  -2   6  410.83   26.06
   6   2   6  410.42   26.81
  -6   2  -6  321.60   26.87
   6   2  -6  414.89   38.68
   6  -2  -6  377.14   26.04
  -6   2  -6  354.29   23.56
  -6  -2  -6  366.91   24.85
  -6  -2   7    5.15    6.14
  -6   2   7    5.88    4.84
   6  -2   7    8.17    2.86
   6   2   7    4.86    7.93
  -6   2  -7    9.18    6.50
   6   2  -7    8.85   10.53
   6  -2  -7   12.17    9.36
  -6   2  -7   10.05    8.07
  -6  -2  -7   12.58    6.86
  -6  -2   8  282.37   53.80
  -6   2   8  237.68   41.98
   6  -2   8  303.54   67.42
   6   2   8  258.47   38.49
  -6   2  -8  206.00   32.56
   6   2  -8  261.16   41.48
   6  -2  -8  248.99   57.28
  -6  -2  -8  259.52   47.90
  -6  -2   9    9.72    7.67
  -6   2   9   12.14    6.52
   6  -2   9    5.93    4.29
   6   2   9    6.87    9.76
  -6   2  -9    0.94    4.99
   6   2  -9   14.97    9.34
   6  -2  -9   10.54    9.09
  -6  -2  -9   12.65    6.62
   6  -2   9    5.95    7.98
   7  -2   0    6.08    3.26
   7   2   0    4.44    8.54
  -7   2   0   11.55    7.75
  -7  -2   0    5.80    5.00
   7  -2   0   12.39    8.64
   7  -2   1  518.33   30.17
   7   2   1  501.51   31.01
   7  -2  -1  497.64   28.73
   7   2  -1  546.71   33.64
  -7   2   1  484.61   29.24
  -7   2  -1  504.79   30.48
   7   2  -1  487.64   27.63
  -7  -2   1  498.59   31.99
  -7  -2  -1  454.01   36.14
   7  -2  -1  475.47   30.06
   7  -2   1  543.16   34.43
   7  -2   2    2.32    3.74
   7   2   2   15.06   12.67
   7  -2  -2    6.88    4.27
   7   2  -2    5.04    8.37
  -7   2   2    4.63    5.60
  -7   2  -2    5.51    6.07
   7   2  -2    8.47    6.45
  -7  -2   2    3.70    5.13
  -7  -2  -2   17.37   11.46
   7  -2  -2   12.91    7.19
   7  -2   3  593.99   48.97
   7   2   3  517.56   44.49
  -7   2   3  461.71   38.84
  -7   2  -3  508.26   44.86
   7   2  -3  537.84   45.17
  -7   2  -3  516.44   47.96
  -7  -2   3  437.82   40.37
  -7  -2  -3  494.61   42.79
   7  -2  -3  496.16   41.40
  -7   2   4    1.08    2.96
   7  -2   4   -0.52    4.53
   7   2   4   -1.40    9.16
  -7   2  -4    6.16    4.46
   7   2  -4    6.40    3.35
   7  -2  -4   10.94    8.77
  -7   2  -4    6.16    6.67
  -7  -2   4    4.73    3.86
  -7  -2  -4   -0.35    9.28
   7  -2  -4    3.64    5.64
  -7  -2   5  367.70   25.04
  -7   2   5  383.32   22.01
   7  -2   5  414.45   23.83
   7   2   5  389.90   25.00
  -7   2  -5  317.30   24.87
   7   2  -5  370.64   25.20
   7  -2  -5  404.22   26.63
  -7   2  -5  336.85   26.88
  -7  -2  -5  345.63   47.09
  -7  -2   6   21.05    9.93
  -7   2   6   26.80    9.21
   7  -2   6   21.43    6.23
   7   2   6   29.52    8.94
  -7   2  -6   19.51    5.18
   7   2  -6   20.28   10.01
   7  -2  -6   28.09    9.34
  -7   2  -6    7.44    8.23
  -7  -2  -6   13.08    6.27
  -7  -2   7  202.36   41.78
  -7   2   7  198.24   30.85
   7  -2   7  218.32   32.32
   7   2   7  199.51   32.88
   7   2  -7  195.52   50.85
   7  -2  -7  198.29   30.57
  -7   2  -7  187.52   51.49
  -7  -2  -7  227.59   60.67
  -7  -2   8   21.98   11.92
  -7   2   8   16.48    8.17
   7  -2   8    9.90    5.43
   7   2   8   14.02   10.70
   7   2  -8   13.34    7.91
   7  -2  -8   15.63    9.20
  -7  -2  -8   13.88   12.84
  -7  -2   9   86.90   30.53
  -7   2   9  100.68   40.55
   7   2   9  108.15   27.05
   7   2  -9  106.37   28.89
   7  -2  -9  106.98   28.53
  -7  -2  -9   95.33   29.67
   7  -2   9  146.92   42.26
   8  -2   0  405.53   31.18
   8   2   0  447.08   35.89
  -8   2   0  410.88   35.24
  -8  -2   0  405.79   46.38
   8  -2   0  451.36   36.68
   8  -2   1   20.22    4.87
   8   2   1   26.91    9.45
   8  -2  -1   26.84    4.33
   8   2  -1   26.54   11.66
  -8   2   1   23.21    5.02
  -8   2  -1   18.73    5.38
  -8  -2   1   13.29    5.90
  -8  -2  -1   32.99    8.30
   8  -2   1   16.22    6.47
   8  -2   2  360.62   21.05
   8   2   2  390.27   26.81
   8  -2  -2  349.36   20.13
   8   2  -2  358.91   23.17
  -8   2   2  340.08   21.06
  -8   2  -2  327.39   20.34
  -8  -2   2  337.35   23.00
  -8  -2  -2  337.47   52.49
   8  -2  -2  304.88   20.25
   8  -2   3   15.29    3.96
   8   2   3   14.12    8.60
   8   2  -3   24.55   10.11
  -8   2  -3   10.38    4.03
   8  -2  -3    5.48    5.78
  -8   2  -3    5.15   10.07
  -8  -2   3   10.14    5.06
  -8  -2  -3   22.93    5.22
   8  -2  -3   25.60    8.07
   8   2   4  213.90   19.35
   8   2  -4  217.01   22.16
   8  -2  -4  238.85   23.91
  -8   2  -4  236.76   47.67
  -8  -2  -4  211.07   31.91
  -8   2   5    4.68    3.54
   8   2   5    5.04    8.94
   8   2  -5    4.86    5.00
   8  -2  -5    9.08    6.89
  -8   2  -5    4.45    4.12
  -8  -2  -5    7.03    8.68
  -8  -2   6  173.70   26.95
  -8   2   6  200.86   29.95
   8   2   6  210.91   33.21
   8   2  -6  187.82   28.35
   8  -2  -6  211.32   32.13
  -8   2  -6  200.36   46.12
  -8  -2  -6  193.89   49.39
  -8  -2   7    4.60    4.03
  -8   2   7    5.08    4.86
   8   2   7   12.49    8.03
   8   2  -7   12.16    5.20
   8  -2  -7    7.60    7.96
  -8   2  -7   10.59    6.91
  -8  -2  -7    4.33    5.05
  -8  -2   8  107.67   33.94
  -8   2   8   95.01   37.24
   8   2   8  130.92   32.00
   8   2  -8  109.05   27.48
   8  -2  -8   88.87   31.51
  -8  -2  -8   86.11   29.05
   9   2   0    1.76    8.19
  -9   2   0    0.72    3.81
  -9  -2   0    6.92    4.73
   9  -2   0   14.54    7.72
   9   2   1  179.92   21.73
   9   2  -1  186.19   20.43
  -9   2   1  196.08   21.41
  -9  -2   1  217.31   24.25
  -9  -2  -1  157.64   21.07
   9  -2  -1  204.03   22.85
   9  -2   1  234.42   26.52
   9   2   2    7.95    8.15
   9   2  -2   14.91   11.75
   9  -2  -2    2.03    4.75
  -9  -2   2    6.21    3.54
  -9  -2  -2    6.78    4.43
   9  -2  -2   21.03    9.06
   9  -2   2    8.12    9.30
   9   2   3  318.52   47.83
   9   2  -3  317.42   46.72
   9  -2  -3  271.08   31.25
  -9  -2  -3  246.29   30.16
   9   2   4    3.61   12.47
   9   2  -4   11.30    7.79
   9  -2  -4    2.57    6.62
  -9   2  -4    6.91    7.69
  -9  -2  -4   20.79    9.47
   9   2   5  212.75   44.92
   9  -2  -5  203.17   43.17
  -9   2  -5  211.71   44.39
  -9  -2  -5  138.85   39.65
   9   2   6   17.82    7.73
   9  -2  -6    4.18    6.07
  -9   2  -6   10.08    7.66
  -9  -2  -6   16.69    7.77
   9   2   7   68.53   18.86
   9  -2  -7   69.80   19.20
  -9  -2  -7   63.92   20.33
  10   2   0   96.74   17.31
 -10  -2   0   83.52   24.87
  10  -2   0  134.25   22.80
  10   2   1   14.47    9.32
  10   2  -1   15.27   11.34
 -10  -2   1   13.32    8.68
 -10  -2  -1   13.60    5.18
  10  -2  -1   11.32    6.79
  10  -2   1   17.46    9.14
  10   2   2  121.89   27.27
  10   2  -2  121.80   26.55
 -10  -2   2   91.48   27.57
 -10  -2  -2   96.00   29.23
  10  -2  -2   72.00   17.05
  10  -2   2  110.51   25.31
  10   2   3    7.31    8.14
  10   2  -3   18.88    8.40
 -10  -2  -3   13.97    8.48
  10  -2   3   21.00   13.93
  10   2   4  121.01   17.01
  10   2  -4  112.64   14.38
 -10  -2  -4  122.59   23.06
  10   2   5    3.51    7.30
  10   2  -5   13.88    7.08
  10  -2  -5    6.42    4.40
 -10  -2  -5    6.98    8.24
  11   2   0    8.44    6.88
 -11  -2   0    5.12    4.59
  11  -2   0   16.16   10.43
  11   2   1   95.98   13.19
  11   2  -1   98.70   14.80
 -11  -2   1   86.40   19.87
 -11  -2  -1   64.46   13.19
  11  -2  -1  107.33   14.38
  11  -2   1  105.18   16.84
  11   2   2   19.80   10.66
  11   2  -2   14.34    7.21
 -11  -2  -2   24.33   10.56
  11  -2   2   21.27   12.42
  11   2   3   99.07   24.96
  11   2  -3   93.90   23.50
 -11  -2  -3   92.08   29.96
  11  -2   3  136.50   35.78
   0   3   0  915.81   29.37
   0   3   0  911.86   29.39
   0   3   0  923.27   39.10
   0  -3   0  884.41   31.21
   0   3  -1   62.27    5.93
   0   3   1   54.45    5.30
   0  -3  -1   57.49    3.82
   0   3   1   66.47   13.57
   0   3  -1   81.56    7.66
   0  -3  -1   59.71    9.81
   0  -3   1   43.34    7.92
   0  -3   2 1617.46   51.23
   0   3   2 1695.74   54.38
   0   3  -2 1649.37   56.62
   0  -3  -2 1719.51   56.48
   0  -3   2 1662.08   54.47
   0  -3   3   18.51    6.48
   0   3   3   16.20    5.22
   0   3   3   17.07    6.59
   0   3  -3   29.40   11.65
   0  -3  -3   26.88    8.20
   0  -3   3   19.14    6.84
   0  -3   4 1623.46   67.13
   0   3   4 1608.01   67.12
   0   3   4 1687.47   70.83
   0   3  -4 1750.97   74.01
   0  -3  -4 1756.26   73.81
   0  -3   4 1648.82   69.11
   0  -3   5   96.03    8.96
   0   3   5   87.77    8.33
   0   3   5   78.84   16.93
   0   3  -5   90.85   12.97
   0  -3  -5   84.93   14.60
   0  -3   5  102.00   10.51
   0  -3   6  731.46   43.54
   0   3   6  764.75   49.02
   0   3  -6  755.41   51.70
   0  -3  -6  728.97   54.07
   0  -3  -6  778.13   47.00
   0  -3   6  709.37   41.64
   0  -3   7  134.86   28.85
   0   3   7  123.95   30.73
   0   3  -7  113.63   22.23
   0  -3  -7  103.65   18.83
   0  -3  -7  140.50   31.80
   0  -3   7  115.80   12.97
   0  -3   8  383.00   28.13
   0   3   8  371.40   23.95
   0   3  -8  321.30   28.52
   0  -3  -8  346.44   23.03
   0  -3  -8  324.36   28.87
   0  -3   8  347.14   20.77
   0  -3   9   11.02    5.79
   0   3   9   11.17    6.24
   0   3  -9   31.56   11.01
   0  -3  -9   16.92   10.20
   0  -3  10  230.12   49.45
   0   3  10  146.03   53.09
   0   3 -10  185.28   39.97
   0  -3 -10  194.90   40.44
   0  -3  11   10.60    7.18
   0   3  11   10.33    4.64
   0   3 -11    5.41    5.64
   0  -3 -11    4.58    7.07
  -1   3   0  400.82   13.33
  -1   3   0  417.13   14.00
   1   3   0  422.73   15.56
  -1   3   0  418.52   20.17
   1   3   0  415.34   16.41
  -1  -3   0  423.40   18.72
   1  -3   0  441.01   18.53
  -1   3  -1 2588.21   80.26
  -1   3   1 2442.91   76.18
   1   3   1 2571.32   81.03
   1  -3  -1 2372.70   73.67
  -1   3   1 2636.79   84.18
   1   3   1 2581.09   82.32
  -1   3  -1 2696.00   85.64
  -1  -3  -1 2562.63   82.33
  -1  -3   1 2644.55   84.35
   1  -3  -1 2532.70   81.11
   1  -3   1 2608.62   83.54
  -1  -3   2  336.88   13.39
   1  -3   2  328.59   13.30
  -1   3  -2  333.76   11.95
  -1   3   2  327.79   12.29
   1   3   2  324.02   12.90
   1  -3  -2  320.17   11.95
  -1   3   2  330.24   14.32
   1   3   2  327.44   15.37
  -1   3  -2  316.98   13.56
   1   3  -2  358.25   19.05
  -1  -3  -2  318.04   15.79
  -1  -3   2  329.63   15.25
   1  -3   2  319.24   14.71
  -1  -3   3 1396.97   58.01
   1  -3   3 1368.42   57.38
  -1   3   3 1463.03   61.36
   1   3   3 1365.47   57.46
   1   3   3 1341.78   56.29
  -1   3   3 1447.98   60.96
  -1   3  -3 1368.74   57.60
   1   3  -3 1451.46   62.61
  -1  -3  -3 1384.39   59.57
   1  -3  -3 1482.32   62.50
  -1  -3   3 1401.93   59.28
   1  -3   3 1400.96   59.41
  -1  -3   4   45.23   10.29
   1  -3   4   39.83   14.34
  -1   3   4   54.28   13.46
   1   3   4   40.90    6.81
   1   3   4   44.73   10.75
  -1   3   4   50.09   13.83
  -1   3  -4   32.38    9.20
   1   3  -4   47.06   12.34
  -1  -3  -4   35.04    5.00
   1  -3  -4   38.03    8.31
  -1  -3   4   46.69    7.09
   1  -3   4   48.90    8.52
  -1  -3   5  705.44   43.52
   1  -3   5  724.12   41.72
  -1   3   5  747.48   44.31
   1   3   5  702.85   54.22
  -1   3   5  698.15   41.22
  -1   3  -5  673.09   43.13
   1   3  -5  694.37   42.51
  -1  -3  -5  778.85   64.49
   1  -3  -5  747.68   44.26
  -1  -3   5  735.13   43.53
   1  -3   5  743.43   44.04
  -1  -3   6   16.95    6.33
   1  -3   6    6.47    3.04
  -1   3   6    7.17    3.32
   1   3   6   17.88    5.78
  -1   3  -6    5.37    8.99
   1   3  -6   10.54   10.34
  -1  -3  -6   -2.58    6.15
   1  -3  -6    6.89    7.36
  -1  -3  -6   23.87   11.70
   1  -3  -6    5.97    5.51
  -1  -3   6   22.76    9.19
   1  -3   6   18.12    6.19
  -1  -3   7  510.94   39.96
   1  -3   7  464.34   36.23
  -1   3   7  476.93   37.69
   1   3   7  468.73   37.62
  -1   3  -7  509.07   41.57
   1   3  -7  503.83   41.17
  -1  -3  -7  477.54   38.50
   1  -3  -7  490.79   39.75
  -1  -3  -7  516.56   52.45
   1  -3  -7  420.65   41.21
  -1  -3   7  457.52   35.39
   1  -3   7  452.39   35.95
  -1  -3   8   -0.33    7.01
   1  -3   8    5.12    6.23
  -1   3   8    9.00    4.43
   1   3   8    1.25    4.84
  -1   3  -8   11.82   12.40
   1   3  -8   25.01   10.08
  -1  -3  -8    5.14    5.63
   1  -3  -8    3.85    7.95
  -1  -3  -8    9.67    9.39
   1  -3  -8    0.95    4.54
  -1  -3   8   16.48    6.54
   1  -3   8    8.44    5.17
  -1  -3   9  309.34   46.43
   1  -3   9  319.84   46.21
  -1   3   9  277.34   31.71
   1   3   9  273.40   52.69
  -1   3  -9  274.33   32.82
   1   3  -9  283.75   31.91
  -1  -3  -9  303.92   45.55
   1  -3  -9  325.59   47.79
  -1  -3  -9  229.55   41.24
   1  -3   9  247.45   26.83
  -1  -3  10   21.67    9.36
   1  -3  10   14.48    7.29
  -1   3  10   22.15    9.79
   1   3  10   28.41   11.94
  -1   3 -10   24.28   12.97
   1   3 -10   45.28   16.01
  -1  -3 -10   14.65    9.38
   1  -3 -10   13.11    8.27
  -1  -3  11   77.73   33.56
   1  -3  11   98.59   37.08
  -1   3  11   63.04   25.97
   1   3  11   69.91   32.33
  -1   3 -11  143.19   36.47
   1   3 -11   94.18   25.89
  -1  -3 -11   91.16   25.33
   1  -3 -11  164.76   41.90
   2   3   0  909.02   30.47
  -2   3   0 1011.76   36.91
   2   3   0  894.72   30.18
  -2  -3   0  918.58   32.83
   2  -3   0  863.71   30.88
  -2   3  -1   80.11    3.50
   2   3   1   87.84    7.58
   2  -3  -1   79.30    3.39
   2   3  -1   74.19    6.02
  -2   3   1   59.90    6.21
   2   3   1   99.10   17.04
  -2   3  -1   83.29    8.09
   2   3  -1   98.34   16.29
  -2  -3  -1   76.17    9.42
  -2  -3   1   99.41   11.60
   2  -3  -1   75.15    9.34
   2  -3   1  104.52   10.65
  -2  -3   2 1497.61   62.14
   2  -3   2 1538.00   62.70
  -2   3   2 1808.49   73.76
  -2   3  -2 1511.90   61.46
   2   3   2 1580.78   65.92
   2  -3  -2 1645.21   67.02
  -2   3   2 1676.57   70.49
   2   3   2 1482.58   61.70
  -2   3  -2 1577.22   66.13
   2   3  -2 1592.60   66.52
  -2  -3  -2 1688.62   71.39
  -2  -3   2 1651.84   69.50
   2  -3  -2 1754.22   73.54
   2  -3   2 1595.26   67.54
  -2  -3   3   57.68   12.90
   2  -3   3   54.68   10.11
  -2   3   3   44.67    9.76
   2   3   3   38.17    7.10
   2   3   3   51.05   11.07
  -2   3   3   51.05   12.91
  -2   3  -3   46.94   12.37
   2   3  -3   46.94    8.71
  -2  -3  -3   46.68    8.65
  -2  -3   3   50.01    7.10
   2  -3  -3   39.45    8.19
   2  -3   3   41.73    8.76
  -2  -3   4 1533.22   78.14
   2  -3   4 1513.57   76.76
  -2   3   4 1690.43   95.15
   2   3   4 1527.82   78.69
   2   3   4 1346.61   68.84
  -2   3   4 1602.29   92.39
  -2   3  -4 1499.09   77.33
   2   3  -4 1583.61   90.33
  -2  -3  -4 1495.84   81.81
   2  -3  -4 1540.73   87.31
  -2  -3   4 1550.06   87.71
   2  -3   4 1395.64   72.52
  -2  -3   5   71.42   18.37
   2  -3   5   51.56   19.46
  -2   3   5   63.93   11.67
   2   3   5   50.07    8.92
  -2   3   5   51.45    9.94
  -2   3  -5   45.42   10.36
   2   3  -5   39.13   11.78
  -2  -3  -5   52.20   11.00
  -2  -3  -5   57.12   11.57
   2  -3  -5   42.35    8.39
  -2  -3   5   65.51   10.28
   2  -3   5   58.13   11.46
  -2  -3   6  627.00   38.10
   2  -3   6  628.43   36.82
  -2   3   6  599.30   35.58
   2   3   6  650.63   40.32
  -2   3  -6  623.13   39.06
   2   3  -6  589.67   37.14
  -2  -3  -6  636.32   37.41
   2  -3  -6  601.59   36.64
  -2  -3  -6  868.43   92.37
   2  -3  -6  636.43   39.24
  -2  -3   6  597.04   35.27
   2  -3   6  566.53   34.24
  -2  -3   7   41.32   10.70
   2  -3   7   30.82    9.12
  -2   3   7   52.53   10.12
   2   3   7   25.11    9.46
  -2   3  -7   30.74   12.93
   2   3  -7   14.16   10.71
  -2  -3  -7   37.12    7.58
   2  -3  -7   20.62   12.77
  -2  -3  -7   23.46    7.13
   2  -3  -7   36.30    5.94
  -2  -3   7   33.70    6.38
   2  -3   7   35.69    7.59
  -2  -3   8  293.32   25.08
   2  -3   8  265.80   22.85
  -2   3   8  286.18   21.63
   2   3   8  313.26   23.64
  -2   3  -8  261.07   23.01
   2   3  -8  308.77   24.86
  -2  -3  -8  252.01   38.94
   2  -3  -8  244.19   34.48
  -2  -3  -8  257.00   40.71
   2  -3   8  273.68   20.59
  -2  -3   9   13.85    6.85
   2  -3   9    6.09    4.99
  -2   3   9    4.69    3.98
   2   3   9    7.96    6.99
  -2   3  -9   19.62    9.57
   2   3  -9   10.09   10.73
  -2  -3  -9    3.45    6.65
   2  -3  -9   15.36    8.96
  -2  -3  -9    4.73    5.44
   2  -3   9   11.25    5.52
  -2  -3  10  212.14   24.80
   2  -3  10  208.78   22.38
  -2   3  10  136.24   48.23
   2   3  10  134.96   48.15
  -2   3 -10  140.76   35.11
   2   3 -10  201.20   27.41
  -2  -3 -10  178.56   19.25
   2  -3 -10  114.84   49.35
   3   3   0    8.10    5.49
  -3   3   0    4.28    4.98
   3   3   0    3.53    2.48
  -3  -3   0    7.80   10.87
   3  -3   0    3.80    7.34
   3   3   1 1351.83   56.48
   3   3  -1 1280.56   53.64
  -3   3   1 1322.03   56.98
   3   3   1 1319.34   55.66
  -3   3  -1 1352.33   57.97
   3   3  -1 1275.75   53.69
  -3  -3  -1 1320.03   56.72
  -3  -3   1 1247.24   53.87
   3  -3   1 1312.69   56.47
   3  -3   2   81.51    5.45
  -3   3   2   78.99    6.10
   3  -3  -2   71.27    4.46
  -3   3  -2   55.04    3.59
   3   3   2   67.51    7.84
  -3   3   2   87.66   16.13
   3   3   2   73.59    8.60
  -3   3  -2   81.29    8.57
   3   3  -2   75.78    8.60
  -3  -3  -2   70.12   14.32
  -3  -3   2   90.19   10.60
   3  -3  -2   70.51   10.09
   3  -3   2   64.48    9.69
  -3  -3   3 1206.68   62.08
   3  -3   3 1167.47   59.20
  -3   3   3 1292.65   65.71
  -3   3  -3 1185.48   59.74
   3   3   3 1241.16   64.38
   3   3   3 1114.68   56.97
  -3   3   3 1205.02   69.01
  -3   3  -3 1172.83   60.55
   3   3  -3 1234.49   70.28
  -3  -3  -3 1162.17   61.39
  -3  -3   3 1247.48   64.45
   3  -3  -3 1236.60   63.79
   3  -3   3 1139.00   59.67
  -3  -3   4  162.39   12.94
   3  -3   4  154.89   15.53
  -3   3   4  179.27   11.84
   3   3   4  169.91   14.78
   3   3   4  137.09   14.31
  -3   3   4  157.05   32.67
  -3   3  -4  155.63   12.10
   3   3  -4  142.31   28.65
  -3  -3  -4  209.43   35.07
  -3  -3   4  156.39   11.89
   3  -3  -4  152.92   12.47
   3  -3   4  157.99   14.27
  -3  -3   5  787.37   49.11
   3  -3   5  739.54   42.21
  -3   3   5  824.58   49.94
   3   3   5  758.89   44.87
  -3   3   5  797.49   47.48
  -3   3  -5  818.16   49.19
   3   3  -5  815.61   49.13
  -3  -3  -5  761.59   44.44
  -3  -3   5  791.02   45.10
   3  -3  -5  752.36   43.05
   3  -3   5  799.29   48.49
  -3  -3   6   36.74    8.75
   3  -3   6   31.17   10.04
  -3   3   6   40.01    8.14
   3   3   6   22.76    9.89
  -3   3  -6   47.26   15.29
   3   3  -6   27.60   10.54
  -3  -3  -6   23.03    6.46
   3  -3  -6   13.80   10.22
  -3  -3  -6   20.24    8.10
   3  -3  -6   35.22    7.61
  -3  -3   6   32.24    7.21
   3  -3   6   29.30    9.40
  -3  -3   7  391.28   24.33
   3  -3   7  414.51   24.17
  -3   3   7  421.25   24.41
   3   3   7  432.89   27.75
  -3   3  -7  431.82   26.65
   3   3  -7  404.05   38.54
  -3  -3  -7  445.10   34.03
   3  -3  -7  402.58   45.20
  -3  -3  -7  493.21   43.87
   3  -3   7  420.42   26.88
  -3  -3   8   -0.38    7.84
   3  -3   8   10.17    6.20
  -3   3   8    5.72    5.90
   3   3   8   22.87    8.81
  -3   3  -8   14.45   12.18
   3   3  -8    9.32    9.96
  -3  -3  -8    6.59    6.91
   3  -3  -8   15.21   12.65
  -3  -3  -8   18.85    8.21
   3  -3   8    6.97    6.65
  -3  -3   9  164.27   40.20
   3  -3   9  194.22   29.39
  -3   3   9  136.47   43.93
   3   3   9  176.34   46.70
  -3   3  -9  186.63   29.00
   3   3  -9  190.39   31.60
  -3  -3  -9  172.31   36.28
   3  -3  -9  163.84   27.75
  -3  -3  -9  153.41   33.07
   3  -3   9  207.72   32.63
  -3  -3  10    8.54    7.39
   3  -3  10    6.47    6.64
  -3   3  10    8.05    7.06
   3   3  10    1.41    6.55
  -3   3 -10    3.91    6.76
   3   3 -10   23.13   14.11
  -3  -3 -10    5.38    7.26
   3  -3 -10   23.41   10.18
  -3  -3 -10    2.52    5.50
   3  -3  10   11.44    5.89
   4   3   0  756.73   34.53
  -4   3   0  822.13   36.03
   4   3   0  724.63   31.96
  -4  -3   0  698.21   33.00
   4  -3   0  863.36   39.45
   4   3   1  143.90   11.60
   4   3  -1  142.25   11.11
  -4   3   1  134.28   10.45
   4   3   1  119.88    7.68
  -4   3  -1  136.70   12.97
   4   3  -1  132.89    9.83
  -4  -3  -1  148.28   34.96
  -4  -3   1  139.71   28.96
   4  -3  -1  125.16   12.50
   4  -3   1  139.51   11.23
   4  -3   2 1094.63   54.83
   4  -3  -2 1110.09   55.70
   4   3   2 1097.39   57.52
  -4   3  -2 1020.07   51.06
  -4   3   2 1039.95   54.19
   4   3   2  971.87   50.79
  -4   3  -2 1075.32   59.82
   4   3  -2 1110.66   57.77
  -4  -3  -2 1096.30   60.48
  -4  -3   2 1107.34   57.48
   4  -3  -2 1253.86   65.15
   4  -3   2 1057.85   56.28
  -4  -3   3   78.96   11.41
  -4   3   3   41.84    9.31
   4  -3   3   49.03    8.57
   4   3   3   57.19   11.19
  -4   3  -3   27.88    3.04
   4   3   3   44.23    7.48
  -4   3   3   38.44    6.98
  -4   3  -3   42.04   11.67
   4   3  -3   42.55    9.19
  -4  -3  -3   77.99   15.47
  -4  -3   3   25.41    9.45
   4  -3  -3   42.00    7.03
   4  -3   3   64.25   10.05
  -4  -3   4 1023.96   59.35
  -4   3   4 1105.51   62.63
   4  -3   4  954.44   54.25
   4   3   4  943.70   55.09
  -4   3   4 1031.01   60.40
  -4   3  -4  924.02   56.39
   4   3  -4  950.03   55.31
  -4  -3  -4  933.19   52.93
  -4  -3   4 1026.62   59.60
   4  -3  -4  964.63   55.72
   4  -3   4  957.16   57.11
  -4  -3   5   17.98   10.34
  -4   3   5    3.82    5.52
   4  -3   5   10.62    6.97
   4   3   5   23.81   14.45
  -4   3   5   10.49    7.44
  -4   3  -5    3.47    6.19
   4   3  -5    9.36    8.63
  -4  -3  -5   21.89    6.20
  -4  -3  -5   15.26    7.12
  -4  -3   5   25.60    9.70
   4  -3  -5   15.73    8.40
   4  -3   5   50.61   16.12
  -4  -3   6  357.14   29.53
  -4   3   6  411.46   40.00
   4  -3   6  402.37   32.12
   4   3   6  380.90   30.82
  -4   3  -6  408.25   33.06
   4   3  -6  447.24   43.78
  -4  -3  -6  382.42   29.76
   4  -3  -6  416.27   36.99
  -4  -3  -6  411.03   39.54
  -4  -3   6  373.63   31.32
   4  -3  -6  409.72   32.00
   4  -3   6  416.15   34.73
  -4   3   7    5.23    7.82
   4  -3   7    5.37    3.40
   4   3   7   24.03   12.12
  -4   3  -7    8.02    7.42
   4   3  -7   13.49   10.29
  -4  -3  -7   18.76    5.58
   4  -3  -7    5.95    7.60
  -4  -3  -7   12.78   14.26
   4  -3   7   26.09   11.73
  -4  -3   8  195.34   48.49
  -4   3   8  192.71   28.14
   4  -3   8  202.55   35.02
   4   3   8  224.61   29.18
  -4   3  -8  213.93   29.82
   4   3  -8  199.88   26.25
   4  -3  -8  191.19   23.58
  -4  -3  -8  220.09   40.16
   4  -3   8  180.58   22.58
  -4  -3   9   11.97    5.55
  -4   3   9    4.53    5.86
   4  -3   9    2.05    2.91
   4   3   9    6.25    4.24
  -4   3  -9   -1.77    6.79
   4   3  -9   13.43    9.88
   4  -3  -9    4.64    8.33
  -4  -3  -9    8.63    8.02
   4  -3   9   23.06   10.94
  -4  -3  10  130.16   53.76
  -4   3  10  172.42   48.36
   4  -3  10  101.27   39.72
   4   3  10  143.58   43.64
  -4   3 -10  170.85   42.22
   4   3 -10  159.55   39.82
   4  -3 -10  156.69   41.09
  -4  -3 -10   94.01   35.69
   4  -3  10  122.82   30.69
   5   3   0   30.17    9.51
  -5   3   0   28.35    8.13
   5   3   0   21.54    4.85
  -5  -3   0   30.83    7.64
   5  -3   0   30.39   15.92
   5  -3  -1 1110.80   61.70
   5  -3  -1 1061.28   58.98
   5   3   1 1082.96   62.50
   5   3  -1 1093.16   63.05
  -5   3   1 1111.61   66.91
   5   3   1 1014.14   57.33
  -5   3  -1 1197.97   68.63
   5   3  -1 1059.61   62.65
  -5  -3  -1  999.14   56.41
  -5  -3  -1 1280.84   75.21
  -5  -3   1 1065.44   61.67
   5  -3  -1 1213.24   70.37
   5  -3   1 1205.16   70.46
   5  -3   2   43.54    6.65
   5   3   2   79.10   11.96
   5   3   2   43.40    7.01
  -5   3   2   56.00   12.31
  -5   3  -2   71.17   15.04
   5   3  -2   54.47   11.38
  -5  -3  -2   32.75    7.09
  -5  -3  -2  135.11   25.85
  -5  -3   2   57.38   11.24
   5  -3  -2   63.82    9.46
   5  -3   2   60.87   11.18
  -5   3   3  749.36   41.82
   5  -3   3  631.95   37.03
   5   3   3  645.09   38.54
  -5   3   3  731.39   43.27
  -5   3  -3  750.06   44.14
   5   3  -3  680.29   40.30
  -5  -3  -3  730.95   55.26
  -5  -3   3  632.90   39.02
   5  -3  -3  724.65   42.40
   5  -3   3  740.76   45.21
  -5  -3   4   58.72   16.75
  -5   3   4   47.80   14.63
   5  -3   4   53.90   12.98
   5   3   4   66.41   15.49
  -5   3   4   48.55   12.38
  -5   3  -4   59.10   14.07
   5   3  -4   48.66   10.93
  -5  -3  -4   40.47    8.68
  -5  -3  -4   41.75   11.56
  -5  -3   4   52.04   10.44
   5  -3  -4   50.84    9.43
   5  -3   4   67.98   15.00
  -5  -3   5  405.97   32.88
  -5   3   5  390.69   30.30
   5  -3   5  389.06   35.52
   5   3   5  388.53   32.33
  -5   3   5  355.93   29.25
  -5   3  -5  370.00   33.46
   5   3  -5  333.44   34.51
  -5  -3  -5  439.40   62.67
  -5  -3   5  401.69   31.48
   5  -3  -5  368.72   28.82
   5  -3   5  405.29   33.70
  -5  -3   6    8.69    8.93
  -5   3   6    4.63    3.47
   5  -3   6    6.09    4.34
   5   3   6   16.04   13.08
  -5   3  -6   15.82    6.62
   5   3  -6   12.37    8.69
   5  -3  -6   10.84   10.68
  -5  -3  -6   11.11   10.15
   5  -3   6   18.54   13.15
  -5  -3   7  236.76   47.44
  -5   3   7  258.06   28.06
   5  -3   7  258.50   27.03
   5   3   7  296.29   31.62
  -5   3  -7  273.38   30.12
   5   3  -7  287.06   32.20
   5  -3  -7  242.79   26.90
  -5  -3  -7  239.53   35.96
   5  -3   7  257.03   28.09
  -5  -3   8    6.91    3.91
  -5   3   8    3.50    4.61
   5  -3   8    1.34    3.96
   5   3   8   11.02    7.63
  -5   3  -8    5.29    7.37
   5   3  -8   15.21   13.46
   5  -3  -8    5.73    8.58
  -5  -3  -8   10.97    6.03
   5  -3   8   -0.51    7.64
  -5  -3   9  107.93   44.34
  -5   3   9   84.82   32.07
   5  -3   9  110.35   40.19
   5   3   9  124.07   30.12
  -5   3  -9  135.13   34.36
   5   3  -9  164.23   39.89
   5  -3  -9  173.47   23.85
  -5  -3  -9  105.84   41.20
   5  -3   9  129.60   33.54
   6   3   0  516.61   32.31
  -6   3   0  578.28   34.89
   6   3   0  481.89   27.70
  -6  -3   0  640.33   41.15
   6  -3   0  596.15   36.66
   6   3   1   70.43   14.33
   6   3  -1   18.96    9.96
  -6   3  -1   32.67    7.80
   6   3  -1   24.82    4.71
  -6  -3  -1   27.20   16.07
  -6  -3   1   63.67   12.86
   6  -3  -1   41.16   10.43
   6  -3   1   22.76    9.04
   6   3   2  597.09   38.27
   6   3  -2  573.36   35.16
  -6   3   2  532.07   33.64
  -6   3  -2  540.38   36.06
   6   3  -2  560.01   33.36
  -6  -3  -2  584.63   38.68
   6  -3  -2  584.04   35.42
   6  -3   2  589.87   37.54
  -6   3   3    6.34    3.44
   6   3   3    9.12   13.06
  -6   3   3    7.50    4.86
  -6   3  -3   10.65    5.79
   6   3  -3    2.09    3.78
  -6  -3  -3   19.02   12.28
  -6  -3   3   20.74   15.71
   6  -3  -3   28.16   13.16
   6  -3   3   22.77    8.72
  -6   3   4  445.92   34.17
   6   3   4  462.69   37.55
  -6   3   4  456.05   36.13
  -6   3  -4  420.06   34.09
   6   3  -4  416.49   33.76
  -6  -3  -4  409.37   34.18
  -6  -3   4  649.43   52.07
   6  -3  -4  471.43   37.37
   6  -3   4  458.02   38.11
  -6  -3   5   11.80   10.64
  -6   3   5    8.13    3.58
   6   3   5   10.31    8.79
  -6   3  -5   12.18    5.70
   6   3  -5    7.19    5.64
  -6  -3  -5   22.85    9.98
   6  -3   5   17.46   12.96
  -6  -3   6  284.46   35.19
  -6   3   6  256.54   27.08
   6   3   6  291.18   30.57
  -6   3  -6  259.12   30.25
   6   3  -6  285.41   30.83
   6  -3  -6  257.86   32.00
  -6  -3  -6  246.93   49.46
   6  -3   6  252.95   28.23
  -6   3   7   23.15    7.82
   6   3   7   15.91    7.83
  -6   3  -7   28.81    7.88
   6   3  -7   14.67    9.45
   6  -3  -7    4.66    8.89
  -6  -3  -7   22.02    6.87
   6  -3   7   30.69   13.40
  -6  -3   8  149.88   35.43
  -6   3   8  125.96   32.88
   6   3   8  124.93   26.92
  -6   3  -8  127.84   38.12
   6   3  -8  145.61   45.21
   6  -3  -8  148.15   32.48
  -6  -3  -8  149.12   37.15
   6  -3   8  215.29   47.55
  -6  -3   9   13.59    8.38
  -6   3   9    2.28    2.62
   6   3   9   16.98    8.06
  -6   3  -9    7.55    6.82
   6   3  -9    4.28    3.27
   6  -3  -9   11.82   10.77
  -6  -3  -9   14.25   11.00
   6  -3   9    9.76    8.13
   7   3   0  114.80   13.91
  -7   3   0   72.16   20.55
  -7  -3   0   74.53   17.92
   7  -3   0   66.67   10.49
   7   3   1  584.18   45.36
   7   3  -1  583.66   45.80
  -7   3   1  578.40   44.69
  -7   3  -1  581.94   51.43
  -7  -3  -1  550.04   44.16
  -7  -3   1  552.79   43.99
   7  -3  -1  645.58   50.29
   7  -3   1  529.71   42.29
   7   3   2   58.99   10.80
   7   3  -2   67.46   10.83
  -7   3   2   50.12   15.37
  -7   3  -2   49.54    9.19
  -7  -3  -2   65.98   15.81
  -7  -3   2   50.06   11.74
   7  -3   2   48.31   10.42
   7   3   3  334.59   23.30
   7   3  -3  329.07   22.47
  -7   3   3  281.63   19.03
  -7   3  -3  304.70   21.00
   7   3  -3  300.56   18.34
  -7  -3  -3  315.86   49.98
  -7  -3   3  311.01   19.90
   7  -3  -3  328.72   21.80
   7  -3   3  341.40   24.83
   7   3   4   16.42    9.41
  -7   3   4    4.28    3.16
  -7   3  -4    6.85    5.24
   7   3  -4   22.68    8.69
  -7  -3  -4   15.06   12.14
  -7  -3   4    1.44    4.20
   7  -3  -4   12.30    7.64
   7  -3   4   -5.24    9.05
   7   3   5  209.12   23.44
  -7   3  -5  134.55   27.97
   7   3  -5  166.80   21.98
   7  -3  -5  206.29   24.07
  -7  -3  -5  172.94   34.60
   7  -3   5  202.01   27.35
  -7  -3   6    3.17    7.28
   7   3   6   -2.35    9.62
  -7   3  -6    8.81    4.85
   7   3  -6   16.27    7.78
   7  -3  -6    2.34    8.03
  -7  -3  -6    2.47    7.26
   7  -3   6   -2.93   10.13
  -7  -3   7  145.65   31.04
   7   3   7  140.36   30.98
  -7   3  -7  145.25   30.92
   7   3  -7  124.73   27.43
   7  -3  -7  124.31   27.56
  -7  -3  -7  155.36   40.83
   7  -3   7  154.92   34.50
  -7  -3   8    9.90    7.62
   7   3   8    1.94    7.15
   7   3  -8   10.61   10.95
   7  -3  -8   11.77   11.40
  -7  -3  -8   13.68    5.44
   7  -3   8   21.91    8.73
   8   3   0  222.38   19.27
  -8   3   0  205.18   19.88
  -8  -3   0  199.98   40.36
   8  -3   0  225.97   18.74
   8   3   1   18.20    8.60
   8   3  -1    6.44    8.59
  -8   3   1    6.92    3.16
  -8   3  -1   -0.23    5.12
  -8  -3  -1    6.40    5.29
  -8  -3   1    6.09    5.08
   8  -3  -1    4.00    7.05
   8  -3   1   29.23   12.53
   8   3   2  269.92   21.73
   8   3  -2  233.98   20.21
  -8   3   2  226.99   27.68
  -8   3  -2  247.72   18.89
  -8  -3  -2  252.66   44.48
  -8  -3   2  230.21   40.03
   8  -3  -2  278.03   22.33
   8  -3   2  281.29   24.81
   8   3   3   11.10    8.84
   8   3  -3   -1.24    7.75
  -8   3   3    2.17    7.33
  -8   3  -3    6.12    4.04
  -8  -3  -3    6.42    5.56
  -8  -3   3   10.02    5.98
   8  -3  -3    3.42    5.89
   8  -3   3   10.93    9.45
   8   3   4  291.62   32.88
  -8   3  -4  214.42   26.94
  -8  -3  -4  237.66   47.05
   8  -3   4  293.13   35.85
   8   3   5   28.55   13.37
  -8   3  -5    8.54    6.50
   8  -3  -5   19.18   10.40
  -8  -3  -5   13.11    6.25
   8  -3   5   13.39   10.53
   8   3   6  137.40   33.42
   8  -3  -6  147.60   35.93
  -8  -3  -6  114.41   34.90
   8  -3   6  135.22   33.61
  -8  -3   7   29.58    9.30
   8   3   7   16.67    7.53
   8   3  -7   32.75    8.62
   8  -3  -7   12.39    7.00
  -8  -3  -7    1.57    4.37
   8  -3   7   19.06   12.73
   9   3   0    6.04    8.17
  -9   3   0    5.28    4.68
  -9  -3   0   13.52    6.90
   9  -3   0   29.09    9.10
   9   3   1  177.03   21.45
   9   3  -1  185.27   23.13
  -9   3   1  161.31   25.74
  -9   3  -1  169.13   21.57
  -9  -3  -1  158.63   40.29
  -9  -3   1  150.56   35.98
   9  -3  -1  161.18   20.83
   9  -3   1  179.75   23.10
   9   3   2   16.70    8.73
   9   3  -2   25.98   12.28
  -9   3   2   12.44   12.53
  -9   3  -2    4.67    5.60
  -9  -3   2    9.68    5.29
  -9  -3  -2   15.56    6.27
   9  -3  -2   -0.32    5.95
   9  -3   2    3.66    8.74
   9   3   3  182.49   28.71
   9   3  -3  202.60   31.59
  -9  -3  -3  126.00   28.91
   9  -3   3  168.70   28.61
   9   3   4    4.76    7.58
   9   3  -4    3.68    6.95
   9  -3  -4   16.44    8.10
  -9  -3  -4   23.54   10.53
   9  -3   4   20.04    9.15
   9   3   5  110.18   15.76
   9  -3  -5  117.34   14.81
  -9  -3  -5   98.38   26.35
   9  -3   5  136.99   22.05
   9   3   6   10.77    8.85
   9  -3  -6   11.31    7.19
  -9  -3  -6    6.02    9.97
   9  -3   6   21.61   13.92
  10   3   0  119.78   30.68
 -10  -3   0   72.01   25.96
  10  -3   0   83.08   21.28
  10   3   1   23.26    9.16
  10   3  -1    9.88    8.03
 -10  -3   1   10.56    7.96
 -10  -3  -1   -0.72    5.44
  10  -3  -1   17.60    9.68
  10  -3   1   11.68   10.88
  10   3   2  119.84   30.39
  10   3  -2  118.06   29.00
 -10   3   2   62.23   25.40
 -10  -3  -2  113.46   32.55
  10  -3   2  127.98   31.40
  10   3   3    3.31    8.94
  10   3  -3   18.64    8.59
  10  -3  -3   10.68    4.96
 -10  -3  -3    5.23    9.58
  10  -3   3    0.36    7.56
  10   3   4   92.26   25.65
  10   3  -4  120.16   30.15
  10  -3  -4   65.45   23.11
 -10  -3  -4   79.32   26.13
  10  -3   4   75.55   21.59
   0   4   0 1754.15   71.99
   0   4   0 1793.55   75.73
   0  -4   0 1746.38   74.44
   0   4   1   98.62    7.53
   0   4  -1  112.75    7.33
   0   4   1  113.11   17.31
   0   4  -1  114.34   26.00
   0  -4  -1  128.66   15.80
   0  -4   1  121.76   13.55
   0   4   2 1081.56   55.61
   0   4   2 1163.64   66.46
   0   4  -2 1160.97   60.36
   0  -4  -2 1163.17   61.71
   0  -4   2 1138.49   60.33
   0  -4   3  139.97   16.54
   0   4   3  140.25    9.98
   0   4   3  152.83   27.78
   0   4  -3  140.49   14.08
   0  -4  -3  137.90   15.27
   0  -4   3  160.41   15.24
   0  -4   4  560.81   33.42
   0   4   4  390.24   29.53
   0   4   4  479.91   36.88
   0   4  -4  494.44   33.68
   0  -4  -4  540.73   35.87
   0  -4   4  516.48   32.54
   0  -4   5    6.26    5.54
   0   4   5   10.57    5.53
   0   4   5   10.26    4.93
   0   4  -5   11.85   12.11
   0  -4  -5    3.68   10.02
   0  -4   5   15.04    7.38
   0  -4   6  374.50   29.68
   0   4   6  339.11   28.12
   0   4   6  350.51   39.28
   0   4  -6  357.90   31.67
   0  -4  -6  329.79   42.25
   0  -4   6  321.67   26.42
   0  -4   7    0.44    3.94
   0   4   7   13.78    7.81
   0   4  -7    6.92    9.36
   0  -4  -7    9.86    7.52
   0  -4  -7    9.05    5.04
   0  -4   7    4.77    6.03
   0  -4   8  257.36   33.58
   0   4   8  229.26   46.46
   0   4  -8  237.87   28.05
   0  -4  -8  321.63   46.76
   0  -4  -8  352.66   80.49
   0  -4   8  271.96   29.19
   0  -4   9    7.85    6.12
   0   4   9   25.57   12.32
   0   4  -9   38.83   11.73
   0  -4  -9   17.90    6.65
   0  -4  10   97.83   40.53
   0   4  10   62.49   32.67
   0   4 -10  135.45   35.25
   0  -4 -10  146.34   35.62
  -1   4   0   92.70    7.55
  -1   4   0   99.38    5.80
   1   4   0  114.35    8.70
  -1   4   0  133.00   27.63
   1   4   0  124.65   23.06
  -1  -4   0  115.79   16.12
   1  -4   0  119.78   15.19
  -1   4  -1  998.03   50.86
  -1   4   1  931.32   47.44
   1   4   1 1098.77   56.42
  -1   4  -1 1068.73   53.92
   1   4  -1 1088.90   55.85
  -1   4   1 1032.44   53.87
   1   4   1 1050.07   54.47
  -1   4  -1 1101.78   57.59
   1   4  -1 1109.39   58.57
  -1  -4  -1 1074.43   57.18
  -1  -4   1 1079.30   57.31
   1  -4  -1 1008.39   54.32
   1  -4   1  980.61   52.33
  -1   4   2   48.94    4.75
   1   4   2   75.49    9.07
  -1   4   2   69.90   15.81
   1   4   2   75.57   12.92
  -1   4  -2   98.57   23.44
   1   4  -2   68.12   12.49
  -1  -4  -2   69.73   11.72
   1  -4  -2   67.40   10.54
  -1  -4   2   86.04   10.98
   1  -4   2   55.58   11.95
  -1  -4   3  971.07   55.83
   1  -4   3  930.51   52.99
  -1   4   3  840.42   48.07
   1   4   3  968.52   55.70
   1   4   3  937.17   55.74
  -1   4   3  924.39   59.41
  -1   4  -3 1016.71   65.20
   1   4  -3  990.87   58.66
  -1  -4  -3  949.68   56.85
   1  -4  -3  939.57   55.58
  -1  -4   3 1015.45   59.63
   1  -4   3  951.58   56.38
  -1  -4   4   24.22    8.28
   1  -4   4   25.20    7.59
  -1   4   4   29.63    7.63
   1   4   4   29.04    7.13
   1   4   4   31.40    8.58
  -1   4   4   36.76    6.97
  -1   4  -4   21.92   13.56
   1   4  -4   40.39   10.49
  -1  -4  -4   23.88   17.58
   1  -4  -4   31.29   10.15
  -1  -4   4   47.59    9.32
   1  -4   4   28.43   10.16
  -1  -4   5  545.70   47.02
   1  -4   5  555.53   45.79
  -1   4   5  561.77   46.56
   1   4   5  552.39   47.25
   1   4   5  565.01   47.75
  -1   4   5  625.09   52.86
  -1   4  -5  634.88   61.67
   1   4  -5  629.49   57.49
  -1  -4  -5  556.36   60.33
   1  -4  -5  641.98   55.98
  -1  -4   5  565.16   47.36
   1  -4   5  562.16   48.29
  -1  -4   6   38.92   12.59
   1  -4   6   49.52    9.27
  -1   4   6   35.14    9.11
   1   4   6   32.26    6.42
  -1   4   6   43.10   11.72
  -1   4  -6   42.57   10.33
   1   4  -6   55.31   18.50
  -1  -4  -6   29.18    7.40
  -1  -4  -6   38.69    8.27
   1  -4  -6   37.05   11.45
  -1  -4   6   20.62    9.40
   1  -4   6   46.68    9.96
  -1  -4   7  269.88   21.85
   1  -4   7  256.37   21.80
  -1   4   7  267.77   24.11
   1   4   7  294.06   22.14
  -1   4  -7  263.71   21.08
   1   4  -7  299.90   24.98
  -1  -4  -7  309.83   23.16
   1  -4  -7  294.80   47.40
  -1  -4  -7  296.18   41.00
   1  -4  -7  250.47   39.11
  -1  -4   7  263.23   19.90
   1  -4   7  299.63   24.18
  -1  -4   8   43.37   11.81
   1  -4   8   38.31   13.82
  -1   4   8   21.83    6.98
   1   4   8   34.97    8.08
  -1   4  -8   53.84   13.52
   1   4  -8   54.34   14.94
  -1  -4  -8   44.27   11.50
   1  -4  -8   64.69   13.74
  -1  -4  -8   54.48   15.83
   1  -4  -8   19.96    8.46
   1  -4   8   50.11   11.43
  -1  -4   9  165.72   34.56
   1  -4   9  153.91   33.08
  -1   4   9  109.98   28.71
   1   4   9  115.85   35.95
  -1   4  -9  124.13   28.59
   1   4  -9  151.36   34.12
  -1  -4  -9  133.47   28.04
   1  -4  -9  128.25   28.12
  -1  -4  -9   97.82   27.92
  -1  -4  10    3.54    7.99
   1  -4  10    2.02    4.81
  -1   4  10    7.89    4.44
   1   4  10   13.28    9.67
  -1   4 -10   14.65   12.54
   1   4 -10   10.08    9.15
  -1  -4 -10    0.38    6.09
   1  -4 -10    5.19    7.27
  -2   4   0 1344.13   67.07
  -2   4   0 1275.60   63.65
   2   4   0 1352.24   68.93
  -2   4   0 1390.08   71.94
   2   4   0 1357.97   70.00
  -2  -4   0 1308.06   68.76
   2  -4   0 1320.44   69.31
  -2   4   1    1.45    0.79
  -2   4  -1    0.93    0.53
   2   4   1    1.45    5.30
   2   4  -1    0.22    5.04
  -2   4   1    4.09    7.84
   2   4   1    3.34    4.87
  -2   4  -1    2.47   10.69
   2   4  -1    6.77    4.77
  -2  -4  -1   -3.97    9.23
  -2  -4   1    7.28   11.36
   2  -4  -1   14.63    9.12
   2  -4   1    8.15    9.04
  -2   4  -2  941.34   47.63
  -2   4   2  981.18   49.92
   2   4   2 1036.12   53.92
   2  -4  -2  920.08   46.40
  -2   4   2 1115.97   58.48
   2   4   2 1034.08   53.83
  -2   4  -2 1052.83   55.32
   2   4  -2 1093.59   62.48
  -2  -4  -2  996.36   54.32
  -2  -4   2 1062.99   56.85
   2  -4  -2  979.67   52.37
   2  -4   2  987.36   52.94
  -2  -4   3  115.79    9.95
   2  -4   3  113.21    7.78
  -2   4   3  106.52    9.33
   2   4   3  133.39   11.28
   2   4   3  132.02   22.76
  -2   4   3  128.60   11.68
  -2   4  -3  132.07   11.52
   2   4  -3  113.42   19.11
  -2  -4  -3  125.61   23.17
  -2  -4   3  110.40   12.82
   2  -4  -3   84.39   10.98
   2  -4   3  103.89   12.53
  -2  -4   4  562.48   33.13
   2  -4   4  506.10   31.06
  -2   4   4  654.07   38.20
   2   4   4  598.00   36.86
   2   4   4  505.85   30.53
  -2   4   4  567.37   37.75
  -2   4  -4  554.38   33.67
   2   4  -4  559.13   34.54
  -2  -4  -4  545.72   64.63
   2  -4  -4  560.50   35.77
  -2  -4   4  540.00   32.71
   2  -4   4  607.58   37.55
  -2  -4   5   88.02   23.00
   2  -4   5   94.17   12.48
  -2   4   5   89.95   11.99
   2   4   5   66.41   12.33
   2   4   5   63.25   16.30
  -2   4   5   92.68   19.95
  -2   4  -5   97.84   19.19
   2   4  -5   85.55   13.20
  -2  -4  -5   73.02   13.50
   2  -4  -5   87.83   13.05
  -2  -4   5   78.18   12.19
   2  -4   5   94.90   14.21
  -2  -4   6  335.86   23.79
   2  -4   6  327.14   20.76
  -2   4   6  356.16   21.62
   2   4   6  351.04   22.71
  -2   4   6  362.17   23.04
  -2   4  -6  340.33   33.50
   2   4  -6  344.95   25.79
  -2  -4  -6  331.31   32.02
  -2  -4  -6  318.88   48.59
   2  -4  -6  374.48   23.82
  -2  -4   6  318.64   19.98
   2  -4   6  335.65   24.20
  -2  -4   7   13.43    4.56
   2  -4   7   19.52    9.70
  -2   4   7   14.80    5.25
   2   4   7   19.35    7.65
  -2   4  -7   13.63    7.92
   2   4  -7   33.34    9.34
  -2  -4  -7   26.66    6.88
   2  -4  -7   12.15   10.30
  -2  -4  -7   36.11   15.26
   2  -4  -7   12.76    8.62
  -2  -4   7   14.26    6.69
   2  -4   7    6.72    7.00
  -2  -4   8  221.57   26.57
   2  -4   8  251.22   26.87
  -2   4   8  205.85   35.58
   2   4   8  237.21   27.41
  -2   4  -8  209.68   26.29
   2   4  -8  237.25   30.91
  -2  -4  -8  201.02   26.49
   2  -4  -8  157.76   43.51
  -2  -4  -8  174.09   34.43
   2  -4   8  198.29   23.97
  -2  -4   9   10.31   10.81
   2  -4   9   12.80    6.11
  -2   4   9   19.07    7.95
   2   4   9   15.76    7.87
  -2   4  -9    7.89    8.71
   2   4  -9   14.27    9.00
  -2  -4  -9    7.36    5.68
   2  -4  -9    7.55    8.30
  -2  -4  -9   10.61    5.92
   2  -4   9   14.89    8.38
  -2  -4  10   84.96   32.05
   2  -4  10   69.14   32.42
  -2   4  10   57.23   21.61
   2   4  10   86.70   28.72
  -2   4 -10   88.15   23.46
   2   4 -10   86.63   30.60
  -2  -4 -10   92.07   24.66
   2  -4 -10   83.25   21.67
   3   4   0  137.86   13.39
  -3   4   0  179.71   13.22
   3   4   0  176.58   24.30
  -3  -4   0  154.39   17.25
   3  -4   0  179.76   19.65
   3   4   1  742.19   43.36
   3   4  -1  733.81   43.18
  -3   4   1  794.90   47.37
   3   4   1  721.59   42.63
  -3   4  -1  718.71   43.47
   3   4  -1  752.01   43.67
  -3  -4  -1  713.27   43.67
  -3  -4   1  705.01   42.92
   3  -4  -1  742.68   47.15
   3  -4   1  702.76   43.01
  -3   4  -2   61.82    3.81
   3   4   2   92.89   11.95
  -3   4  -2   88.15    5.23
  -3   4   2  113.33   22.99
   3   4   2   89.79   17.89
  -3   4  -2  117.80   27.25
   3   4  -2  118.95   19.90
  -3  -4  -2  107.18   25.50
  -3  -4   2   74.70   10.35
   3  -4  -2   88.37   11.73
   3  -4   2   99.89   16.02
   3  -4   3  723.49   39.91
  -3   4   3  847.31   48.21
   3   4   3  776.90   45.36
   3   4   3  734.17   42.70
  -3   4   3  848.04   57.87
  -3   4  -3  790.20   46.10
   3   4  -3  775.71   45.41
  -3  -4  -3  778.16   54.73
  -3  -4   3  780.50   45.57
   3  -4  -3  872.49   51.34
   3  -4   3  701.34   42.00
  -3  -4   4   22.56    5.88
   3  -4   4   17.57    5.25
  -3   4   4   15.57    4.91
   3   4   4   11.37    7.84
   3   4   4   20.59    5.85
  -3   4   4   18.33    8.07
  -3   4  -4   40.60   10.12
   3   4  -4   29.81    6.16
  -3  -4  -4   14.75   12.01
  -3  -4   4   13.67    9.85
   3  -4  -4   33.83   13.90
   3  -4   4   20.55    9.86
  -3  -4   5  491.27   38.92
   3  -4   5  458.30   35.24
  -3   4   5  521.44   44.15
   3   4   5  538.27   42.10
  -3   4   5  533.56   48.44
  -3   4  -5  511.45   48.39
   3   4  -5  521.74   43.86
  -3  -4  -5  489.73   49.86
   3  -4  -5  531.84   41.69
  -3  -4   5  453.56   36.03
   3  -4   5  508.48   41.14
  -3  -4   6   13.42    8.77
   3  -4   6    5.30    2.67
  -3   4   6    3.62    3.37
   3   4   6   10.82    7.44
  -3   4   6    5.02    5.62
  -3   4  -6    1.76    5.61
   3   4  -6   19.99   12.38
  -3  -4  -6    2.04    2.96
  -3  -4  -6   15.91   12.22
   3  -4  -6   10.97    6.67
  -3  -4   6    0.94    4.37
   3  -4   6   10.00    7.90
  -3  -4   7  270.56   31.10
   3  -4   7  263.16   26.04
  -3   4   7  247.95   24.75
   3   4   7  231.79   24.79
  -3   4  -7  256.31   47.84
   3   4  -7  228.50   24.94
  -3  -4  -7  187.30   31.11
   3  -4  -7  202.58   50.12
  -3  -4  -7  235.63   53.66
   3  -4   7  232.35   26.89
  -3  -4   8    2.68    7.33
   3  -4   8    9.42    5.96
  -3   4   8    5.69    5.75
   3   4   8   14.69    8.49
  -3   4  -8   14.54    6.71
   3   4  -8   10.70    9.71
  -3  -4  -8   -1.01    3.90
   3  -4  -8   15.92    8.49
  -3  -4  -8   23.70   11.86
   3  -4   8    8.31    9.44
  -3  -4   9  100.16   36.37
  -3   4   9   83.13   31.75
   3   4   9  138.04   33.84
  -3   4  -9   96.96   39.53
   3   4  -9  118.36   29.68
   3  -4  -9   78.02   20.74
  -3  -4  -9   82.20   29.48
   3  -4   9  116.36   28.25
   4   4   0 1018.76   59.52
  -4   4   0 1125.35   65.66
   4   4   0  935.70   59.97
  -4  -4   0 1067.58   63.46
   4  -4   0 1101.72   65.62
   4   4   1   10.04    7.65
   4   4  -1    7.11    7.57
  -4   4   1   12.99    7.17
   4   4   1    8.64    4.25
  -4   4  -1    9.06    4.52
   4   4  -1   10.94    4.60
  -4  -4  -1   13.29    7.73
  -4  -4   1    6.21   10.46
   4  -4  -1   27.04   13.24
   4  -4   1    6.82    9.53
   4   4   2  804.27   46.71
   4   4  -2  754.71   44.24
  -4   4   2  791.44   46.20
   4   4   2  668.65   38.38
  -4   4  -2  718.61   41.91
   4   4  -2  775.53   44.58
  -4  -4  -2  758.86   45.62
  -4  -4   2  779.38   46.13
   4  -4  -2  809.16   48.78
   4  -4   2  765.52   46.54
   4   4   3   86.48   11.68
   4   4   3   67.76   12.53
  -4   4   3   69.30   17.93
  -4   4  -3   75.26   18.62
   4   4  -3   79.86   17.18
  -4  -4  -3   91.98   20.13
  -4  -4   3   61.66    9.78
   4  -4  -3   76.19   12.93
   4  -4   3   64.47   12.68
  -4  -4   4  375.61   32.75
  -4   4   4  421.48   34.42
   4   4   4  347.35   30.71
   4   4   4  347.69   29.28
  -4   4   4  398.38   34.81
  -4   4  -4  392.91   34.21
   4   4  -4  419.85   36.69
  -4  -4  -4  381.99   65.94
  -4  -4   4  402.64   35.29
   4  -4  -4  392.24   35.75
   4  -4   4  346.83   32.57
  -4  -4   5   96.22   18.41
  -4   4   5   78.35   18.79
   4   4   5   99.05   12.25
  -4   4   5  111.94   14.97
  -4   4  -5  109.35   29.18
   4   4  -5   77.92   16.85
  -4  -4  -5   81.27   17.24
  -4  -4  -5  134.90   25.07
  -4  -4   5  109.10   11.44
   4  -4  -5  118.29   12.87
   4  -4   5  142.63   19.10
  -4  -4   6  215.87   16.62
  -4   4   6  262.29   17.83
   4   4   6  223.85   18.72
  -4   4   6  235.53   23.44
  -4   4  -6  211.33   23.78
   4   4  -6  206.08   18.00
  -4  -4  -6  205.63   15.94
  -4  -4  -6  247.02   44.54
   4  -4  -6  232.36   18.09
   4  -4   6  194.08   17.18
  -4  -4   7   31.71    9.12
  -4   4   7   22.25    9.64
   4   4   7   20.12    8.52
  -4   4  -7   19.04    5.76
   4   4  -7   34.53   10.78
   4  -4  -7   22.37    8.71
  -4  -4  -7   37.19   10.11
   4  -4   7   19.22   12.35
  -4  -4   8  125.64   37.41
  -4   4   8   97.61   36.83
   4   4   8  165.45   35.42
  -4   4  -8  104.76   37.75
   4   4  -8  144.40   31.79
   4  -4  -8  129.09   35.14
  -4  -4  -8   90.51   38.83
   4  -4   8  101.46   23.63
  -4  -4   9   13.34   10.14
  -4   4   9    4.47    4.92
   4   4   9   24.06   10.78
  -4   4  -9   10.49    5.18
   4   4  -9    7.70    7.67
   4  -4  -9   10.55    8.79
  -4  -4  -9   12.40    6.17
   4  -4   9    4.47    6.50
   5   4   0  133.72   14.85
  -5   4   0  106.66   24.38
   5   4   0   97.93   16.65
  -5  -4   0  107.33   27.19
   5  -4   0  143.47   19.61
   5   4   1  465.87   42.03
   5   4  -1  452.07   39.05
  -5   4   1  506.80   43.17
   5   4   1  411.42   36.66
  -5   4  -1  517.22   43.99
   5   4  -1  474.90   40.98
  -5  -4  -1  441.96   38.87
  -5  -4   1  454.78   40.11
   5  -4  -1  477.84   42.33
   5  -4   1  397.94   36.04
   5   4   2   48.09   10.98
   5   4  -2   51.44    9.60
  -5   4   2   61.53   14.16
   5   4   2   42.41    9.52
  -5   4  -2   52.31    8.19
   5   4  -2   67.93   12.65
  -5  -4  -2   61.19   16.32
  -5  -4   2   43.54    9.21
   5  -4  -2   55.96   12.34
   5  -4   2   58.44   11.48
   5   4   3  483.79   40.57
  -5   4   3  444.82   42.02
  -5   4  -3  452.85   48.04
   5   4  -3  433.84   35.30
  -5  -4  -3  473.28   54.47
  -5  -4   3  455.07   49.11
   5  -4  -3  419.30   34.00
   5  -4   3  453.38   37.79
   5   4   4   -0.52    8.86
  -5   4   4    0.64    3.63
  -5   4  -4   15.34   10.96
   5   4  -4   10.25    9.13
  -5  -4  -4    3.29   14.44
  -5  -4   4    8.20    6.98
   5  -4  -4   19.19    7.70
   5  -4   4   13.23    9.27
  -5  -4   5  356.44   25.81
   5   4   5  342.50   25.51
  -5   4   5  336.26   25.27
  -5   4  -5  348.58   26.98
   5   4  -5  322.80   48.22
  -5  -4  -5  371.38   68.17
  -5  -4   5  302.20   21.95
   5  -4  -5  331.99   23.95
   5  -4   5  319.07   25.21
  -5  -4   6    6.92    6.69
   5   4   6   12.85   12.46
  -5   4  -6    8.01    6.18
   5   4  -6   14.22    7.55
  -5  -4  -6    1.00    6.00
   5  -4   6   16.15    8.97
  -5  -4   7  202.99   30.18
   5   4   7  164.24   26.39
  -5   4  -7  146.35   40.04
   5   4  -7  197.78   31.67
   5  -4  -7  214.52   33.87
  -5  -4  -7  146.89   38.80
   5  -4   7  197.33   32.55
  -5  -4   8   11.01    9.04
   5   4   8   19.33   11.24
  -5   4  -8    8.57    3.58
   5   4  -8   14.97   11.88
   5  -4  -8   15.45    9.29
  -5  -4  -8   12.46   10.16
   5  -4   8   15.90   10.67
   6   4   0  591.90   46.70
  -6   4   0  601.26   46.92
  -6  -4   0  588.28   57.73
   6  -4   0  561.47   45.60
   6   4   1   21.85    6.68
   6   4  -1   29.19    6.75
  -6   4   1   24.08    6.92
  -6   4  -1   28.81    6.70
   6   4  -1   19.03    3.80
  -6  -4  -1   33.95   12.47
  -6  -4   1   40.73    8.81
   6  -4  -1   18.94   12.66
   6  -4   1   25.38   13.04
   6   4   2  407.77   25.23
   6   4  -2  380.64   23.77
  -6   4   2  399.79   24.33
  -6   4  -2  436.63   52.12
   6   4  -2  437.95   25.52
  -6  -4   2  404.61   43.97
   6  -4  -2  465.73   29.49
   6  -4   2  371.15   27.58
   6   4   3   48.64   11.24
   6   4  -3   31.00    9.14
  -6   4   3   52.25   13.08
  -6   4  -3   39.81    9.70
   6   4  -3   42.33    9.22
  -6  -4  -3   53.42   14.60
  -6  -4   3   29.97    8.68
   6  -4  -3   31.55   13.02
   6  -4   3   53.59   13.13
   6   4   4  202.12   18.05
  -6   4   4  183.49   17.94
  -6   4  -4  182.39   35.73
   6   4  -4  200.21   16.27
  -6  -4  -4  147.78   38.16
  -6  -4   4  182.79   28.82
   6  -4  -4  230.58   18.25
   6  -4   4  197.65   18.95
   6   4   5    8.92    9.55
  -6   4   5    2.95    4.87
  -6   4  -5   12.66    4.42
   6   4  -5   14.63    6.73
  -6  -4  -5   22.76   13.61
   6  -4   5    4.82   13.99
  -6  -4   6  170.47   26.28
   6   4   6  138.04   22.88
  -6   4  -6  120.48   36.25
   6   4  -6  149.27   24.23
   6  -4  -6  132.48   23.59
  -6  -4  -6  148.33   31.95
   6  -4   6  132.93   24.98
  -6  -4   7    6.92    5.95
   6   4   7    1.92    7.46
  -6   4  -7    5.07    9.00
   6   4  -7    7.30    6.60
   6  -4  -7   11.93    6.93
  -6  -4  -7    6.57    7.38
   6  -4   7   14.51    8.74
  -6  -4   8   85.70   41.01
   6   4   8  119.29   30.84
  -6   4  -8   66.90   21.83
   6   4  -8   88.42   24.18
   6  -4  -8  117.97   30.08
  -6  -4  -8   53.14   22.12
   6  -4   8  100.44   26.77
   7   4   0   16.12    9.22
  -7   4   0   23.93    7.72
  -7  -4   0   26.15   12.53
   7  -4   0   36.85    9.47
   7   4   1  276.92   22.69
   7   4  -1  283.13   25.30
  -7   4   1  239.29   22.03
  -7   4  -1  286.42   25.01
  -7  -4  -1  252.03   52.99
  -7  -4   1  278.86   48.16
   7  -4  -1  276.53   23.75
   7  -4   1  266.99   26.15
   7   4   2   -1.54   10.15
   7   4  -2   11.78    9.66
  -7   4   2    8.44    6.73
  -7   4  -2    9.83    7.98
  -7  -4  -2   11.76    9.62
  -7  -4   2   21.98   11.91
   7  -4  -2   39.94   16.01
   7  -4   2   17.73    8.61
   7   4   3  270.28   30.77
   7   4  -3  304.98   31.61
  -7   4   3  258.58   31.23
  -7   4  -3  198.91   39.58
  -7  -4  -3  219.57   46.13
  -7  -4   3  311.42   62.17
   7  -4  -3  319.75   34.14
   7  -4   3  249.53   27.47
   7   4   4   20.84   13.86
  -7   4   4    2.49    4.27
  -7   4  -4    3.76    5.81
  -7  -4  -4   10.54    6.10
   7  -4  -4    2.76    6.40
   7  -4   4    5.45    8.82
   7   4   5  169.80   27.69
  -7   4   5  121.80   35.69
  -7   4  -5  165.87   27.54
   7   4  -5  113.69   32.59
  -7  -4  -5  174.52   35.13
   7  -4   5  187.63   32.06
   7   4   6   28.10   13.89
  -7   4  -6   11.74    7.05
   7   4  -6   18.53    9.23
   7  -4  -6   19.39    8.98
  -7  -4  -6   19.94    9.44
   7  -4   6   14.86    9.46
  -7  -4   7  104.89   14.59
   7   4   7  110.60   16.55
  -7   4  -7   57.91   24.00
   7   4  -7   75.75   14.85
   7  -4  -7  107.34   15.10
  -7  -4  -7   74.43   20.06
   7  -4   7   70.81   13.64
   8   4   0  203.87   23.52
  -8   4   0  180.16   22.79
  -8  -4   0  164.21   34.20
   8  -4   0  199.46   24.91
   8   4   1    7.67    7.41
   8   4  -1   15.22    8.01
  -8   4   1    6.92    9.02
  -8   4  -1    4.05    6.18
  -8  -4  -1    9.95    6.39
  -8  -4   1   10.68    4.57
   8  -4  -1    4.95    7.67
   8  -4   1   27.03   11.84
   8   4   2  179.13   27.79
   8   4  -2  198.70   31.35
  -8   4   2  150.23   24.40
  -8   4  -2  113.47   34.90
  -8  -4  -2  130.78   34.17
  -8  -4   2  139.20   38.32
   8  -4  -2  180.60   28.46
   8  -4   2  167.80   28.03
   8   4   3   15.58    8.66
   8   4  -3   20.38    8.61
  -8   4   3   12.07    7.88
  -8   4  -3   10.65    8.91
  -8  -4  -3   18.86    6.35
  -8  -4   3   11.47    4.93
   8  -4  -3   22.90   10.17
   8  -4   3   17.00   13.01
   8   4   4  171.17   38.24
   8   4  -4  100.48   30.41
  -8   4   4  119.93   36.27
  -8   4  -4   72.86   27.38
  -8  -4  -4  114.43   32.52
   8  -4   4   74.74   20.36
   8   4   5   22.67   11.93
  -8   4  -5    1.87    2.10
  -8  -4  -5    7.11    9.20
   8  -4   5   11.99    9.50
   8   4   6  117.83   29.97
   8  -4  -6   75.28   19.89
  -8  -4  -6   81.14   26.30
   8  -4   6   82.68   24.54
   9   4   0   14.22    8.66
  -9   4   0    6.27    4.55
  -9  -4   0   19.70    8.04
   9  -4   0   29.96   12.73
   9   4   1  117.56   26.56
   9   4  -1   99.22   22.62
  -9   4   1  104.88   37.32
  -9   4  -1   76.89   32.99
  -9  -4  -1  109.27   31.47
  -9  -4   1  100.34   27.85
   9  -4  -1  141.14   31.68
   9  -4   1  130.73   29.77
   9   4   2   18.33    9.09
   9   4  -2   14.56    8.86
  -9   4   2   -0.40    5.98
  -9   4  -2    7.07    4.85
  -9  -4  -2    8.91    5.23
  -9  -4   2   12.05    6.44
   9  -4  -2    0.58    5.97
   9  -4   2   15.07    9.15
   9   4   3  160.51   19.11
   9   4  -3  136.62   17.72
  -9   4   3   81.66   24.23
  -9   4  -3   76.78   21.64
  -9  -4  -3   92.54   25.74
   9  -4   3  119.50   18.00
   9   4   4    8.36    8.15
   9   4  -4   15.54   10.80
  -9   4   4    6.97    5.51
  -9  -4  -4   13.55    9.20
   9  -4   4   21.88   12.74
  10   4   0   80.57   22.25
 -10  -4   0   67.49   21.70
  10  -4   0   94.04   24.34
  10   4   1    1.36    7.51
  10   4  -1   15.65   11.45
 -10   4   1    7.22    4.65
 -10  -4   1   11.10    6.47
 -10  -4  -1    7.99    7.62
  10  -4  -1   15.69   10.42
  10  -4   1    9.29    7.59
   0   5   0  800.01   45.17
   0   5   0  811.29   47.26
   0  -5   0  812.16   50.29
   0   5   1   59.16    6.47
   0   5  -1   71.75    7.84
   0   5   1   66.32   12.73
   0   5  -1   54.59   14.17
   0  -5  -1   74.93   12.39
   0  -5   1   57.09   11.92
   0   5   2  580.79   33.77
   0   5  -2  611.97   35.11
   0   5   2  530.53   37.47
   0   5  -2  596.75   40.53
   0  -5  -2  544.83   35.98
   0  -5   2  574.92   38.40
   0   5   3   26.42    7.11
   0   5   3   29.87    7.87
   0   5  -3   38.42    7.28
   0  -5  -3   25.10   10.66
   0  -5   3   18.23   12.65
   0  -5   4  304.05   23.79
   0   5   4  250.31   22.17
   0   5   4  306.12   26.94
   0   5  -4  358.13   38.98
   0  -5  -4  269.12   24.80
   0  -5   4  256.33   23.27
   0  -5   5   29.44    8.20
   0   5   5   31.27    7.01
   0   5   5   17.21    6.05
   0   5  -5   42.70   17.43
   0  -5  -5   32.28    9.57
   0  -5   5   38.76   12.38
   0  -5   6  191.77   21.32
   0   5   6  115.90   20.98
   0   5   6  149.22   30.15
   0   5  -6  195.69   30.18
   0  -5  -6  184.93   30.33
   0  -5   6  180.26   22.07
   0  -5   7   45.15   15.41
   0   5   7   51.01   11.79
   0   5  -7   52.27   15.55
   0  -5  -7   39.06    9.28
   0  -5  -7   44.77   14.96
   0  -5   7   66.10   15.49
   0  -5   8   83.13   29.12
   0   5   8   59.66   22.54
   0   5  -8   98.68   33.61
   0  -5  -8  111.41   27.74
   0  -5  -8   75.01   23.99
   0  -5   8  101.67   24.99
   0  -5   9    8.81    5.89
   0   5   9    9.11    7.35
   0   5  -9   28.42   16.27
   0  -5  -9   30.33   12.42
  -1   5   0   20.34    3.65
   1   5   0   53.44    9.71
  -1   5   0   14.88   10.79
   1   5   0   28.07    5.06
  -1  -5   0   30.63   14.78
   1  -5   0   33.80   15.19
  -1   5   1  351.13   20.69
   1   5   1  394.24   24.92
  -1   5  -1  406.43   23.34
   1   5  -1  394.64   24.49
  -1   5   1  401.05   27.96
   1   5   1  452.20   46.58
  -1   5  -1  437.39   33.46
   1   5  -1  407.37   26.55
  -1  -5  -1  384.16   28.94
  -1  -5   1  367.38   25.99
   1  -5  -1  394.44   27.51
   1  -5   1  401.34   30.83
   1   5   2   64.96   10.84
  -1   5  -2   71.89    7.85
   1   5  -2   63.14    7.99
  -1   5   2   73.42   17.85
   1   5   2   67.35   15.74
  -1   5  -2   70.59   19.60
   1   5  -2   87.75   18.68
  -1  -5  -2   91.10   17.34
   1  -5  -2   74.42   15.49
  -1  -5   2   64.10   13.29
   1  -5   2   66.02   15.23
  -1   5   3  260.12   22.11
   1   5   3  333.96   29.60
   1   5   3  319.47   30.72
  -1   5   3  322.16   41.12
  -1   5  -3  337.91   31.77
   1   5  -3  300.69   27.88
  -1  -5  -3  342.78   33.47
   1  -5  -3  333.09   30.74
  -1  -5   3  310.47   28.60
   1  -5   3  340.26   32.93
  -1  -5   4   55.98    8.02
   1  -5   4   64.42    7.65
  -1   5   4   51.83   13.52
   1   5   4   71.89    9.06
   1   5   4   63.26   11.00
  -1   5   4   59.60   11.79
  -1   5  -4   68.68   14.29
   1   5  -4   61.69   11.65
  -1  -5  -4   49.02   14.63
   1  -5  -4   69.05   11.14
  -1  -5   4   61.47   12.72
   1  -5   4   46.83   11.70
  -1  -5   5  358.88   21.48
   1  -5   5  354.01   20.45
  -1   5   5  290.80   17.78
   1   5   5  335.18   22.89
   1   5   5  312.18   32.27
  -1   5   5  368.36   27.61
  -1   5  -5  451.08   32.80
   1   5  -5  401.66   29.18
  -1  -5  -5  397.55   43.27
   1  -5  -5  347.34   23.80
  -1  -5   5  364.06   25.08
   1  -5   5  340.72   24.84
  -1  -5   6    9.56    6.75
   1  -5   6   22.08    5.30
  -1   5   6    9.75    6.94
   1   5   6   20.27    7.70
   1   5   6   17.81    4.64
  -1   5   6   14.65    6.48
  -1   5  -6   22.07    7.46
   1   5  -6   26.06   11.33
  -1  -5  -6   17.89   11.84
   1  -5  -6   29.62   13.83
  -1  -5   6   16.09    6.99
   1  -5   6   19.99   11.71
  -1  -5   7  278.37   39.99
   1  -5   7  249.69   35.70
  -1   5   7  259.86   37.59
   1   5   7  278.70   41.72
  -1   5  -7  306.92   79.38
   1   5  -7  256.11   40.88
  -1  -5  -7  229.95   47.47
  -1  -5  -7  245.35   50.08
   1  -5  -7  237.67   51.15
  -1  -5   7  231.10   34.21
   1  -5   7  250.62   38.80
  -1  -5   8    2.85    5.09
  -1   5   8   13.92    8.60
   1   5   8   12.43    4.79
  -1   5  -8   19.20    9.01
   1   5  -8    7.61    7.64
  -1  -5  -8   12.70    7.06
   1  -5  -8   12.54    8.66
  -1  -5  -8    8.00   10.85
   1  -5  -8   10.54    4.90
   1  -5   8   19.03   11.02
  -1  -5   9   65.36   32.67
  -1   5   9   45.67   21.37
   1   5   9   57.65   22.87
  -1   5  -9   88.80   24.99
   1   5  -9  117.45   28.80
  -1  -5  -9   76.75   33.53
   1  -5  -9   68.07   22.21
   2   5   0  597.83   34.72
  -2   5   0  589.31   44.63
   2   5   0  590.62   37.53
  -2  -5   0  554.11   35.19
   2  -5   0  650.42   42.72
   2   5   1   84.15   10.77
   2   5  -1   81.20   11.10
  -2   5   1   89.92   17.08
   2   5   1   72.80   15.03
  -2   5  -1  101.54   21.38
   2   5  -1   87.98   25.15
  -2  -5  -1   57.07   12.69
  -2  -5   1   50.51   11.98
   2  -5  -1   71.86   13.24
   2  -5   1   85.25   15.54
   2   5   2  480.06   40.60
   2   5  -2  471.78   39.50
  -2   5   2  488.57   44.52
   2   5   2  474.13   39.63
  -2   5  -2  490.01   52.09
   2   5  -2  469.64   52.16
  -2  -5  -2  441.44   39.38
  -2  -5   2  428.91   37.69
   2  -5  -2  448.74   40.23
   2  -5   2  490.82   45.15
  -2   5   3   19.43    5.62
   2   5   3   30.09    6.76
  -2   5   3    9.80    5.04
   2   5   3   30.95    6.74
  -2   5  -3   51.56   13.52
   2   5  -3   17.48    7.11
  -2  -5  -3   13.98   11.15
  -2  -5   3   13.63    9.27
   2  -5  -3   16.65   10.36
   2  -5   3   30.40   14.16
  -2   5   4  287.96   19.06
   2   5   4  328.81   20.38
   2   5   4  286.77   21.50
  -2   5   4  269.60   18.05
  -2   5  -4  303.18   26.33
   2   5  -4  348.47   42.04
  -2  -5  -4  332.71   35.79
   2  -5  -4  300.22   22.22
  -2  -5   4  283.78   20.15
   2  -5   4  266.53   21.70
  -2  -5   5   12.30    6.84
  -2   5   5   15.99    5.11
   2   5   5   12.14    6.64
   2   5   5   15.03    6.92
  -2   5   5    6.33    8.89
  -2   5  -5   20.27    7.70
   2   5  -5   28.06   10.16
  -2  -5  -5   37.86   21.17
   2  -5  -5   20.98    8.12
  -2  -5   5   28.53   10.20
   2  -5   5   26.72   12.58
  -2  -5   6  185.86   37.47
  -2   5   6  190.90   23.53
   2   5   6  184.25   36.90
   2   5   6  162.94   31.65
  -2   5   6  177.58   35.05
  -2   5  -6  210.20   43.98
   2   5  -6  189.41   25.86
  -2  -5  -6  203.53   34.04
   2  -5  -6  229.00   26.29
  -2  -5   6  210.15   23.52
   2  -5   6  194.62   22.29
  -2  -5   7   23.16   11.80
  -2   5   7   25.33   10.27
   2   5   7   22.98    8.12
  -2   5  -7   20.58    9.43
   2   5  -7   40.61    9.77
  -2  -5  -7   30.31   10.48
  -2  -5  -7   14.83    9.09
   2  -5  -7   14.06    6.61
  -2  -5   7   27.37    8.01
   2  -5   7   23.53    8.90
  -2  -5   8  108.10   41.62
   2   5   8   70.12   25.16
  -2   5  -8  116.07   34.31
   2   5  -8  172.68   21.37
  -2  -5  -8  113.02   28.03
   2  -5  -8   82.84   28.53
  -2  -5  -8  148.46   50.17
   2  -5   8  107.72   26.72
  -2  -5   9    9.84    6.19
  -2   5  -9   22.04   10.34
   2   5  -9   22.17    9.77
  -2  -5  -9    8.79    6.53
   2  -5  -9   22.02   10.38
  -2  -5  -9   17.52    8.63
   2  -5   9   13.68    6.43
   3   5   0    8.83    5.87
  -3   5   0   12.43    6.42
   3   5   0    3.44    3.47
  -3  -5   0   11.81   10.70
   3  -5   0    5.84    9.62
   3   5   1  366.44   31.46
   3   5  -1  421.86   36.40
  -3   5   1  425.75   37.67
   3   5   1  388.11   33.27
  -3   5  -1  366.06   33.45
   3   5  -1  415.60   36.65
  -3  -5  -1  410.10   37.56
  -3  -5   1  411.28   37.56
   3  -5  -1  400.28   36.64
   3  -5   1  407.45   36.71
   3   5   2   22.89    8.87
   3   5  -2   26.66    8.27
  -3   5   2   27.18    9.82
   3   5   2   21.05    4.78
  -3   5  -2   29.75   10.27
   3   5  -2   15.58    7.37
  -3  -5  -2   23.97   13.78
  -3  -5   2   22.46    9.11
   3  -5  -2   10.64   10.17
   3  -5   2    7.98    9.51
   3   5   3  281.09   24.91
   3   5  -3  272.26   17.08
  -3   5   3  260.71   23.34
   3   5   3  273.63   19.58
  -3   5  -3  304.64   49.55
   3   5  -3  318.10   26.97
  -3  -5  -3  284.69   54.43
  -3  -5   3  302.34   27.47
   3  -5  -3  321.53   24.52
   3  -5   3  261.74   21.69
   3   5   4  108.15   11.77
   3   5   4   89.88   12.36
  -3   5   4   97.46   15.71
  -3   5  -4  119.43   25.54
   3   5  -4  125.97   18.37
  -3  -5  -4   86.95   19.86
  -3  -5   4   97.21   11.64
   3  -5  -4   92.73   11.27
   3  -5   4  141.93   17.33
  -3  -5   5  292.64   30.36
   3   5   5  221.12   25.02
   3   5   5  203.82   35.00
  -3   5   5  241.73   36.54
  -3   5  -5  261.17   29.65
   3   5  -5  340.31   59.13
  -3  -5  -5  213.76   40.05
   3  -5  -5  236.38   26.64
  -3  -5   5  222.11   24.24
   3  -5   5  271.49   30.54
  -3  -5   6   33.81   15.98
   3   5   6   37.35    7.88
  -3   5   6   46.83   14.73
  -3   5  -6   66.66   14.34
   3   5  -6   49.36   20.53
  -3  -5  -6   37.33    7.25
  -3  -5  -6   54.00   12.61
   3  -5  -6   64.77   11.85
  -3  -5   6   52.99   10.19
   3  -5   6   57.17   13.10
  -3  -5   7  118.71   38.38
   3   5   7  167.56   35.06
  -3   5  -7  189.35   51.60
   3   5  -7  189.75   41.22
  -3  -5  -7   98.57   27.40
  -3  -5  -7  308.69   87.74
   3  -5   7  147.04   32.89
  -3  -5   8   19.37    9.95
   3   5   8   15.48    9.17
  -3   5  -8   13.22    5.53
   3   5  -8   18.44    9.22
   3  -5  -8   14.83    7.95
  -3  -5  -8    9.83    9.93
   3  -5   8   24.09   12.02
   4   5   0  326.47   26.91
  -4   5   0  380.54   30.87
   4   5   0  344.59   28.65
  -4  -5   0  335.33   40.02
   4  -5   0  328.79   30.69
   4   5   1   99.57   13.86
   4   5  -1   74.07   10.46
  -4   5   1   83.42   15.07
   4   5   1   93.84   13.52
  -4   5  -1   84.34   18.01
   4   5  -1   78.50   15.49
  -4  -5  -1   82.02   17.82
  -4  -5   1  100.20   14.04
   4  -5  -1   96.78   15.64
   4  -5   1   93.87   15.44
   4   5   2  322.84   20.98
   4   5  -2  306.67   20.49
  -4   5   2  281.98   28.02
   4   5   2  281.17   20.87
  -4   5  -2  315.88   30.79
   4   5  -2  304.80   22.75
  -4  -5  -2  300.89   54.72
  -4  -5   2  305.10   22.95
   4  -5  -2  323.43   25.19
   4  -5   2  354.25   24.93
   4   5   3   14.55    7.86
   4   5  -3   32.38   10.47
   4   5   3   18.18    3.69
  -4   5   3   23.26    9.53
  -4   5  -3   26.95    4.77
   4   5  -3   18.72    6.31
  -4  -5  -3   49.34   12.44
  -4  -5   3   11.67    7.72
   4  -5  -3   38.90   12.83
   4  -5   3   35.35   14.17
   4   5   4  256.50   20.52
  -4   5   4  214.73   44.93
  -4   5  -4  258.24   48.09
   4   5  -4  240.24   34.96
  -4  -5  -4  245.32   42.33
  -4  -5   4  234.70   20.12
   4  -5  -4  249.16   22.10
   4  -5   4  228.25   21.38
   4   5   5    9.98   12.23
  -4   5   5    3.63    6.61
  -4   5  -5   17.51    9.06
   4   5  -5   13.22    5.81
  -4  -5  -5   -0.15    9.92
  -4  -5   5   17.37   11.53
   4  -5  -5   15.44   11.25
   4  -5   5   30.73   13.08
  -4  -5   6  178.77   28.34
   4   5   6  189.03   30.55
  -4   5   6  145.24   53.42
  -4   5  -6  192.11   31.98
   4   5  -6  188.78   29.71
  -4  -5  -6  329.18   92.86
   4  -5  -6  168.52   25.65
   4  -5   6  150.20   24.43
  -4  -5   7   16.26   11.18
   4   5   7   16.60   10.86
  -4   5  -7   17.56   10.19
   4   5  -7   10.12    5.39
   4  -5  -7   20.48   12.95
  -4  -5  -7   14.51   10.12
   4  -5   7   13.53    8.16
  -4  -5   8   68.95   22.77
   4   5   8   97.92   25.51
  -4   5  -8   85.27   30.47
   4   5  -8   91.67   23.37
   4  -5  -8   99.22   27.65
  -4  -5  -8   63.39   25.16
   4  -5   8   97.42   25.90
   5   5   0    1.67    7.32
  -5   5   0    3.87    5.70
   5   5   0    3.57    4.63
  -5  -5   0   16.18   12.71
   5  -5   0   15.63   10.57
   5   5   1  268.44   20.18
   5   5  -1  325.31   25.83
  -5   5   1  255.98   21.04
  -5   5  -1  286.14   24.98
   5   5  -1  238.09   34.01
  -5  -5  -1  266.55   41.67
  -5  -5   1  245.40   45.26
   5  -5  -1  298.05   27.27
   5  -5   1  285.03   27.07
   5   5   2   23.63    8.23
   5   5  -2   33.01    8.84
  -5   5   2   32.61    7.68
  -5   5  -2   20.72    9.68
   5   5  -2   19.88    5.36
  -5  -5  -2   37.18   10.99
  -5  -5   2   42.79   13.53
   5  -5  -2   26.56   11.78
   5  -5   2   34.65   13.30
   5   5   3  204.80   24.59
   5   5  -3  193.63   21.60
  -5   5   3  197.32   32.95
  -5   5  -3  193.38   27.31
   5   5  -3  173.92   25.64
  -5  -5  -3  173.73   32.07
  -5  -5   3  152.83   26.52
   5  -5  -3  193.49   23.45
   5  -5   3  179.18   23.91
   5   5   4   56.39   10.76
  -5   5   4   42.99    9.35
  -5   5  -4   38.11    9.11
   5   5  -4   35.93   10.88
  -5  -5  -4   79.04   17.22
  -5  -5   4   68.68   13.33
   5  -5  -4   49.06   11.59
   5  -5   4   37.23   13.64
   5   5   5  182.98   29.33
  -5   5   5  132.48   33.52
  -5   5  -5  152.35   39.49
   5   5  -5  122.81   32.83
  -5  -5  -5  412.63  117.83
  -5  -5   5  123.15   20.49
   5  -5  -5  166.54   26.60
   5  -5   5  158.22   26.90
   5   5   6   27.96   10.38
  -5   5   6   22.76   11.68
  -5   5  -6   10.97    5.28
   5   5  -6   37.82   11.85
  -5  -5  -6   15.34    8.29
   5  -5   6   -1.39    8.05
  -5  -5   7  131.33   15.36
   5   5   7  124.07   16.74
  -5   5  -7   93.27   26.02
   5   5  -7  111.66   21.29
   5  -5  -7  115.86   16.21
  -5  -5  -7   69.05   26.27
   5  -5   7   99.63   15.92
   6   5   0  241.55   27.23
  -6   5   0  213.88   43.69
  -6  -5   0  199.59   41.95
   6  -5   0  233.76   28.37
   6   5   1   38.57    9.72
   6   5  -1   42.56   10.29
  -6   5   1   27.28    8.14
  -6   5  -1   30.18    6.38
  -6  -5  -1   19.41   11.73
  -6  -5   1   15.95    9.34
   6  -5  -1   27.74   14.22
   6  -5   1   18.70    9.92
   6   5   2  200.01   23.10
   6   5  -2  243.51   27.20
  -6   5   2  178.46   34.69
  -6   5  -2  211.75   27.20
  -6  -5  -2  189.91   42.77
  -6  -5   2  154.50   32.93
   6  -5  -2  225.02   26.95
   6  -5   2  210.82   26.37
   6   5   3   19.80    9.05
   6   5  -3    2.65    8.23
  -6   5   3    4.91    5.50
  -6   5  -3   10.90    7.38
   6   5  -3    8.31    3.98
  -6  -5  -3    9.11   11.33
  -6  -5   3   10.21    8.28
   6  -5  -3   15.28    8.54
   6  -5   3    9.79    9.25
   6   5   4  168.13   28.02
   6   5  -4  146.72   23.97
  -6   5   4  148.31   23.64
  -6   5  -4  111.99   39.31
   6   5  -4  125.79   24.04
  -6  -5  -4  142.38   32.51
  -6  -5   4   85.83   19.89
   6  -5  -4  156.91   26.22
   6  -5   4  138.28   25.98
   6   5   5    5.21    9.02
  -6   5   5    7.23    9.14
  -6   5  -5   13.35    7.58
   6   5  -5    1.61    4.63
  -6  -5  -5   18.24    8.25
   6  -5   5   24.44   10.34
   6   5   6   92.11   14.84
  -6   5   6   63.67   25.94
  -6   5  -6   55.09   20.30
   6   5  -6   85.92   11.90
  -6  -5  -6   64.13   14.83
   6  -5   6   79.77   14.40
   7   5   0    8.40    8.63
  -7   5   0   24.51    8.09
  -7  -5   0   28.19   14.68
   7  -5   0   23.53   12.67
   7   5   1  137.09   24.69
   7   5  -1  106.05   18.60
  -7   5   1   98.47   24.62
  -7   5  -1   98.11   26.82
  -7  -5  -1  283.82   64.37
  -7  -5   1   82.37   24.26
   7  -5  -1  111.51   19.39
   7  -5   1  104.18   18.55
   7   5   2   43.75   12.39
   7   5  -2   33.35    9.68
  -7   5   2   20.45   11.13
  -7   5  -2   13.08    6.73
  -7  -5  -2   25.86   13.75
  -7  -5   2    6.15    5.96
   7  -5  -2   27.60   11.76
   7  -5   2   21.59   12.35
   7   5   3  102.06   23.15
   7   5  -3   90.34   19.70
  -7   5   3   94.79   24.64
  -7   5  -3   74.09   33.23
  -7  -5  -3   89.79   29.21
  -7  -5   3  101.08   27.67
   7  -5  -3   99.64   22.71
   7  -5   3   94.98   25.22
   7   5   4   15.41   11.59
   7   5  -4   16.77    9.66
  -7   5   4    9.72    6.98
  -7   5  -4   16.46    9.06
  -7  -5  -4   23.34   13.23
   7  -5   4   10.69    9.71
   7   5   5  121.18   17.27
   7   5  -5  150.03   19.05
  -7   5   5   88.25   22.93
  -7   5  -5   68.74   26.73
  -7  -5  -5   80.74   19.53
   7  -5   5   80.75   13.98
   8   5   0  160.96   38.62
  -8   5   0   80.26   27.95
  -8  -5   0  123.15   37.14
   8  -5   0  117.92   32.07
   8   5   1    4.66    8.09
   8   5  -1    8.94    7.56
  -8   5   1    4.37    7.01
  -8   5  -1    9.41    4.06
  -8  -5  -1   10.96    9.28
  -8  -5   1   24.47   11.41
   8  -5  -1   20.42    9.24
   8  -5   1   31.47   15.52
   8   5   2  170.19   21.80
   8   5  -2  129.75   16.66
  -8   5   2   63.68   19.66
  -8   5  -2   60.62   24.95
  -8  -5  -2  102.76   25.29
  -8  -5   2   86.39   24.57
   8  -5  -2  137.87   19.89
   8  -5   2  105.08   15.79
   8   5   3   12.27    8.72
   8   5  -3   21.93    8.70
  -8   5   3    7.64    5.98
  -8   5  -3    6.20    4.17
  -8  -5  -3    8.26    6.93
   8  -5  -3   14.20    8.64
   8  -5   3   16.51    8.37
   8   5   4   89.63   23.90
   8   5  -4   80.32   22.15
  -8   5   4   68.29   23.03
  -8   5  -4   38.23   16.40
  -8  -5  -4   68.22   21.76
   8  -5   4   61.01   18.94
   9   5   0   14.60    8.92
  -9   5   0   11.16   10.71
  -9  -5   0   19.90    9.83
   9  -5   0   10.97    8.16
   9   5   1   85.46   24.34
   9   5  -1   54.82   16.81
  -9   5  -1   26.86   11.18
  -9  -5  -1   33.00   10.48
  -9  -5   1   48.95   16.61
   9  -5  -1   81.50   22.50
   9  -5   1   41.39   13.56
   0   6   0  163.25   27.69
   0  -6   0  119.59   14.29
   0   6   1   99.12   25.40
   0   6  -1  101.67   19.06
   0  -6  -1   86.15   14.06
   0  -6   1   81.20   13.33
   0   6   2  182.89   19.32
   0   6  -2  152.04   33.22
   0  -6  -2  144.19   18.90
   0  -6   2  184.46   21.15
   0   6   3   55.54   12.45
   0   6  -3   63.89   15.25
   0  -6  -3   20.46    9.74
   0  -6   3   35.61   13.98
   0   6   4  211.18   23.68
   0   6  -4  189.51   45.15
   0  -6  -4  231.52   29.32
   0  -6   4  212.81   28.55
   0   6   5   21.41    7.41
   0   6  -5    7.89    8.45
   0  -6  -5   25.09   13.62
   0  -6   5    9.59    8.43
   0   6   6  117.69   41.38
   0   6  -6  150.87   43.09
   0  -6  -6  182.23   43.63
   0  -6   6  170.40   37.35
   0   6   7    5.89    3.71
   0   6  -7   -4.34    7.26
   0  -6  -7   14.89    8.51
   0  -6   7    6.94    6.22
   1   6   0   51.17    6.41
  -1   6   0   57.32   13.57
   1   6   0   55.59   10.14
  -1  -6   0   28.92   10.38
   1  -6   0   40.73   14.79
   1   6   1  294.05   20.62
   1   6  -1  297.10   20.09
  -1   6   1  296.67   25.23
   1   6   1  279.36   24.21
  -1   6  -1  299.94   28.57
   1   6  -1  305.27   44.70
  -1  -6  -1  249.99   24.58
  -1  -6   1  294.44   24.38
   1  -6  -1  287.04   27.00
   1  -6   1  258.58   25.65
   1   6   2   33.78    6.37
   1   6  -2   29.24    6.04
  -1   6   2   35.44   13.06
   1   6   2   26.65    9.93
  -1   6  -2   32.71    6.08
   1   6  -2   37.58    9.48
  -1  -6  -2   -0.28   10.16
   1  -6  -2   18.74   10.42
  -1  -6   2   32.57   14.54
   1  -6   2   51.70   14.28
   1   6   3  166.36   17.73
   1   6  -3  185.49   19.30
   1   6   3  149.48   35.57
  -1   6   3  176.66   32.58
  -1   6  -3  188.76   40.32
   1   6  -3  211.07   32.02
  -1  -6  -3  198.96   24.56
   1  -6  -3  194.80   22.79
  -1  -6   3  140.30   18.62
   1  -6   3  159.44   20.56
   1   6   4   19.29    7.28
   1   6  -4   24.94    5.87
  -1   6   4   25.35   11.07
   1   6   4   15.06    5.85
  -1   6  -4    9.07    7.59
   1   6  -4   27.80    7.88
  -1  -6  -4   32.37   14.60
   1  -6  -4   23.95   13.41
  -1  -6   4   28.26   12.54
   1  -6   4   41.19   13.61
   1   6   5   75.07   21.94
   1   6   5   92.75   27.63
  -1   6   5  110.44   28.57
  -1   6  -5  148.09   33.98
   1   6  -5  109.75   30.12
  -1  -6  -5  106.76   22.56
   1  -6  -5  115.29   20.22
  -1  -6   5  151.28   26.61
   1  -6   5  104.44   18.54
   1   6   6   48.71   11.88
   1   6   6   30.48   14.02
  -1   6   6   31.96   13.81
  -1   6  -6   52.31   18.46
   1   6  -6   28.09   11.14
  -1  -6  -6   37.04   13.05
   1  -6  -6   38.81   11.99
  -1  -6   6   25.03    8.78
   1  -6   6   28.61    9.21
   1   6   7   72.16   12.12
  -1   6   7   53.52   21.56
  -1   6  -7   70.74   20.28
   1   6  -7   72.12   16.55
  -1  -6  -7   61.31   18.60
   1  -6  -7   83.55   18.06
  -1  -6   7   68.97   11.47
   1  -6   7   71.90   13.51
   2   6   0  219.37   16.61
  -2   6   0  190.91   44.68
   2   6   0  195.03   31.19
  -2  -6   0  211.04   23.18
   2  -6   0  193.42   20.03
   2   6   1   63.01    8.80
   2   6  -1   37.56    5.60
  -2   6   1   50.88   10.86
   2   6   1   43.16   11.89
  -2   6  -1   70.94   13.37
   2   6  -1   48.29    8.51
  -2  -6  -1   54.70   15.22
  -2  -6   1   43.05   11.07
   2  -6  -1   58.06   13.08
   2  -6   1   40.91   11.74
   2   6   2  207.08   22.16
   2   6  -2  185.06   14.00
  -2   6   2  210.68   43.06
   2   6   2  180.29   16.75
  -2   6  -2  206.46   24.03
   2   6  -2  221.15   31.05
  -2  -6  -2  192.73   18.56
  -2  -6   2  222.18   27.81
   2  -6  -2  147.65   16.05
   2  -6   2  197.48   26.05
   2   6   3   52.60    9.81
   2   6  -3   35.86    6.79
  -2   6   3   38.73   17.68
   2   6   3   47.87   14.29
  -2   6  -3   49.23   11.34
   2   6  -3   70.97   13.56
  -2  -6  -3   31.03   11.40
  -2  -6   3   43.85   11.13
   2  -6  -3   44.34   12.11
   2  -6   3   66.10   16.36
   2   6   4  209.79   24.53
   2   6  -4  181.02   20.37
   2   6   4  154.96   34.05
  -2   6   4  131.50   28.73
  -2   6  -4  175.29   30.01
   2   6  -4  179.10   30.31
  -2  -6  -4  168.73   24.97
   2  -6  -4  172.11   22.61
  -2  -6   4  161.04   20.39
   2  -6   4  156.03   22.39
   2   6   5   31.51    9.76
   2   6   5    8.34    5.76
  -2   6   5   23.96   10.75
  -2   6  -5   32.48    9.75
   2   6  -5   41.34   15.38
  -2  -6  -5    9.45    6.63
   2  -6  -5   28.74   13.18
  -2  -6   5   16.61   11.02
   2  -6   5   36.00   13.09
   2   6   6   98.53   34.02
   2   6   6   70.21   25.81
  -2   6   6   69.19   23.09
  -2   6  -6  125.25   36.33
   2   6  -6  155.93   44.98
  -2  -6  -6   98.66   32.10
   2  -6  -6  134.52   33.02
  -2  -6   6  132.31   32.18
   2  -6   6  143.53   36.96
  -2  -6   7   14.24    6.06
   2   6   7   16.28    8.84
  -2   6   7    9.43    3.82
  -2   6  -7   16.35   10.22
   2   6  -7   13.38    6.06
  -2  -6  -7    4.86    5.24
  -2  -6  -7   18.01    7.44
   2  -6  -7   25.62   11.06
   2  -6   7   28.90   13.89
   3   6   0   42.20    7.79
  -3   6   0   57.87   14.20
   3   6   0   52.33    9.62
  -3  -6   0   42.83   14.29
   3  -6   0   53.93   12.70
   3   6   1  183.98   20.82
   3   6  -1  162.19   17.32
  -3   6   1  192.92   39.02
   3   6   1  171.48   20.13
  -3   6  -1  171.25   36.00
   3   6  -1  192.55   28.82
  -3  -6  -1  195.19   28.20
  -3  -6   1  165.22   20.82
   3  -6  -1  187.80   27.52
   3  -6   1  175.24   23.76
   3   6   2   32.10    8.35
   3   6  -2   27.84    6.72
  -3   6   2   42.28   12.28
   3   6   2   25.84    7.53
  -3   6  -2   21.58    5.48
   3   6  -2   31.83    6.85
  -3  -6  -2   27.98   12.05
  -3  -6   2   13.17    9.32
   3  -6  -2   21.54    9.74
   3  -6   2   23.48   12.49
   3   6   3  135.18   17.28
   3   6  -3  146.11   19.18
   3   6   3  118.48   25.85
  -3   6   3  136.21   25.10
  -3   6  -3  164.16   28.97
   3   6  -3  128.42   26.07
  -3  -6  -3  122.82   24.82
  -3  -6   3  124.84   17.39
   3  -6  -3  134.31   21.43
   3  -6   3  120.76   18.65
   3   6   4   23.22   10.30
   3   6  -4   22.03    8.16
   3   6   4   17.92    7.38
  -3   6   4   14.45   12.09
  -3   6  -4   24.12    8.77
   3   6  -4   12.63    6.02
  -3  -6  -4   12.70   12.31
  -3  -6   4   18.67   11.93
   3  -6  -4    7.15   13.10
   3  -6   4   29.57   13.19
   3   6   5  143.91   31.64
  -3   6   5  130.68   38.07
  -3   6  -5  128.39   32.16
   3   6  -5  116.82   31.32
  -3  -6  -5  113.79   29.60
   3  -6  -5  134.16   30.29
  -3  -6   5  124.34   27.62
   3  -6   5  125.17   27.71
   3   6   6   14.95    6.25
  -3   6   6   10.98    8.56
  -3   6  -6   12.56    9.60
   3   6  -6   25.82    9.45
   3  -6  -6   10.02    7.06
  -3  -6   6   21.07    9.10
   3  -6   6   27.58   12.10
   3   6   7  101.31   26.39
  -3   6   7   61.37   24.09
  -3   6  -7   74.61   26.01
   3   6  -7   75.31   27.03
  -3  -6  -7   81.64   26.28
   3  -6   7   91.21   25.60
   4   6   0  195.27   22.34
  -4   6   0  202.07   28.11
   4   6   0  131.41   28.10
  -4  -6   0  184.86   44.18
   4  -6   0  191.81   27.87
   4   6   1   28.38   11.84
   4   6  -1   32.06    9.68
  -4   6   1   40.79   12.00
   4   6   1   16.09    8.52
  -4   6  -1   14.98    6.47
   4   6  -1   26.78    6.96
  -4  -6  -1   17.13    9.80
  -4  -6   1   17.50   13.36
   4  -6  -1   19.60   13.01
   4  -6   1    7.38   10.32
   4   6   2  146.92   18.37
   4   6  -2  200.09   23.20
  -4   6   2  122.33   25.36
  -4   6  -2  185.62   43.79
   4   6  -2  158.28   27.36
  -4  -6  -2  126.83   28.08
  -4  -6   2  168.54   23.28
   4  -6  -2  181.36   24.39
   4  -6   2  167.40   23.95
   4   6   3   32.69    9.20
   4   6  -3   72.33   14.77
  -4   6   3   54.59   17.07
  -4   6  -3   41.26   13.45
   4   6  -3   44.45   13.00
  -4  -6  -3   32.60   11.79
  -4  -6   3   19.74   12.44
   4  -6  -3   24.70   10.17
   4  -6   3   58.64   16.87
   4   6   4  136.77   29.29
   4   6  -4   91.73   20.82
  -4   6   4  107.82   30.17
  -4   6  -4   93.33   35.09
   4   6  -4  126.94   31.74
  -4  -6  -4  113.03   31.21
  -4  -6   4  118.53   27.63
   4  -6  -4  114.12   25.28
   4  -6   4  147.24   33.56
   4   6   5   13.22    7.27
  -4   6   5   19.63   12.18
  -4   6  -5   13.36    7.34
   4   6  -5    9.89    4.96
  -4  -6  -5   14.07    6.70
  -4  -6   5   11.39    6.85
   4  -6  -5   44.04   14.48
   4  -6   5   13.79    8.83
   4   6   6   66.60   11.13
  -4   6   6   51.01   11.79
  -4   6  -6   69.58   15.81
   4   6  -6   72.39   16.69
  -4  -6  -6   65.12   24.61
   4  -6   6   54.50   11.16
   5   6   0   62.86   15.74
  -5   6   0   45.05   15.77
  -5  -6   0   38.62   13.88
   5  -6   0   33.21   15.01
   5   6   1  126.97   20.89
   5   6  -1  123.42   20.37
  -5   6   1  116.20   24.94
  -5   6  -1   99.05   31.61
  -5  -6  -1  107.39   27.06
  -5  -6   1   98.13   26.82
   5  -6  -1   99.75   19.90
   5  -6   1  100.70   19.36
   5   6   2   11.50    7.67
   5   6  -2   37.14   12.45
  -5   6   2   24.51   12.88
  -5   6  -2   15.65    6.24
   5   6  -2    6.64    5.14
  -5  -6  -2   12.01    9.33
  -5  -6   2   14.71    8.82
   5  -6  -2   19.04   10.00
   5  -6   2    6.47    9.93
   5   6   3  105.44   23.27
   5   6  -3   85.46   19.73
  -5   6   3   89.27   25.00
  -5   6  -3  101.27   29.63
   5   6  -3   76.08   21.44
  -5  -6  -3   66.06   19.33
  -5  -6   3   63.04   15.86
   5  -6  -3   99.72   23.91
   5  -6   3  122.67   30.87
   5   6   4   17.22   10.20
   5   6  -4   11.84    6.65
  -5   6   4   19.00   10.24
  -5   6  -4    8.57    7.00
  -5  -6  -4    9.93    8.74
  -5  -6   4   12.92    7.28
   5  -6  -4   31.65   14.41
   5  -6   4   20.81   10.76
   5   6   5  103.89   14.49
   5   6  -5   63.88    9.91
  -5   6   5   73.53   20.27
  -5   6  -5   77.39   26.74
   5   6  -5   90.69   19.69
  -5  -6  -5   71.60   17.44
   5  -6  -5   68.43   10.27
   5  -6   5   73.28   14.57
   6   6   0  117.11   25.71
  -6   6   0   81.15   34.86
  -6  -6   0   62.36   19.92
   6  -6   0   65.95   18.11
   6   6   1   58.51   16.35
   6   6  -1   41.19   12.26
  -6   6   1   15.10    6.48
  -6   6  -1   33.99   11.53
  -6  -6  -1   26.41   11.78
  -6  -6   1   29.60   12.63
   6  -6  -1   38.42   15.44
   6  -6   1   23.02   10.74
   6   6   2   94.92   24.29
   6   6  -2   73.14   19.11
  -6   6   2   66.62   22.16
  -6   6  -2   63.62   22.60
  -6  -6  -2   57.49   17.24
  -6  -6   2   52.37   16.95
   6  -6  -2   60.16   19.45
   6  -6   2   66.39   18.41
   6   6   3   10.81    8.43
  -6   6   3   13.86    8.88
  -6   6  -3   27.23   10.44
  -6  -6  -3   17.48   12.87
  -6  -6   3   12.17    8.13
   6  -6  -3    7.70    8.04
   6  -6   3    6.40    8.72
   6   6   4  119.15   31.50
   6   6  -4  101.73   25.85
  -6   6   4   64.62   21.88
  -6   6  -4   56.82   21.05
  -6  -6  -4  122.05   40.06
  -6  -6   4   51.70   17.52
   6  -6  -4   61.12   17.43
   6  -6   4   33.11   11.61
   7   6   0   34.30   11.81
  -7   6   0    5.98    3.96
  -7  -6   0    5.05    7.15
   7  -6   0   17.81   11.32
   7   6   1   75.08   12.77
   7   6  -1   95.75   15.31
  -7   6   1   76.84   19.02
  -7   6  -1   67.61   17.40
  -7  -6  -1   83.76   21.74
  -7  -6   1   82.91   17.65
   7  -6  -1   60.82   11.73
   7  -6   1   95.09   14.12
   7   6   2   16.21   11.47
   7   6  -2    8.58    8.45
  -7   6   2   11.47    6.01
  -7   6  -2    7.75    6.72
  -7  -6  -2   39.94   27.65
  -7  -6   2   15.27    7.20
   7  -6  -2   11.97    7.91
   7  -6   2   14.98   12.18
   7   6  -3   71.18   19.80
  -7   6   3   64.73   24.08
  -7   6  -3   47.26   17.12
  -7  -6  -3   43.53   18.64
  -7  -6   3   44.53   17.50
   7  -6  -3   74.35   21.88
   7  -6   3   43.30   13.31
   0   7   0  112.19   33.61
   0  -7   0  141.85   31.51
   0   7   1   30.16    9.69
   0   7  -1   56.51   19.94
   0  -7  -1   31.47   12.66
   0  -7   1   45.36   16.74
   0   7   2   93.07   28.22
   0   7  -2  107.40   25.19
   0  -7  -2   64.10   17.14
   0  -7   2   87.53   21.17
   0   7   3    7.34    7.67
   0   7  -3   19.45    7.70
   0  -7  -3   11.86   10.31
   0  -7   3   -1.55    9.16
   0   7   4   52.44   19.75
   0   7  -4   75.73   24.95
   0  -7  -4   67.84   12.84
   0   7   5   10.47    8.18
   0   7  -5   17.06   10.69
   0  -7  -5   21.35   12.50
   0  -7   5   11.13    8.56
  -1   7   0   24.03    8.48
   1   7   0   19.79    7.49
  -1  -7   0   49.87   15.58
   1  -7   0   28.34   12.73
  -1   7   1  113.98   34.39
   1   7   1  106.01   29.82
  -1   7  -1  102.30   28.26
   1   7  -1  101.01   24.79
  -1  -7  -1  123.57   30.39
  -1  -7   1  114.21   26.59
   1  -7  -1   82.98   23.85
   1  -7   1   99.26   25.57
  -1   7   2   16.25   10.25
   1   7   2   22.48    8.84
  -1   7  -2   26.11    8.18
   1   7  -2   20.23    8.60
  -1  -7  -2   18.79   10.69
   1  -7  -2    8.37    9.50
  -1  -7   2   21.87   10.33
   1  -7   2   23.18   14.27
  -1   7   3   77.14   22.84
   1   7   3   57.38   21.56
  -1   7  -3   93.81   36.83
   1   7  -3   99.94   33.45
  -1  -7  -3   78.80   22.40
   1  -7  -3  108.22   27.82
  -1  -7   3   80.26   21.48
   1  -7   3   94.06   25.91
   1   7   4   15.57    5.03
  -1   7   4   10.48    6.06
  -1   7  -4    5.09    4.59
   1   7  -4   23.78   10.30
  -1  -7  -4   29.08    9.61
   1  -7  -4   15.25   12.26
  -1  -7   4    0.55    7.91
   1  -7   4   19.97    8.92
   1   7   5   31.98   14.17
  -1   7   5   60.13   20.81
  -1   7  -5   60.75   23.67
   1   7  -5   54.94   20.32
  -1  -7  -5   51.01   17.25
   1  -7  -5   57.83   17.92
   1  -7   5   40.76   14.96
  -2   7   0   69.10   20.68
   2   7   0   85.46   22.36
  -2  -7   0   88.75   24.69
   2  -7   0   71.76   19.65
  -2   7   1   20.84    7.85
   2   7   1   36.08   12.92
  -2   7  -1   28.32    9.79
   2   7  -1   38.93   11.91
  -2  -7  -1   32.95   12.94
  -2  -7   1   38.80   14.74
   2  -7  -1   37.64   12.02
   2  -7   1   35.27   16.68
  -2   7   2   82.48   24.55
   2   7   2   58.97   20.06
  -2   7  -2   68.85   24.15
   2   7  -2   73.04   20.45
  -2  -7  -2   76.44   21.28
  -2  -7   2   73.76   22.63
   2  -7  -2   63.80   18.57
   2  -7   2   63.59   18.93
   2   7   3   27.06   11.18
  -2   7   3   19.68    9.57
  -2   7  -3   17.71    6.61
   2   7  -3    7.95    7.83
  -2  -7  -3   11.07    9.94
  -2  -7   3    8.51    8.09
   2  -7  -3   16.35    9.35
   2  -7   3   14.78    9.50
   2   7   4   48.73   15.01
  -2   7   4   45.91   16.15
  -2   7  -4   99.32   26.33
   2   7  -4   74.23   15.26
  -2  -7  -4   80.51   17.92
   2  -7  -4   71.92   14.40
  -2  -7   4   94.28   17.27
   2  -7   4   62.64   14.26
   2   7   5   12.23    5.46
  -2   7   5    7.73    8.68
  -2   7  -5    8.80    5.00
   2   7  -5   20.64   11.39
  -2  -7  -5   20.11    7.24
   2  -7  -5   10.39    8.86
  -2  -7   5   19.77   11.56
   2  -7   5   33.90   13.78
   3   7   0   19.07    8.00
  -3   7   0   17.53   11.64
   3   7   0   25.15    7.75
  -3  -7   0   27.82   10.96
   3  -7   0   21.65   15.60
   3   7   1  129.72   30.88
   3   7  -1  124.26   29.87
  -3   7   1  106.29   33.75
   3   7   1   75.09   28.90
  -3   7  -1  137.78   40.53
   3   7  -1  107.10   33.28
  -3  -7  -1  132.30   34.15
  -3  -7   1  130.06   33.29
   3  -7  -1  141.45   35.42
   3  -7   1  123.66   33.78
   3   7   2   32.52   10.58
   3   7  -2   17.40    6.50
  -3   7   2   26.70    9.90
   3   7   2    2.75    4.16
  -3   7  -2   13.71    7.06
   3   7  -2   21.20    8.24
  -3  -7  -2   35.89   13.48
  -3  -7   2   29.15   14.09
   3  -7  -2   23.74   10.61
   3  -7   2   15.08   10.54
   3   7   3   88.33   13.12
  -3   7   3  103.24   28.05
  -3   7  -3   85.68   24.11
   3   7  -3   78.54   16.17
  -3  -7  -3   53.74   27.20
  -3  -7   3   67.95   12.83
   3  -7  -3   99.96   16.31
   3  -7   3   78.94   17.25
   3   7   4   -5.63    5.28
  -3   7   4   13.08    8.77
  -3   7  -4   11.76    7.21
  -3  -7  -4   29.30   13.44
  -3  -7   4   16.33   11.44
   3  -7  -4   20.16   10.12
   3  -7   4   10.57   12.22
   4   7   0   62.27   11.91
  -4   7   0   41.26   10.39
  -4  -7   0   35.51   20.28
   4  -7   0   21.05   12.00
   4   7   1   28.86    8.43
   4   7  -1   15.55    6.11
  -4   7   1   19.82    8.67
  -4   7  -1   16.76    9.31
   4   7  -1   13.72    4.70
  -4  -7  -1   40.99   14.61
  -4  -7   1   37.63   14.04
   4  -7  -1   39.97   12.33
   4  -7   1   23.06   13.24
   4   7   2   62.83   11.72
   4   7  -2   48.34    8.25
  -4   7   2   40.13   10.57
  -4   7  -2   29.07   12.38
   4   7  -2   49.22   11.47
  -4  -7  -2   30.08   12.71
  -4  -7   2   31.90    9.31
   4  -7  -2   57.36   15.06
   4  -7   2   49.38   14.52
   4   7   3   22.71    9.90
   4   7  -3   20.55    9.05
  -4   7   3    9.02    7.09
  -4   7  -3    6.50    5.29
   4   7  -3   10.21    7.81
  -4  -7  -3   12.04   10.19
  -4  -7   3   19.85    9.27
   4  -7  -3   31.72   14.29
   4  -7   3   13.34    9.42
   5   7   0   23.30    8.48
  -5   7   0   18.96    7.52
  -5  -7   0   13.69    8.55
   5  -7   0   21.81   10.52
   5   7   1   92.96   25.06
   5   7  -1  109.70   28.25
  -5   7   1   68.35   22.26
  -5   7  -1   67.27   19.51
  -5  -7  -1   65.92   18.83
  -5  -7   1   47.42   21.52
   5  -7  -1  107.11   29.57
   5  -7   1   51.18   17.41
   0   0   0    0.00    0.00
;
_shelx_hkl_checksum   45569
