# Supplementary material for: Quinuclidinium salt ferroelectric thin-film with duodecuple-rotational polarization-directions
Source: Nat Commun. 2017 Apr 4;8:14934. doi: 10.1038/ncomms14934 (PMC5382275; doi:10.1038/ncomms14934)
Supplement: Supplementary Data 2 — The Cif file for compound 1 at 338 K. [file ncomms14934-s3.cif]

 
data_shelxl
 
_audit_creation_method            'SHELXL-2014/7'
_shelx_SHELXL_version_number      '2014/7'
_chemical_name_systematic         ?
_chemical_name_common             ?
_chemical_melting_point           ?
_chemical_formula_moiety          ?
_chemical_formula_sum
 'C7 H14 I N O4' 
_chemical_formula_weight          303.09

loop_
 _atom_type_symbol
 _atom_type_description
 _atom_type_scat_dispersion_real
 _atom_type_scat_dispersion_imag
 _atom_type_scat_source
 'C'  'C'   0.0033   0.0016
 'International Tables Vol C Tables 4.2.6.8 and 6.1.1.4'
 'H'  'H'   0.0000   0.0000
 'International Tables Vol C Tables 4.2.6.8 and 6.1.1.4'
 'N'  'N'   0.0061   0.0033
 'International Tables Vol C Tables 4.2.6.8 and 6.1.1.4'
 'O'  'O'   0.0106   0.0060
 'International Tables Vol C Tables 4.2.6.8 and 6.1.1.4'
 'I'  'I'  -0.4742   1.8119
 'International Tables Vol C Tables 4.2.6.8 and 6.1.1.4'
 
_space_group_crystal_system       cubic
_space_group_IT_number            221
_space_group_name_H-M_alt         'P m -3 m'
_space_group_name_Hall            '-P 4 2 3'
 
_shelx_space_group_comment
;
The symmetry employed for this shelxl refinement is uniquely defined
by the following loop, which should always be used as a source of
symmetry information in preference to the above space-group names.
They are only intended as comments.
;
 
loop_
 _space_group_symop_operation_xyz
 'x, y, z'
 '-x, -y, z'
 '-x, y, -z'
 'x, -y, -z'
 'z, x, y'
 'z, -x, -y'
 '-z, -x, y'
 '-z, x, -y'
 'y, z, x'
 '-y, z, -x'
 'y, -z, -x'
 '-y, -z, x'
 'y, x, -z'
 '-y, -x, -z'
 'y, -x, z'
 '-y, x, z'
 'x, z, -y'
 '-x, z, y'
 '-x, -z, -y'
 'x, -z, y'
 'z, y, -x'
 'z, -y, x'
 '-z, y, x'
 '-z, -y, -x'
 '-x, -y, -z'
 'x, y, -z'
 'x, -y, z'
 '-x, y, z'
 '-z, -x, -y'
 '-z, x, y'
 'z, x, -y'
 'z, -x, y'
 '-y, -z, -x'
 'y, -z, x'
 '-y, z, x'
 'y, z, -x'
 '-y, -x, z'
 'y, x, z'
 '-y, x, -z'
 'y, -x, -z'
 '-x, -z, y'
 'x, -z, -y'
 'x, z, y'
 '-x, z, -y'
 '-z, -y, x'
 '-z, y, -x'
 'z, -y, -x'
 'z, y, x'
 
_cell_length_a                    6.437(8)
_cell_length_b                    6.437(8)
_cell_length_c                    6.437(8)
_cell_angle_alpha                 90
_cell_angle_beta                  90
_cell_angle_gamma                 90
_cell_volume                      266.7(10)
_cell_formula_units_Z             1
_cell_measurement_temperature     338(2)
_cell_measurement_reflns_used           424
_cell_measurement_theta_min             3.1636
_cell_measurement_theta_max             27.3086
 
_exptl_crystal_description        block
_exptl_crystal_colour             colorless
_exptl_crystal_density_meas       ?
_exptl_crystal_density_method     ?
_exptl_crystal_density_diffrn     1.887          
_exptl_crystal_F_000              148
_exptl_transmission_factor_min    ?
_exptl_transmission_factor_max    ?
_exptl_crystal_size_max          0.25
_exptl_crystal_size_mid           0.1
_exptl_crystal_size_min           0.1
_exptl_absorpt_coefficient_mu     2.988
_shelx_estimated_absorpt_T_min    ?
_shelx_estimated_absorpt_T_max    ?
_exptl_absorpt_correction_type          'Multi-scan'
_exptl_absorpt_correction_T_max         1.0000
_exptl_absorpt_correction_T_min         0.8255
_exptl_absorpt_process_details    ?
_exptl_absorpt_special_details    ?
_diffrn_ambient_temperature       338(2)
_diffrn_radiation_wavelength      0.71073
_diffrn_radiation_type            MoK\a
_diffrn_source                    ?
_diffrn_measurement_device_type   'Rigaku saturn 724'
_diffrn_measurement_method        ?
_diffrn_detector_area_resol_mean  ?
_diffrn_reflns_number             2972
_diffrn_reflns_av_unetI/netI      0.0108
_diffrn_reflns_av_R_equivalents   0.0592
_diffrn_reflns_limit_h_min        -8
_diffrn_reflns_limit_h_max        8
_diffrn_reflns_limit_k_min        -8
_diffrn_reflns_limit_k_max        8
_diffrn_reflns_limit_l_min        -8
_diffrn_reflns_limit_l_max        8
_diffrn_reflns_theta_min          3.165
_diffrn_reflns_theta_max          27.510
_diffrn_reflns_theta_full         25.242
_diffrn_measured_fraction_theta_max   1.000
_diffrn_measured_fraction_theta_full  1.000
_diffrn_reflns_Laue_measured_fraction_max    1.000
_diffrn_reflns_Laue_measured_fraction_full   1.000
_diffrn_reflns_point_group_measured_fraction_max   1.000
_diffrn_reflns_point_group_measured_fraction_full  1.000
_reflns_number_total              91
_reflns_number_gt                 89
_reflns_threshold_expression      'I > 2\s(I)'
_reflns_Friedel_coverage          0.000
_reflns_Friedel_fraction_max      .
_reflns_Friedel_fraction_full     .
 
_reflns_special_details
;
 Reflections were merged by SHELXL according to the crystal
 class for the calculation of statistics and refinement.
 
 _reflns_Friedel_fraction is defined as the number of unique
 Friedel pairs measured divided by the number that would be
 possible theoretically, ignoring centric projections and
 systematic absences.
;
 
_computing_data_collection        ?
_computing_cell_refinement        ?
_computing_data_reduction         ?
_computing_structure_solution     ?
_computing_structure_refinement 'SHELXL-2014/7 (Sheldrick, 2014)'
_computing_molecular_graphics     ?
_computing_publication_material   ?
_refine_special_details           ?
_refine_ls_structure_factor_coef  Fsqd
_refine_ls_matrix_type            full
_refine_ls_weighting_scheme       calc
_refine_ls_weighting_details
'w=1/[\s^2^(Fo^2^)+(0.0960P)^2^+2.8465P] where P=(Fo^2^+2Fc^2^)/3'
_atom_sites_solution_primary      ?
_atom_sites_solution_secondary    ?
_atom_sites_solution_hydrogens    .
_refine_ls_hydrogen_treatment     undef
_refine_ls_extinction_method      none
_refine_ls_extinction_coef        .
_refine_ls_number_reflns          91
_refine_ls_number_parameters      10
_refine_ls_number_restraints      3
_refine_ls_R_factor_all           0.1468
_refine_ls_R_factor_gt            0.1450
_refine_ls_wR_factor_ref          0.3087
_refine_ls_wR_factor_gt           0.3081
_refine_ls_goodness_of_fit_ref    1.402
_refine_ls_restrained_S_all       1.377
_refine_ls_shift/su_max           0.000
_refine_ls_shift/su_mean          0.000
 
loop_
 _atom_site_label
 _atom_site_type_symbol
 _atom_site_fract_x
 _atom_site_fract_y
 _atom_site_fract_z
 _atom_site_U_iso_or_equiv
 _atom_site_adp_type
 _atom_site_occupancy
 _atom_site_site_symmetry_order  
 _atom_site_calc_flag
 _atom_site_refinement_flags_posn
 _atom_site_refinement_flags_adp
 _atom_site_refinement_flags_occupancy
 _atom_site_disorder_assembly
 _atom_site_disorder_group
I1 I 0.0000 0.0000 0.0000 0.123(4) Uani 1 48 d DS T P . .
O1 O 0.261(3) 0.0000 0.0000 0.26(5) Uiso 0.5 8 d DS . P . .
O2 O 0.1507(19) 0.1507(19) 0.1507(19) 0.4(4) Uiso 0.125 6 d DS . P . .
C1 C 0.337(7) 0.5000 0.337(7) 0.17(3) Uiso 0.5833 4 d DS . P . .
C2 C 0.5000 0.5000 0.194(5) 0.16(12) Uiso 0.1666 8 d DS . P . .
 
loop_
 _atom_site_aniso_label
 _atom_site_aniso_U_11
 _atom_site_aniso_U_22
 _atom_site_aniso_U_33
 _atom_site_aniso_U_23
 _atom_site_aniso_U_13
 _atom_site_aniso_U_12
I1 0.123(4) 0.123(4) 0.123(4) 0.000 0.000 0.000
 
_geom_special_details
;
 All esds (except the esd in the dihedral angle between two l.s. planes)
 are estimated using the full covariance matrix.  The cell esds are taken
 into account individually in the estimation of esds in distances, angles
 and torsion angles; correlations between esds in cell parameters are only
 used when they are defined by crystal symmetry.  An approximate (isotropic)
 treatment of cell esds is used for estimating esds involving l.s. planes.
;
 
loop_
 _geom_bond_atom_site_label_1
 _geom_bond_atom_site_label_2
 _geom_bond_distance
 _geom_bond_site_symmetry_2
 _geom_bond_publ_flag
I1 O1 1.68(2) 33 ?
I1 O1 1.68(2) 9 ?
I1 O1 1.68(2) 29 ?
I1 O1 1.68(2) 25 ?
I1 O1 1.68(2) 5 ?
I1 O1 1.68(2) . ?
I1 O2 1.68(2) 25 ?
I1 O2 1.68(2) 28 ?
I1 O2 1.68(2) 4 ?
I1 O2 1.68(2) 2 ?
I1 O2 1.68(2) 26 ?
I1 O2 1.68(2) 3 ?
O1 O2 1.544(14) 4 ?
O1 O2 1.544(14) 27 ?
O1 O2 1.544(14) 26 ?
O1 O2 1.544(14) . ?
O2 O1 1.544(14) 9 ?
O2 O1 1.544(14) 5 ?
C1 C2 1.40(2) . ?
C1 C2 1.40(2) 5 ?
C1 C1 1.48(6) 34_565 ?
C1 C1 1.48(6) 6_566 ?
C1 C1 1.48(6) 5 ?
C1 C1 1.48(6) 9 ?
C2 C1 1.40(2) 34_565 ?
C2 C1 1.40(2) 2_665 ?
C2 C1 1.40(2) 9 ?
 
loop_
 _geom_angle_atom_site_label_1
 _geom_angle_atom_site_label_2
 _geom_angle_atom_site_label_3
 _geom_angle
 _geom_angle_site_symmetry_1
 _geom_angle_site_symmetry_3
 _geom_angle_publ_flag
O1 I1 O1 180.0 33 9 ?
O1 I1 O1 90.0 33 29 ?
O1 I1 O1 90.0 9 29 ?
O1 I1 O1 90.0 33 25 ?
O1 I1 O1 90.0 9 25 ?
O1 I1 O1 90.0 29 25 ?
O1 I1 O1 90.0 33 5 ?
O1 I1 O1 90.0 9 5 ?
O1 I1 O1 180.0 29 5 ?
O1 I1 O1 90.0 25 5 ?
O1 I1 O1 90.0 33 . ?
O1 I1 O1 90.0 9 . ?
O1 I1 O1 90.0 29 . ?
O1 I1 O1 180.0 25 . ?
O1 I1 O1 90.0 5 . ?
O1 I1 O2 54.7 33 25 ?
O1 I1 O2 125.3 9 25 ?
O1 I1 O2 54.7 29 25 ?
O1 I1 O2 54.736(1) 25 25 ?
O1 I1 O2 125.3 5 25 ?
O1 I1 O2 125.3 . 25 ?
O1 I1 O2 125.264(1) 33 28 ?
O1 I1 O2 54.7 9 28 ?
O1 I1 O2 125.264(1) 29 28 ?
O1 I1 O2 54.736(1) 25 28 ?
O1 I1 O2 54.736(1) 5 28 ?
O1 I1 O2 125.264(1) . 28 ?
O2 I1 O2 109.471(1) 25 28 ?
O1 I1 O2 54.7 33 4 ?
O1 I1 O2 125.264(1) 9 4 ?
O1 I1 O2 54.736(1) 29 4 ?
O1 I1 O2 125.264(1) 25 4 ?
O1 I1 O2 125.264(1) 5 4 ?
O1 I1 O2 54.736(1) . 4 ?
O2 I1 O2 70.529(1) 25 4 ?
O2 I1 O2 180.0(14) 28 4 ?
O1 I1 O2 125.3 33 2 ?
O1 I1 O2 54.7 9 2 ?
O1 I1 O2 54.7 29 2 ?
O1 I1 O2 54.7 25 2 ?
O1 I1 O2 125.3 5 2 ?
O1 I1 O2 125.264(1) . 2 ?
O2 I1 O2 70.5 25 2 ?
O2 I1 O2 70.5 28 2 ?
O2 I1 O2 109.471(1) 4 2 ?
O1 I1 O2 54.7 33 26 ?
O1 I1 O2 125.3 9 26 ?
O1 I1 O2 125.3 29 26 ?
O1 I1 O2 125.264(1) 25 26 ?
O1 I1 O2 54.7 5 26 ?
O1 I1 O2 54.7 . 26 ?
O2 I1 O2 109.5 25 26 ?
O2 I1 O2 109.471(1) 28 26 ?
O2 I1 O2 70.5 4 26 ?
O2 I1 O2 180(2) 2 26 ?
O1 I1 O2 54.7 33 3 ?
O1 I1 O2 125.264(1) 9 3 ?
O1 I1 O2 125.3 29 3 ?
O1 I1 O2 54.7 25 3 ?
O1 I1 O2 54.7 5 3 ?
O1 I1 O2 125.264(1) . 3 ?
O2 I1 O2 70.529(1) 25 3 ?
O2 I1 O2 70.5 28 3 ?
O2 I1 O2 109.5 4 3 ?
O2 I1 O2 109.5 2 3 ?
O2 I1 O2 70.5 26 3 ?
O2 O1 O2 77.8(8) 4 27 ?
O2 O1 O2 77.8(8) 4 26 ?
O2 O1 O2 125(2) 27 26 ?
O2 O1 O2 125(2) 4 . ?
O2 O1 O2 77.8(8) 27 . ?
O2 O1 O2 77.8(8) 26 . ?
O2 O1 I1 62.7(10) 4 . ?
O2 O1 I1 62.7(10) 27 . ?
O2 O1 I1 62.7(10) 26 . ?
O2 O1 I1 62.7(10) . . ?
O1 O2 O1 100.5(12) 9 5 ?
O1 O2 O1 100.5(12) 9 . ?
O1 O2 O1 100.5(12) 5 . ?
O1 O2 I1 62.6(10) 9 . ?
O1 O2 I1 62.6(10) 5 . ?
O1 O2 I1 62.6(10) . . ?
C2 C1 C2 173(6) . 5 ?
C2 C1 C1 57.9(16) . 34_565 ?
C2 C1 C1 117.8(18) 5 34_565 ?
C2 C1 C1 117.8(18) . 6_566 ?
C2 C1 C1 57.9(16) 5 6_566 ?
C1 C1 C1 60.000(1) 34_565 6_566 ?
C2 C1 C1 117.8(18) . 5 ?
C2 C1 C1 57.9(16) 5 5 ?
C1 C1 C1 120.001(14) 34_565 5 ?
C1 C1 C1 90.001(1) 6_566 5 ?
C2 C1 C1 57.9(16) . 9 ?
C2 C1 C1 117.8(18) 5 9 ?
C1 C1 C1 90.00(2) 34_565 9 ?
C1 C1 C1 120.001(19) 6_566 9 ?
C1 C1 C1 60.000(1) 5 9 ?
C1 C2 C1 64(3) . 34_565 ?
C1 C2 C1 97(6) . 2_665 ?
C1 C2 C1 64(3) 34_565 2_665 ?
C1 C2 C1 64(3) . 9 ?
C1 C2 C1 97(6) 34_565 9 ?
C1 C2 C1 64(3) 2_665 9 ?
 
_refine_diff_density_max    0.598
_refine_diff_density_min   -0.324
_refine_diff_density_rms    0.160

_shelx_res_file
;

    shelxl.res created by SHELXL-2014/7


TITL shelxl in Pm-3m
CELL 0.71073   6.4369   6.4369   6.4369  90.000  90.000  90.000
ZERR   1   0.0079   0.0079   0.0079   0.000   0.000   0.000
LATT  1
SYMM -X, -Y, Z
SYMM -X, Y, -Z
SYMM X, -Y, -Z
SYMM Z, X, Y
SYMM Z, -X, -Y
SYMM -Z, -X, Y
SYMM -Z, X, -Y
SYMM Y, Z, X
SYMM -Y, Z, -X
SYMM Y, -Z, -X
SYMM -Y, -Z, X
SYMM Y, X, -Z
SYMM -Y, -X, -Z
SYMM Y, -X, Z
SYMM -Y, X, Z
SYMM X, Z, -Y
SYMM -X, Z, Y
SYMM -X, -Z, -Y
SYMM X, -Z, Y
SYMM Z, Y, -X
SYMM Z, -Y, X
SYMM -Z, Y, X
SYMM -Z, -Y, -X
SFAC C H N O I
UNIT 7 14 1 4 1

L.S. 14
BOND
ACTA
TEMP 65
FMAP 2
PLAN 20
DFIX 1.68 I1 O1 I1 O2
DFIX 1.4 C1 C2

WGHT    0.096000    2.846500
FVAR       9.55220
I1    5    0.000000    0.000000    0.000000    10.02083    0.12289    0.12289 =
         0.12289    0.00000    0.00000    0.00000
O1    4    0.260710    0.000000    0.000000    10.06250    0.26474
O2    4    0.150651    0.150651    0.150651    10.02083    0.38478
C1    1    0.336949    0.500000    0.336949    10.14583    0.16694
C2    1    0.500000    0.500000    0.193791    10.02083    0.16464
HKLF 4

REM  shelxl in Pm-3m
REM R1 =  0.1450 for      89 Fo > 4sig(Fo)  and  0.1468 for all      91 data
REM     10 parameters refined using      3 restraints

END

WGHT      0.0937      2.8194

REM Highest difference peak  0.598,  deepest hole -0.324,  1-sigma level  0.160
Q1    1   0.4455  0.5000  0.2821  10.50000  0.05    0.60
Q2    1   0.1419  0.0000  0.0000  10.12500  0.05    0.58
Q3    1   0.0000  0.0909  0.0909  10.25000  0.05    0.55
Q4    1   0.4504  0.4504  0.2730  10.50000  0.05    0.52
Q5    1   0.2558  0.0000  0.1842  10.50000  0.05    0.27
Q6    1   0.2791  0.0000  0.1426  10.50000  0.05    0.25
Q7    1   0.1503  0.0741  0.2564  11.00000  0.05    0.24
Q8    1   0.1105  0.1953  0.1953  10.50000  0.05    0.23
Q9    1   0.2816  0.2816  0.2816  10.16667  0.05    0.02
Q10   1   0.2062  0.4408  0.1426  11.00000  0.05    0.01
;
_shelx_res_checksum   44477

_shelx_hkl_file
;
   0   0  -1109605.2 1776.00   1-0.44407 0.44411-0.89435 0.89420-0.05413-0.05627
   0   0   1109693.2 1612.88   1-0.40323 0.40319-0.91336 0.91351 0.05631 0.05409
   0   0   1109717.2  916.71   1 0.77417-0.77452-0.63053 0.63011 0.05545 0.05538
   0   0  -1107990.0  935.96   1 0.87727-0.87692-0.47688 0.47730-0.05446-0.05636
   0   0   1106513.0 1310.89   1 0.99708-0.99731-0.05040 0.05026 0.05728 0.05330
   0   0  -1111949.9 1222.81   1 0.99580-0.99557-0.07433 0.07447-0.05334-0.05724
   0   0  -2150666.5 1770.02   1-0.46222 0.46230-0.87999 0.87969-0.10936-0.11144
   0   0   2142431.8 1746.00   1-0.38053 0.38045-0.91801 0.91831 0.11153 0.10928
   0   0   2148427.5 1564.21   1 0.70798-0.70868-0.69754 0.69669 0.11040 0.11126
   0   0  -2144945.8 1397.88   1 0.91418-0.91348-0.39023 0.39108-0.10943-0.11223
   0   0   2142447.8 2517.21   1 0.99290-0.99336-0.03814 0.03786 0.11258 0.10859
   0   0  -376912.00 1740.10   1-0.47882 0.47894-0.86234 0.86188-0.16459-0.16662
   0   0   371906.75 1571.83   1 0.63142-0.63247-0.75760 0.75632 0.16535 0.16715
   0   0  -373020.82 1052.33   1 0.94073-0.93967-0.29664 0.29791-0.16440-0.16809
   0   0   369361.92 2831.31   1 0.98547-0.98615-0.02568 0.02525 0.16788 0.16388
   0   0  -426561.40 1828.43   1-0.49383 0.49399-0.84130 0.84069-0.21983-0.22178
   0   0   421386.00 1669.67   1 0.54345-0.54486-0.81001 0.80831 0.22028 0.22305
   0   0   420566.06 2682.34   1 0.97469-0.97560-0.01300 0.01243 0.22316 0.21918
   0   0  -5 3523.36  902.31   1-0.50720 0.50740-0.81674 0.81598-0.27507-0.27695
   0   0   5 3030.28  645.27   1 0.44231-0.44407-0.85358 0.85145 0.27521 0.27895
   0   0   5 2649.15 1230.15   1 0.96045-0.96158-0.00011-0.00059 0.27845 0.27449
   0   0  -6  902.44  850.19   1-0.51883 0.51906-0.78848 0.78757-0.33032-0.33211
   0   0   6  237.83  256.22   1 0.32490-0.32701-0.88625 0.88369 0.33013 0.33486
   0   0   6 1993.95 1031.32   1 0.94257-0.94394 0.01300-0.01385 0.33372 0.32981
   0   0  -7 -305.13  725.37   1-0.52860 0.52887-0.75625 0.75518-0.38557-0.38726
   0   0   7 1112.01  566.12   1 0.92086-0.92245 0.02636-0.02735 0.38899 0.38513
   0   0  -8  755.76 1009.70   1-0.53635 0.53667-0.71971 0.71850-0.44082-0.44241
   0   0   8  759.68  865.96   1 0.89500-0.89682 0.03998-0.04111 0.44425 0.44046
   0   1  -8  910.48  966.04   1-0.54399 0.54446-0.65120 0.76037-0.52915-0.35409
   0  -1   8  720.68  929.09   1 0.88860-0.89041 0.04308-0.15466 0.45664 0.42807
   0   1  -7  141.41  871.59   1-0.54146 0.54189-0.68245 0.79177-0.49099-0.28184
   0  -1   7  846.03  433.37   1 0.91552-0.91710 0.02934-0.14079 0.40118 0.37294
   0   1  -6  497.68  466.16   1-0.53827 0.53866-0.70775 0.81722-0.45754-0.20488
   0  -1   6  188.12  391.34   1 0.56406-0.56633-0.79908 0.68591 0.20807 0.45692
   0  -1   6 1116.94  752.25   1 0.93821-0.93956 0.01587-0.12718 0.34568 0.31785
   0   1  -5 4059.37 1279.27   1-0.53519 0.53554-0.72623 0.83585-0.43146-0.12056
   0  -1   5 3245.59  970.62   1 0.66557-0.66748-0.73274 0.62000 0.14179 0.41238
   0  -1   5 4692.82 1169.41   1 0.95698-0.95810 0.00263-0.11380 0.29012 0.26282
   0   1  -418916.75 1403.45   1-0.53336 0.53367-0.73557 0.84535-0.41768-0.02393
   0  -1   421408.32 1488.40   1 0.75393-0.75549-0.65286 0.54055 0.07316 0.37017
   0  -1   417947.15 3547.47   1 0.97206-0.97296-0.01038-0.10063 0.23447 0.20788
   0   1  -336902.37 1306.64   1-0.53454 0.53481-0.72965 0.83958-0.42646 0.09524
   0  -1   337994.30 1335.94   1 0.83042-0.83163-0.55713 0.44524 0.00063 0.33187
   0  -1   2110777.0 1611.19   1 0.89477-0.89563-0.43953 0.32807-0.07868 0.30035
   0   1  -2110554.2 1454.83   1 0.97691-0.97647-0.10226 0.21300-0.18756-0.03361
   0   1   0106728.0 1519.19   1-0.38829 0.38844 0.05573 0.05465-0.91985 0.91985
   0  -1   0106036.4 1036.20   1-0.43135 0.43120-0.05459-0.05579-0.90052 0.90052
   0  -1   0104739.0 1109.09   1 0.95597-0.95613-0.05666-0.05394-0.28791 0.28791
   0   1   0106854.5 1118.48   1 0.93988-0.93972 0.05397 0.05663-0.33720 0.33720
   0  -1   0102141.8  779.34   1 0.99783-0.99782-0.05511-0.05534 0.03582-0.03582
   0  -1  -2106198.0 1403.27   1-0.28202 0.28195-0.90570 0.79499 0.31647-0.53711
   0   1   2106126.7 1307.94   1-0.13734 0.13742-0.82303 0.93374 0.55113-0.33049
   0  -1  -2107216.9 1192.26   1 0.41066-0.41012-0.86413 0.75438 0.29088-0.51255
   0   1   2106124.1 1575.02   1 0.98758-0.98805-0.02873 0.13890 0.15443 0.06674
   0  -1  -335796.06  638.63   1 0.82941-0.82851-0.55862 0.44929 0.00169-0.33420
   0   1   337395.37 1545.49   1 0.98103-0.98172-0.01998 0.13002 0.19281 0.13895
   0  -1  -419585.68 1885.62   1-0.42759 0.42760-0.90393 0.79294-0.00757-0.43404
   0   1   417471.22 1935.32   1 0.97093-0.97185-0.00929 0.11918 0.23916 0.20319
   0  -1  -5 3678.19 1130.36   1-0.46245 0.46250-0.87977 0.76863-0.11010-0.44192
   0   1   5 5076.80 1375.50   1 0.95735-0.95850 0.00234 0.10740 0.28889 0.26405
   0  -1  -6  840.44  610.00   1-0.48804 0.48812-0.85011 0.73881-0.19780-0.46463
   0   1   6 1032.14  663.60   1 0.94018-0.94155 0.01459 0.09501 0.34036 0.32317
   0  -1  -7  918.72  648.19   1-0.50761 0.50773-0.81588 0.70443-0.27688-0.49595
   0   1   7   81.90  724.17   1 0.91919-0.92080 0.02731 0.08215 0.39285 0.38127
   0  -1  -8  -43.00  667.16   1-0.52263 0.52280-0.77714 0.66553-0.35057-0.53266
   0   1   8  649.60  450.67   1 0.89413-0.89596 0.04041 0.06891 0.44597 0.43874
   0   2  -8 1034.15  892.97   1-0.54477 0.54539-0.57346 0.79302-0.61185-0.27139
   0  -2   8  394.90  244.84   1 0.87331-0.87510 0.05010-0.27214 0.48457 0.40014
   0   2  -7  810.57  416.35   1-0.54527 0.54586-0.59750 0.81721-0.58792-0.18491
   0  -2   7   -3.21  468.27   1 0.58543-0.58821-0.78691 0.56271 0.19501 0.58082
   0  -2   7  754.30  452.21   1 0.90149-0.90305 0.03675-0.25865 0.43123 0.34289
   0   2  -6  845.33  521.50   1-0.54526 0.54581-0.61311 0.83297-0.57164-0.09078
   0  -2   6  399.94  448.87   1 0.68147-0.68390-0.72014 0.49636 0.13031 0.53469
   0  -2   6 1456.70  701.28   1 0.92522-0.92656 0.02385-0.24561 0.37866 0.28487
   0   2  -5 1419.68 1479.96   1-0.54520 0.54571-0.61783 0.83784-0.56659 0.01456
   0  -2   5  908.00 1065.94   1 0.76267-0.76474-0.64344 0.42009 0.06562 0.48855
   0  -2   5 2266.72 1027.69   1 0.94481-0.94592 0.01149-0.23311 0.32739 0.22555
   0   2  -411910.34 3727.98   1-0.54530 0.54577-0.60649 0.82665-0.57862 0.13700
   0  -2   412924.21 1263.29   1 0.83033-0.83205-0.55727 0.33434 0.00072 0.44260
   0  -2   410434.54 2904.66   1 0.96043-0.96132-0.00010-0.22137 0.27849 0.16386
   0   2  -340970.12 3180.46   1-0.54457 0.54499-0.56781 0.78813-0.61727 0.28606
   0  -2   340566.97 1566.39   1 0.88476-0.88613-0.46155 0.23905-0.06450 0.39701
   0  -2   333789.88 2139.09   1 0.97199-0.97265-0.01032-0.21101 0.23475 0.09701
   0   2  -224119.49 1477.58   1-0.53709 0.53748-0.47582 0.69629-0.69650 0.47568
   0  -2   226498.16 1092.35   1 0.92544-0.92646-0.35582 0.13374-0.13014 0.35181
   0  -2   225538.47  788.58   1 0.97836-0.97879-0.01692-0.20427 0.20617 0.01500
   0   2  -225675.56 1122.18   1 0.92473-0.92431-0.13597 0.35721-0.35550 0.13431
   0   2  -1112762.8 1524.69   1-0.49873 0.49908-0.27296 0.49358-0.82264 0.71224
   0  -2   1105853.0 1646.74   1 0.95092-0.95158-0.23941 0.01776-0.19602 0.30686
   0  -2   1108245.9 1187.44   1 0.96082-0.96102-0.00041-0.22063 0.27714-0.16655
   0   2  -1108129.8 1302.31   1 0.73598-0.73566-0.18788 0.40913-0.65040 0.53981
   0   2   0143934.4 2751.63   1-0.36452 0.36483 0.11089 0.10988-0.92456 0.92456
   0  -2   0145621.5 1736.88   1-0.45066 0.45035-0.10976-0.11101-0.88592 0.88592
   0  -2   0148514.5 1861.75   1 0.95868-0.95899-0.11197-0.10925-0.26150 0.26150
   0   2   0142230.5 1684.39   1 0.92649-0.92617 0.10929 0.11192-0.36009 0.36009
   0  -2   0142581.2 1223.50   1 0.96663-0.96684-0.11155-0.10970-0.23058 0.23058
   0   2   1110149.9 2014.03   1-0.11372 0.11399 0.55125-0.33032-0.82655 0.93695
   0  -2  -1110103.8 1633.84   1-0.81595 0.81599-0.36386 0.14306 0.44923-0.56007
   0  -2  -1105564.6 1295.96   1 0.94547-0.94543 0.02495-0.24575-0.32473 0.21389
   0   2   1111217.6 1711.70   1 0.96052-0.96077-0.00017 0.22094 0.27820-0.16761
   0  -2  -1109134.3 1418.46   1 0.99096-0.99071-0.08496-0.13580-0.10377-0.00681
   0  -2  -225826.56  690.73   1-0.44518 0.44557-0.73578 0.51541 0.51032-0.73199
   0   2   228054.65 1241.39   1 0.97233-0.97281-0.01064 0.23127 0.23336-0.01218
   0  -2  -337717.71 1367.74   1-0.25808 0.25791-0.89654 0.67531 0.36000-0.69096
   0  -2  -335227.35 1140.43   1 0.26621-0.26547-0.89635 0.67640 0.35451-0.68701
   0   2   337313.71 1497.22   1 0.96916-0.96987-0.00763 0.22812 0.24629 0.08547
   0  -2  -4 9498.75 2266.55   1-0.34814 0.34800-0.91909 0.69771 0.18454-0.62617
   0   2   4 7144.25  362.58   1-0.83067 0.82957-0.33886 0.55838 0.44175 0.00157
   0  -2  -4 8913.58  412.20   1 0.82660-0.82550-0.56276 0.34324 0.00467-0.44801
   0   2   410616.69 2513.50   1 0.96052-0.96146-0.00017 0.22052 0.27818 0.16417
   0  -2  -5 1943.75 1292.38   1-0.40744 0.40733-0.91208 0.69055 0.04563-0.59766
   0   2   5 2802.29  862.17   1 0.94784-0.94901 0.00938 0.21082 0.31857 0.23437
   0  -2  -6 1169.17  911.85   1-0.44953 0.44946-0.89049 0.66881-0.07025-0.59217
   0   2   6 2067.10 1192.49   1 0.93136-0.93275 0.02018 0.19988 0.36352 0.30001
   0  -2  -7 1674.95  961.53   1-0.48076 0.48073-0.85993 0.63809-0.17140-0.60143
   0   2   7 -217.57  788.24   1 0.91100-0.91261 0.03180 0.18812 0.41117 0.36295
   0  -2  -8  719.68  500.88   1-0.50438 0.50439-0.82251 0.60052-0.26280-0.62044
   0   2   8  -78.99  738.06   1 0.88653-0.88837 0.04406 0.17572 0.46056 0.42415
   0   3  -7-1022.40  775.53   1-0.54025 0.54099-0.50499 0.83509-0.67312-0.09971
   0  -3   7  591.94  640.16   1 0.66107-0.66401-0.73617 0.40136 0.14497 0.63086
   0  -3   7  653.26  528.99   1 0.87515-0.87670 0.04928-0.38164 0.48132 0.29279
   0   3  -6  -49.91  850.03   1-0.54076 0.54146-0.51044 0.84069-0.66858 0.00615
   0  -3   6  550.93  636.01   1 0.74068-0.74326-0.66654 0.33215 0.08429 0.58071
   0  -3   6 1648.53 1031.42   1 0.89929-0.90062 0.03786-0.37007 0.43569 0.22784
   0   3  -5  662.61 1017.50   1-0.53993 0.54059-0.50172 0.83212-0.67582 0.12379
   0  -3   5 2805.46 1526.03   1 0.80656-0.80879-0.59061 0.25665 0.02504 0.52913
   0  -3   5 1198.30  547.44   1 0.91839-0.91949 0.02775-0.35983 0.39468 0.15825
   0   3  -4 6053.19 1464.25   1-0.53670 0.53732-0.47258 0.80314-0.69900 0.25738
   0  -3   4 5015.94 1295.85   1 0.85982-0.86170-0.50955 0.17601-0.03257 0.47590
   0  -3   4 4701.77 1026.48   1 0.93176-0.93263 0.01993-0.35187 0.36251 0.07984
   0   3  -311339.22 3606.79   1-0.52790 0.52848-0.41179 0.74250-0.74278 0.41157
   0  -3   315119.09 1493.84   1 0.90107-0.90260-0.42461 0.09149-0.08813 0.42063
   0  -3   311226.60 1598.82   1 0.93633-0.93697 0.01708-0.34888 0.35070-0.01893
   0   3  -235944.91 2549.54   1-0.50533 0.50587-0.30004 0.63089-0.80908 0.58827
   0  -3   241583.57 1654.40   1 0.93073-0.93191-0.33741 0.00473-0.14097 0.36264
   0  -3   238539.54 1518.95   1 0.91282-0.91324 0.03082-0.36247 0.40718-0.18600
   0   3  -237099.42 1296.99   1 0.74872-0.74819-0.18565 0.51752-0.63635 0.41516
   0   3  -138522.98 3075.13   1-0.45100 0.45150-0.11079 0.44180-0.88561 0.77520
   0  -3   139420.55 1444.14   1 0.94930-0.95012-0.25037-0.08188-0.19008 0.30091
   0  -3   071818.58 1525.64   1 0.95776-0.95823-0.16727-0.16455-0.23389 0.23389
   0  -3   068525.22 1144.89   1 0.83543-0.83575-0.16674-0.16514-0.52368 0.52368
   0  -3   071469.12  678.49   1-0.43412 0.43415-0.16580-0.16572-0.88546 0.88546
   0   3   137243.10 1417.49   1-0.16803 0.16845 0.47255-0.14124-0.86513 0.97553
   0  -3  -136391.01 1065.01   1 0.95821-0.95832-0.09425-0.23715-0.27009 0.15925
   0   3   136007.67 1344.09   1 0.89804-0.89830 0.03848 0.29274 0.43821-0.32762
   0  -3  -133152.85 1250.97   1 0.96827-0.96848-0.11028-0.22161-0.22423 0.11363
   0   3   238564.68 1267.23   1 0.01501-0.01463 0.70896-0.37750-0.70508 0.92589
   0  -3  -238344.37 1293.82   1 0.95461-0.95438-0.04152-0.28946-0.29493 0.07326
   0   3   237972.95 1681.31   1 0.94064-0.94113 0.01429 0.31679 0.33909-0.11791
   0  -3  -312765.94 1167.69   1-0.16387 0.16360-0.84271 0.51116 0.51280-0.84376
   0  -3  -3 6969.25 1331.10   1-0.25617 0.25675-0.83049 0.49994 0.49461-0.82712
   0   3   311335.72 2824.27   1 0.94645-0.94717 0.01036 0.32058 0.32266 0.00910
   0  -3  -4 4240.60 1088.39   1-0.27291 0.27266-0.90246 0.57071 0.33327-0.77455
   0   3   4 6619.24 1543.95   1 0.94153-0.94248 0.01370 0.31710 0.33664 0.10571
   0  -3  -5  316.48  782.14   1-0.35158 0.35132-0.91925 0.58733 0.17708-0.72911
   0   3   5 -210.78  738.83   1 0.93076-0.93194 0.02054 0.31012 0.36503 0.18791
   0  -3  -6  668.76  716.54   1-0.40858 0.40836-0.91171 0.57964 0.04272-0.70515
   0   3   6 1213.33  703.99   1 0.91543-0.91684 0.02939 0.30112 0.40138 0.26215
   0  -3  -7 1753.27  997.40   1-0.45127 0.45109-0.88918 0.55696-0.07548-0.69735
   0   3   7 1535.29  723.85   1 0.89586-0.89749 0.03956 0.29081 0.44256 0.33156
   0   4  -7  310.24  349.63   1-0.52730 0.52819-0.40818 0.84867-0.74520-0.02763
   0  -4   7  162.25  658.91   1 0.70192-0.70502-0.70289 0.25746 0.11504 0.66079
   0   4  -6  409.97  930.45   1-0.52669 0.52754-0.40461 0.84524-0.74758 0.08514
   0  -4   6  638.77  869.19   1 0.76983-0.77257-0.63548 0.19048 0.05932 0.60568
   0   4  -5  655.82  507.61   1-0.52322 0.52403-0.38506 0.82585-0.76023 0.20820
   0  -4   5  546.32  879.06   1 0.82532-0.82771-0.56462 0.12005 0.00601 0.54815
   0  -4   5  649.28  334.60   1 0.86546-0.86654 0.05353-0.49607 0.49810 0.05484
   0   4  -4 2422.52  901.08   1-0.51509 0.51586-0.34383 0.78477-0.78514 0.34352
   0  -4   4 2163.72  981.81   1 0.86956-0.87160-0.49180 0.04765-0.04455 0.48789
   0  -4   4 1009.61  344.69   1 0.86584-0.86670 0.05336-0.49576 0.49745-0.05509
   0   4  -3 4278.18 1428.74   1-0.49856 0.49929-0.27225 0.71334-0.82299 0.49177
   0  -4   3 6614.23 1443.71   1 0.90346-0.90515-0.41869-0.02502-0.09184 0.42434
   0   4  -3 2681.05  610.96   1 0.65909-0.65836-0.19920 0.64170-0.72519 0.39341
   0   4  -2 9503.59 2191.99   1-0.46656 0.46725-0.15882 0.60006-0.87011 0.64929
   0  -4   213265.01 1993.91   1 0.92792-0.92925-0.34742-0.09587-0.13510 0.35677
   0   4  -2 7259.30  280.69   1-0.00774 0.00780-0.21237 0.65457-0.97715 0.75595
   0   4  -117422.56 2965.45   1-0.40813 0.40878 0.00676 0.43462-0.91289 0.80249
   0  -4   119367.97 1503.63   1 0.94399-0.94497-0.28076-0.16210-0.17332 0.28415
   0   4   023717.21 1290.56   1-0.31243 0.31304 0.22120 0.22034-0.92382 0.92382
   0  -4   022745.96 1396.33   1 0.95310-0.95373-0.22257-0.21986-0.20505 0.20505
   0   4   116323.06 1900.84   1-0.18070 0.18127 0.45308-0.01138-0.87296 0.98336
   0  -4  -118803.92 1253.23   1 0.95713-0.95741-0.17826-0.26375-0.22826 0.11743
   0   4   119498.68  829.53   1 0.78844-0.78871 0.08256 0.35912 0.60954-0.49895
   0  -4  -113201.38 1440.86   1 0.91406-0.91438-0.14068-0.30184-0.38038 0.26978
   0   4   211790.62  713.65   1-0.03371 0.03424 0.65387-0.21202-0.75585 0.97666
   0  -4  -210431.68  964.44   1 0.95825-0.95817-0.15597-0.28561-0.23963 0.01796
   0   4   211239.15 1980.80   1 0.88481-0.88531 0.04486 0.39668 0.46378-0.24260
   0  -4  -3 6221.21 1123.23   1-0.10181 0.10142-0.79384 0.35197 0.59953-0.93049
   0   4   3 5121.05 1347.94   1 0.90818-0.90892 0.03329 0.40811 0.41723-0.08546
   0  -4  -4 1743.15  716.46   1-0.21427 0.21391-0.87481 0.43274 0.43449-0.87576
   0   4   4  563.15  822.82   1 0.91087-0.91183 0.03187 0.40939 0.41145 0.03090
   0  -4  -5 1636.07  888.54   1-0.30217 0.30182-0.91177 0.46950 0.27813-0.82973
   0   4   5  662.05  651.36   1 0.90399-0.90518 0.03547 0.40564 0.42607 0.12687
   0  -4  -6 1596.45  706.99   1-0.37040 0.37003-0.91900 0.47654 0.13505-0.79748
   0   4   6 1567.94  660.41   1 0.89087-0.89229 0.04199 0.39898 0.45229 0.21123
   0  -4  -7  454.25  754.09   1-0.42256 0.42223-0.90631 0.46370 0.00606-0.77891
   0   4   7  988.35  829.98   1 0.87264-0.87429 0.05039 0.39044 0.48574 0.28838
   0   5  -6  765.59  745.74   1-0.50504 0.50604-0.29881 0.84983-0.80971 0.14728
   0  -5   6  -70.27  768.72   1 0.78174-0.78464-0.62170 0.06609 0.04859 0.61641
   0   5  -5  871.30  708.97   1-0.49840 0.49937-0.27165 0.82283-0.82328 0.27125
   0  -5   5 -209.31  996.87   1 0.83033-0.83288-0.55726 0.00207 0.00072 0.55344
   0   5  -4 1438.15  738.77   1-0.48566 0.48658-0.22356 0.77489-0.84507 0.40345
   0  -5   4  162.86  964.06   1 0.86895-0.87114-0.49295-0.06180-0.04378 0.48712
   0   5  -3   99.26  449.02   1-0.46338 0.46427-0.14872 0.70020-0.87358 0.54236
   0  -5   3 1947.72 1074.45   1 0.89863-0.90047-0.43050-0.12382-0.08441 0.41691
   0   5  -2 2722.28  927.45   1-0.42638 0.42722-0.04104 0.59267-0.90361 0.68279
   0  -5   2 2544.66 1085.16   1 0.92038-0.92186-0.37200-0.18190-0.12048 0.34215
   0   5  -1 4087.82 1110.29   1-0.36820 0.36901 0.10257 0.44920-0.92406 0.81366
   0  -5   1 5459.68 1400.39   1 0.93529-0.93642-0.32001-0.23346-0.15107 0.26190
   0   5   0 4946.95 1011.41   1-0.28398 0.28474 0.27636 0.27557-0.91813 0.91813
   0  -5   0 3332.38 1134.12   1 0.94455-0.94534-0.27786-0.27518-0.17493 0.17493
   0   5   1 4606.17 1092.64   1-0.17542 0.17615 0.46124 0.09083-0.86975 0.98016
   0  -5  -1 3674.53 1041.69   1 0.94936-0.94979-0.25001-0.30261-0.19027 0.07944
   0  -5  -1 3731.14  510.71   1-0.61303 0.61314-0.13146-0.42100-0.77903 0.66843
   0   5   2 3036.78  689.19   1-0.05336 0.05404 0.63008-0.07785-0.77468 0.99549
   0  -5  -2 1655.32  919.37   1 0.95044-0.95052-0.24277-0.30943-0.19421-0.02745
   0   5   2 3047.58  730.73   1 0.79525-0.79576 0.08027 0.47173 0.60094-0.37976
   0  -5  -3  564.02  694.39   1-0.06632 0.06582-0.76159 0.20940 0.64465-0.97561
   0  -5  -3  187.85  441.30   1 0.94666-0.94639-0.26633-0.28544-0.18132-0.15117
   0   5   3 1102.78  656.05   1 0.84837-0.84912 0.06064 0.49122 0.52590-0.19413
   0  -5  -4  354.07  648.24   1-0.17407 0.17359-0.84978 0.29739 0.49756-0.93884
   0   5   4  866.29  577.39   1 0.86444-0.86541 0.05397 0.49774 0.49982-0.05746
   0  -5  -5 1023.34  637.62   1-0.26454 0.26408-0.89921 0.34663 0.34845-0.90005
   0   5   5  859.74  625.67   1 0.86453-0.86573 0.05393 0.49765 0.49966 0.05328
   0  -5  -6  747.87  607.59   1-0.33868 0.33815-0.91834 0.36550 0.20477-0.86721
   0   5   6  417.24  636.20   1 0.85539-0.85682 0.05777 0.49366 0.51473 0.14880
   0   6  -5  395.20  798.35   1-0.46784 0.46896-0.16294 0.82451-0.86865 0.31663
   0  -6   5  549.78  926.12   1 0.82650-0.82920-0.56291-0.10288 0.00477 0.54939
   0   6  -4  630.34  457.46   1-0.45137 0.45244-0.11187 0.77359-0.88529 0.44367
   0  -6   4  676.70 1052.22   1 0.86153-0.86388-0.50651-0.15885-0.03463 0.47797
   0   6  -3  825.20  566.16   1-0.42527 0.42631-0.03804 0.69991-0.90426 0.57304
   0  -6   3 -722.81  978.46   1 0.88864-0.89064-0.45323-0.21171-0.06989 0.40240
   0   6  -2  947.17  780.13   1-0.38591 0.38691 0.06139 0.60062-0.92048 0.69967
   0  -6   2 1269.29 1141.01   1 0.90880-0.91044-0.40496-0.25954-0.10038 0.32205
   0   6  -1  630.35  498.16   1-0.32952 0.33047 0.18644 0.47572-0.92555 0.81515
   0  -6   1 1076.59  929.00   1 0.92293-0.92422-0.36400-0.30009-0.12527 0.23611
   0   6   0   25.84  371.94   1-0.25383 0.25475 0.33151 0.33080-0.90866 0.90866
   0  -6   0 1675.34 1256.90   1 0.93189-0.93283-0.33315-0.33051-0.14346 0.14346
   0   6   1  978.04  593.96   1-0.16045 0.16132 0.48401 0.17846-0.86022 0.97063
   0  -6  -1 2992.24 1362.45   1 0.93625-0.93684-0.31609-0.34715-0.15332 0.04249
   0   6   2  936.87  605.53   1-0.05579 0.05663 0.62708 0.03554-0.77695 0.99776
   0  -6  -2  159.20  631.43   1 0.93582-0.93605-0.31787-0.34494-0.15230-0.06936
   0  -6  -3 2100.02  997.25   1-0.05000 0.04939-0.74575 0.08324 0.66434-0.99530
   0   6   3  221.70  298.48   1 0.75873-0.75949 0.09210 0.57021 0.64485-0.31308
   0  -6  -4 -349.22  616.40   1-0.15027 0.14968-0.83285 0.17014 0.53270-0.97398
   0   6   4  825.85  545.01   1 0.79666-0.79764 0.07979 0.58238 0.59913-0.15677
   0  -6  -5  836.43  799.59   1-0.23905 0.23848-0.88786 0.22495 0.39313-0.94473
   0   6   5   92.22  367.54   1 0.80829-0.80951 0.07574 0.58628 0.58388-0.03093
   0   7  -4  410.01  412.69   1-0.41376 0.41499-0.00768 0.77978-0.91034 0.46872
   0  -7   4 1401.18  992.73   1 0.84868-0.85119-0.52853-0.24744-0.01952 0.46286
   0   7  -3  -32.43  599.71   1-0.38529 0.38648 0.06288 0.70936-0.92064 0.58943
   0  -7   3 1566.00 1105.60   1 0.87412-0.87628-0.48307-0.29247-0.05036 0.38286
   0   7  -2  191.30  546.22   1-0.34510 0.34625 0.15358 0.61882-0.92591 0.70510
   0  -7   2 1769.03 1511.36   1 0.89317-0.89497-0.44317-0.33195-0.07635 0.29802
   0   7  -1  525.56  578.52   1-0.29095 0.29206 0.26313 0.50942-0.91983 0.80943
   0  -7   1  754.32  912.68   1 0.90656-0.90801-0.41082-0.36388-0.09675 0.20758
   0   7   0 -490.23  502.69   1-0.22186 0.22293 0.38666 0.38604-0.89513 0.89513
   0  -7   0   89.55  854.06   1 0.91482-0.91592-0.38843-0.38584-0.11053 0.11053
   0   7   1  335.25  401.30   1-0.13918 0.14022 0.51530 0.25755-0.84562 0.95603
   0  -7  -1 1280.73  694.09   1 0.91802-0.91877-0.37910-0.39474-0.11619 0.00536
   0   7   2  617.08  442.55   1-0.04713 0.04813 0.63771 0.13529-0.76882 0.98963
   0  -7  -2  625.10  587.69   1 0.91531-0.91571-0.38701-0.38640-0.11139-0.11027
   0  -7  -3  507.28  858.42   1-0.04733 0.04661-0.74309-0.02973 0.66751-0.99847
   0  -7  -4  692.46  616.83   1-0.13982 0.13912-0.82495 0.05192 0.54763-0.98891
   0   8  -2 1112.28  635.90   1-0.30356 0.30487 0.23873 0.64405-0.92241 0.70160
   0  -8   2  491.46  955.08   1 0.87321-0.87517-0.48485-0.40088-0.04918 0.27085
   0   8  -1  725.40  416.34   1-0.25175 0.25301 0.33521 0.54773-0.90788 0.79747
   0  -8   1 -553.57  836.13   1 0.88575-0.88736-0.45945-0.42586-0.06587 0.17670
   0   8   0  304.29  640.78   1-0.18790 0.18912 0.44180 0.44128-0.87720 0.87720
   0  -8   0  418.27  775.28   1 0.89293-0.89419-0.44371-0.44117-0.07601 0.07601
   0   8   1  330.53  156.35   1-0.11322 0.11440 0.55194 0.33130-0.82615 0.93656
   0  -8  -1  575.19  692.28   1 0.89444-0.89534-0.44029-0.44417-0.07820-0.03263
   0   8   2  885.98  618.73   1-0.03064 0.03178 0.65750 0.22588-0.75282 0.97363
  -1   8   2  131.54  273.39   1-0.02838-0.08108 0.66017 0.22322-0.75057 0.97138
  -1   8   1 -137.87  309.99   1-0.11867 0.00924 0.54439 0.33884-0.83038 0.94079
   1  -8  -1  292.63  635.87   1 0.93498-0.82536-0.32125-0.56321-0.15036 0.03952
  -1   8   0  -56.50  375.87   1-0.19932 0.08994 0.42363 0.45946-0.88363 0.88363
   1  -8   0  893.89  884.06   1 0.93162-0.82236-0.33415-0.55073-0.14288 0.14288
  -1   8  -1  586.40  437.70   1-0.26696 0.15761 0.30789 0.57504-0.91319 0.80279
   1  -8   1  131.13  839.50   1 0.92459-0.81568-0.35863-0.52668-0.12847 0.23930
  -1   8  -2  611.12  421.05   1-0.32059 0.21128 0.20475 0.67803-0.92481 0.70400
   1  -8   2 1312.47  997.08   1 0.91342-0.80487-0.39236-0.49337-0.10813 0.32980
   1  -7  -3  837.55  640.19   1-0.05810 0.16787-0.75368-0.01914 0.65466-0.98562
  -1   7   2  443.31  346.89   1-0.04637-0.06324 0.63864 0.13436-0.76810 0.98891
   1  -7  -2 1179.91  616.67   1 0.95169-0.84157-0.23375-0.53967-0.19907-0.02259
  -1   7   1  355.24  258.04   1-0.14778 0.03820 0.50279 0.27006-0.85167 0.96208
   1  -7  -1  558.45  757.86   1 0.95088-0.84110-0.23971-0.53414-0.19586 0.08503
  -1   7   0  335.51  467.32   1-0.23727 0.12773 0.36048 0.41222-0.90208 0.90208
   1  -7   0 1212.66 1200.28   1 0.94759-0.83817-0.26095-0.51332-0.18429 0.18429
  -1   7  -1  395.98  424.84   1-0.31001 0.20051 0.22601 0.54654-0.92347 0.81307
   1  -7   1 2255.84 1523.73   1 0.94126-0.83219-0.29416-0.48054-0.16580 0.27664
  -1   7  -2 -154.07  608.65   1-0.36515 0.25569 0.10948 0.66292-0.92448 0.70367
   1  -7   2 -349.22  988.51   1 0.93092-0.82220-0.33674-0.43838-0.14136 0.36303
  -1   7  -3  787.84  795.86   1-0.40471 0.29529 0.01541 0.75683-0.91431 0.58309
   1  -7   3 1244.01 1496.64   1 0.91546-0.80710-0.38658-0.38897-0.11166 0.44416
  -1   7  -4  836.33  408.92   1-0.43185 0.32247-0.05597 0.82807-0.90020 0.45857
   1  -7   4 1084.86  991.90   1 0.89375-0.78574-0.44185-0.33412-0.07720 0.52054
   1  -6  -4  583.28  745.48   1-0.17261 0.28252-0.84879 0.18608 0.49975-0.94103
   1  -6  -4  879.82  483.46   1-0.67667 0.78754-0.11617-0.54656-0.72705 0.28465
   1  -6  -3  696.78  777.47   1-0.06238 0.17227-0.75782 0.09531 0.64946-0.98042
   1  -6  -3  912.14  531.74   1 0.95868-0.84805-0.13926-0.52312-0.24803-0.08447
  -1   6   2  561.99  309.99   1-0.05595-0.05382 0.62688 0.03573-0.77709 0.99791
   1  -6  -2 2222.31  969.54   1 0.95875-0.84847-0.13436-0.52845-0.25047 0.02880
  -1   6   1  764.45  577.42   1-0.17259 0.06286 0.46559 0.19687-0.86800 0.97841
   1  -6  -1   62.90  823.71   1 0.95842-0.84849-0.15064-0.51260-0.24232 0.13149
  -1   6   0 1025.74  750.70   1-0.27407 0.16437 0.29485 0.36746-0.91539 0.91539
   1  -6   0  910.71  887.81   1 0.95683-0.84725-0.18289-0.48076-0.22587 0.22587
  -1   6  -1  532.49  686.86   1-0.35294 0.24329 0.13658 0.52558-0.92562 0.81521
   1  -6   1 2201.53 1470.67   1 0.95251-0.84329-0.22740-0.43668-0.20247 0.31331
  -1   6  -2  251.89  588.13   1-0.40889 0.29928 0.00482 0.65719-0.91256 0.69175
   1  -6   2  838.83 1588.28   1 0.94390-0.83503-0.28123-0.38328-0.17306 0.39473
  -1   6  -3  437.62  464.71   1-0.44607 0.33649-0.09625 0.75812-0.88980 0.55858
   1  -6   3  115.82  997.36   1 0.92948-0.82096-0.34193-0.32300-0.13833 0.47083
  -1   6  -4  381.24  687.04   1-0.46964 0.36010-0.16879 0.83050-0.86656 0.42494
   1  -6   4  504.33  990.69   1 0.90786-0.79969-0.40744-0.25792-0.09884 0.54218
  -1   6  -5  171.91  547.52   1-0.48390 0.37441-0.21729 0.87885-0.84771 0.29568
   1  -6   5  496.44  903.74   1 0.87773-0.76992-0.47596-0.18983-0.05507 0.60924
  -1   5   6  644.18  488.63   1 0.77318-0.88518 0.08755 0.46388 0.62810 0.03543
   1  -5  -5  915.32  531.06   1-0.29647 0.40652-0.91021 0.35763 0.28913-0.84073
  -1   5   5  809.32  525.93   1 0.77099-0.88277 0.08825 0.46332 0.63069-0.07774
   1  -5  -4  136.27  521.37   1-0.20132 0.31134-0.86725 0.31487 0.45533-0.89661
  -1   5   4 -124.69  409.83   1 0.75252-0.86407 0.09400 0.45771 0.65181-0.20945
   1  -5  -3 1886.58  785.76   1-0.08269 0.19269-0.77684 0.22465 0.62423-0.95519
   1  -5  -3 1228.37  510.84   1 0.95090-0.84011-0.00985-0.54191-0.30933-0.02316
  -1   5   2 3087.94  521.32   1-0.05318-0.05674 0.63030-0.07807-0.77452 0.99533
   1  -5  -2 1244.46  919.63   1 0.95204-0.84161-0.01864-0.53355-0.30537 0.08370
   1  -5  -2  673.83  467.07   1-0.59757 0.70833-0.13490-0.41749-0.79038 0.56918
  -1   5   1 2106.01  601.29   1-0.19176 0.08187 0.43571 0.11637-0.87941 0.98982
   1  -5  -1 2027.79  842.46   1 0.95538-0.84529-0.04968-0.50294-0.29115 0.18032
   1  -5  -1 2626.46  520.31   1-0.33537 0.44608-0.18049-0.37197-0.92463 0.81403
  -1   5   0 4343.87 1601.22   1-0.31047 0.20062 0.22510 0.32682-0.92354 0.92354
   1  -5   0 3609.53 1058.50   1 0.95831-0.84858-0.09727-0.45578-0.26863 0.26863
   1  -5   0 2123.77  597.07   1 0.33406-0.22341-0.22045-0.33209-0.91640 0.91640
  -1   5  -1 3088.92 1030.74   1-0.39667 0.28687 0.03538 0.51639-0.91727 0.80686
   1  -5   1 4440.17 1324.53   1 0.95820-0.84882-0.15714-0.39633-0.23904 0.34987
  -1   5  -2 2996.05 1151.64   1-0.45181 0.34204-0.11319 0.66482-0.88490 0.66409
   1  -5   2 4630.02 1576.14   1 0.95270-0.84367-0.22587-0.32803-0.20330 0.42497
  -1   5  -3  614.97  634.52   1-0.48437 0.37465-0.21896 0.77044-0.84701 0.51579
   1  -5   3 1037.12 1259.73   1 0.93987-0.83119-0.30056-0.25376-0.16218 0.49469
  -1   5  -4  274.61  433.86   1-0.50272 0.39303-0.28912 0.84045-0.81466 0.37303
   1  -5   4 1526.47  978.38   1 0.91812-0.80979-0.37882-0.17593-0.11636 0.55970
  -1   5  -5  684.94  636.51   1-0.51258 0.40294-0.33207 0.88325-0.79181 0.23978
   1  -5   5 1641.85 1579.14   1 0.88614-0.77817-0.45862-0.09656-0.06641 0.62058
  -1   5  -6   42.26  611.77   1-0.51732 0.40772-0.35463 0.90565-0.77885 0.11641
   1  -5   6 1762.35 1035.86   1 0.84269-0.73507-0.53823-0.01737-0.01275 0.67776
  -1   4   7 -173.62  560.90   1 0.80177-0.91399 0.07803 0.36281 0.59250 0.18162
   1  -4  -6  572.70  292.33   1-0.40393 0.51417-0.91316 0.47070 0.05454-0.71698
  -1   4   6  741.54  583.81   1 0.81401-0.92599 0.07371 0.36727 0.57615 0.08738
   1  -4  -5  549.10  469.49   1-0.33907 0.44927-0.91838 0.47608 0.20394-0.75597
  -1   4   5  327.32  590.96   1 0.81760-0.92936 0.07241 0.36871 0.57120-0.01825
   1  -4  -4 1407.50  773.65   1-0.24889 0.35902-0.89249 0.45042 0.37616-0.81744
  -1   4   4 1131.60  805.38   1 0.80846-0.91999 0.07569 0.36557 0.58366-0.14130
   1  -4  -3 4875.51  885.71   1-0.12636 0.23648-0.81435 0.37248 0.56644-0.89740
  -1   4   3 6341.31 1263.66   1 0.77676-0.88807 0.08640 0.35500 0.62383-0.29206
  -1   4   210113.68  802.68   1-0.03002-0.08005 0.65824-0.21639-0.75220 0.97301
   1  -4  -2 8480.27  989.39   1 0.92218-0.81159 0.12448-0.56607-0.36616 0.14449
  -1   4   114026.65 1119.87   1-0.20204 0.09200 0.41925 0.02244-0.88509 0.99550
   1  -4  -115043.30 1288.40   1 0.93609-0.82585 0.07118-0.51320-0.34445 0.23362
   1  -4  -116594.51  970.66   1-0.48904 0.59973-0.15642-0.28553-0.85811 0.74751
  -1   4   016510.40  895.89   1-0.34777 0.23777 0.14783 0.29370-0.92585 0.92585
   1  -4   019139.94 1489.13   1 0.94937-0.83947 0.00092-0.44337-0.31415 0.31415
   1  -4   014087.50 1075.33   1 0.95482-0.84420 0.00429-0.44612 0.29714-0.29714
   1  -4   016405.55 1419.10   1 0.07292 0.03771-0.21661-0.22542-0.97352 0.97352
  -1   4  -116211.03 1508.99   1-0.44228 0.33232-0.08529 0.52669-0.89280 0.78240
   1  -4   113577.03 1297.78   1 0.95762-0.84808-0.08115-0.36171-0.27636 0.38719
   1  -4   111304.82 1403.47   1 0.84886-0.73866-0.16307-0.27943-0.50282 0.61342
  -1   4  -2 8364.17 2223.49   1-0.49289 0.38297-0.25024 0.69148-0.83332 0.61251
   1  -4   2 8790.97 1057.80   1 0.95758-0.84839-0.17073-0.27256-0.23213 0.45379
   1  -4   2 6728.16 1119.84   1 0.99434-0.88418-0.07824-0.36387-0.07177 0.29295
  -1   4  -2 4706.52 1246.60   1-0.04624-0.06429-0.20985 0.65206-0.97663 0.75543
  -1   4  -3 5874.08 1608.28   1-0.51740 0.40752-0.35498 0.79607-0.77864 0.44742
   1  -4   3 7623.92 1365.83   1 0.94703-0.83819-0.26424-0.17947-0.18248 0.51498
   1  -4   3 2703.38  884.26   1 0.99481-0.88487-0.04265-0.39959 0.09234 0.23942
  -1   4  -4 1475.08  626.33   1-0.52874 0.41890-0.41689 0.85783-0.73934 0.29771
   1  -4   4 -446.06  843.28   1 0.92452-0.81603-0.35887-0.08527-0.12833 0.57167
   1  -4   4 1298.31  376.89   1 0.98106-0.87135-0.02002-0.42236 0.19265 0.24970
  -1   4  -5  968.69 1335.92   1-0.53374 0.42394-0.44993 0.89072-0.71601 0.16398
   1  -4   5   35.55  823.52   1 0.88902-0.78089-0.45239 0.00782-0.07043 0.62460
   1  -4   5  958.51  477.41   1 0.96208-0.85260-0.00145-0.44108 0.27274 0.28020
  -1   4  -6  581.27  576.78   1-0.53551 0.42575-0.46314 0.90377-0.70620 0.04376
   1  -4   6  223.72  800.48   1 0.83963-0.73185-0.54306 0.09806-0.00935 0.67436
  -1   4  -7  817.65  773.82   1-0.53536 0.42564-0.46200 0.90249-0.70705-0.06578
   1  -4   7  137.15  652.11   1 0.77518-0.66775-0.62937 0.18395 0.05454 0.72129
   1  -3  -7  726.29  653.18   1-0.47841 0.58884-0.86284 0.53062-0.16316-0.60967
  -1   3   7  649.40  466.30   1 0.82804-0.94024 0.06855 0.26183 0.55645 0.21767
   1  -3  -6  630.84  368.51   1-0.44207 0.55246-0.89567 0.56360-0.04832-0.61410
  -1   3   6  939.02  472.23   1 0.84284-0.95482 0.06284 0.26767 0.53446 0.12907
   1  -3  -5  750.33  522.92   1-0.39127 0.50162-0.91625 0.58433 0.08587-0.63790
  -1   3   5  468.94  511.70   1 0.85040-0.96214 0.05982 0.27084 0.52272 0.03022
   1  -3  -4 3921.10 1502.28   1-0.31722 0.42753-0.91507 0.58331 0.24900-0.69062
  -1   3   4 4270.76 1078.29   1-0.79050 0.67904-0.40376 0.73389 0.46052-0.01718
  -1   3   4 4602.22 1284.49   1 0.84764-0.95916 0.06093 0.26986 0.52705-0.08469
   1  -3  -312952.60  919.78   1-0.20319 0.31342-0.86838 0.53683 0.45235-0.78331
  -1   3   312168.54  925.76   1-0.80849 0.69738-0.37597 0.70653 0.45274-0.12024
  -1   3   314507.70 1271.74   1 0.82686-0.93815 0.06899 0.26195 0.55815-0.22638
  -1   3   220845.09 1128.93   1-0.84386 0.73311-0.31501 0.64599 0.43434-0.21267
  -1   3   221523.49 1304.00   1 0.76604-0.87710 0.08982 0.24126 0.63648-0.41530
  -1   3   146750.74 1666.96   1-0.19457 0.08438 0.43124-0.09993-0.88100 0.99140
  -1   3   148671.23 1374.72   1-0.88546 0.77506-0.22780 0.55921 0.40503-0.29420
   1  -3  -147280.94 1189.04   1-0.59305 0.70374-0.13588-0.19556-0.79360 0.68300
  -1   3   035056.78  981.56   1-0.38876 0.27861 0.05458 0.27657-0.91971 0.91971
   1  -3   039260.76 1348.34   1 0.92293-0.81288 0.12191-0.45374-0.36514 0.36514
   1  -3   036140.06  703.43   1 0.79372-0.68311 0.08079-0.41216 0.60288-0.60288
   1  -3   034783.77 1702.44   1-0.07138 0.18201-0.20804-0.12348-0.97551 0.97551
  -1   3  -147289.32 2154.10   1-0.49023 0.38012-0.24029 0.57130-0.83780 0.72740
   1  -3   149759.09 1586.07   1 0.94874-0.83904 0.00509-0.33735-0.31600 0.42684
   1  -3   144669.85 1648.05   1 0.71075-0.60044-0.19198-0.13989-0.67673 0.78733
  -1   3  -148911.05  762.10   1-0.23351 0.12293-0.19303 0.52464-0.95300 0.84240
  -1   3  -219359.14 1031.78   1-0.52816 0.41808-0.41333 0.74419-0.74175 0.52094
   1  -3   219656.58 1322.01   1 0.95874-0.84939-0.11598-0.21670-0.25954 0.48121
   1  -3   219542.80 1897.67   1 0.95610-0.84590-0.11895-0.21292-0.26780 0.48899
  -1   3  -219426.06 1019.39   1 0.37274-0.48294-0.21922 0.55110-0.90166 0.68047
  -1   3  -313859.75 1231.30   1-0.54022 0.43019-0.50466 0.83537-0.67340 0.34218
   1  -3   312387.78 1120.85   1 0.95134-0.84235-0.23636-0.09674-0.19766 0.53017
   1  -3   313776.53 2133.05   1 0.99572-0.88579-0.07457-0.25721-0.05449 0.38626
  -1   3  -4 5180.10 1438.21   1-0.54369 0.43370-0.54967 0.88022-0.63423 0.19260
   1  -3   4 4444.13  915.22   1 0.92636-0.81772-0.35276 0.01922-0.13195 0.57529
   1  -3   4 2888.53  939.35   1 0.99590-0.88620-0.04585-0.28608 0.07794 0.36441
  -1   3  -5 1332.08  939.36   1-0.54457 0.43461-0.56784 0.89825-0.61724 0.06521
   1  -3   5  316.48  709.45   1 0.88403-0.77575-0.46307 0.12911-0.06351 0.61768
   1  -3   5 1333.79  698.93   1 0.98370-0.87423-0.02331-0.30876 0.17827 0.37467
  -1   3  -6  617.72  533.33   1-0.54462 0.43470-0.56912 0.89937-0.61602-0.04641
   1  -3   6   30.36  686.01   1 0.82442-0.71648-0.56592 0.23154 0.00695 0.65805
   1  -3   6  345.18  587.16   1 0.96471-0.85547-0.00367-0.32854 0.26325 0.40028
  -1   3  -7  -26.20  798.38   1-0.54416 0.43429-0.55861 0.88871-0.62596-0.14687
   1  -3   7  245.75  531.80   1 0.74687-0.63929-0.66023 0.32542 0.07913 0.69670
   1  -3   7 1185.31  635.10   1 0.94035-0.83134 0.01448-0.34684 0.33987 0.43424
   1  -2  -8  923.96  516.19   1-0.52175 0.63238-0.77986 0.55788-0.34578-0.53745
  -1   2   8 1733.70  887.00   1 0.82286-0.93528 0.07048 0.14930 0.56384 0.32087
   1  -2  -7 -316.25  600.91   1-0.50422 0.61480-0.82282 0.60098-0.26213-0.51070
  -1   2   7  583.39  493.19   1 0.84493-0.95712 0.06202 0.15790 0.53126 0.24286
   1  -2  -6  945.97  438.01   1-0.48027 0.59082-0.86054 0.63885-0.16969-0.49273
  -1   2   6 1194.69  792.31   1 0.86149-0.97345 0.05522 0.16483 0.50475 0.15878
   1  -2  -5 2016.07 1026.88   1-0.44707 0.55757-0.89228 0.67074-0.06294-0.48908
  -1   2   5 1414.08  406.90   1-0.49291 0.38094-0.70447 0.92357 0.51063 0.04353
  -1   2   5 2115.78  898.30   1 0.87164-0.98337 0.05084 0.16936 0.48749 0.06545
   1  -2  -4 7529.03 2615.33   1-0.39823 0.50869-0.91469 0.69331 0.06880-0.51042
  -1   2   4 7385.72  954.20   1-0.50004 0.38843-0.69950 0.91902 0.51053-0.06719
  -1   2   4 7672.76 1464.52   1 0.87299-0.98449 0.05024 0.17010 0.48514-0.04278
   1  -2  -321104.32 1371.13   1-0.31802 0.42844-0.91523 0.69400 0.24738-0.57860
  -1   2   318556.35 1901.23   1-0.55376 0.44250-0.65938 0.87932 0.50848-0.17597
  -1   2   320375.21 2683.34   1 0.85915-0.97043 0.05621 0.16427 0.50862-0.17685
   1  -2  -248393.71 1068.92   1-0.13229 0.24268 0.52519-0.74627-0.84063 0.61982
   1  -2  -252361.69  976.30   1-0.16336 0.27368-0.84235 0.62131 0.51356-0.73420
  -1   2   251382.35 1010.05   1-0.64651 0.53560-0.57738 0.79775 0.49864-0.27697
  -1   2   252094.88 1380.13   1 0.81061-0.92166 0.07492 0.14570 0.58076-0.35958
  -1   2   148017.87  755.01   1-0.13659 0.02624 0.51904-0.29812-0.84376 0.95416
   1  -2  -142639.87 1213.78   1-0.36246 0.47281 0.11551-0.33644-0.92480 0.81440
  -1   2   147398.47 1005.28   1-0.75733 0.64677-0.45058 0.67138 0.47267-0.36183
   1  -2  -145365.78 1133.36   1 0.88424-0.77342 0.04513-0.26590 0.46483-0.57542
   1  -2  -144483.45 1061.65   1-0.65582 0.76649-0.12140-0.09953-0.74508 0.63448
  -1   2   0111308.0 1346.03   1-0.44132 0.33102-0.08255 0.30333-0.89353 0.89353
   1  -2   0109913.1 1386.96   1-0.52603 0.63633-0.40076 0.17999-0.75011 0.75011
  -1   2   0113546.8 1598.56   1-0.85733 0.74712-0.28902 0.51025 0.42596-0.42596
   1  -2   0109490.5 1805.94   1-0.13004 0.24067-0.20328-0.01773-0.97044 0.97044
  -1   2   0107297.3 1214.07   1-0.56107 0.45045-0.14262 0.36364-0.81538 0.81538
  -1   2  -148966.20 1018.69   1-0.53475 0.42448-0.45735 0.67797-0.71054 0.60013
   1  -2   148135.48 1317.30   1 0.92565-0.81579 0.11233-0.33398-0.36131 0.47215
   1  -2   145815.44 1105.32   1 0.65934-0.54893-0.19917-0.02208-0.72497 0.83557
  -1   2  -144308.21 1138.14   1 0.18589-0.29646-0.22018 0.44128-0.95758 0.84698
   1  -2   255184.92 1655.03   1 0.95639-0.84689-0.06198-0.16008-0.28542 0.50709
   1  -2   254789.17 1450.84   1 0.92758-0.81728-0.13463-0.08661-0.34850 0.56969
  -1   2  -252587.21 1058.10   1 0.61654-0.72685-0.20412 0.42537-0.76039 0.53920
  -1   2  -325112.45 3152.55   1-0.54330 0.43311-0.66173 0.88205-0.51664 0.18542
   1  -2   322191.23 1392.19   1 0.95291-0.84376-0.22417 0.00167-0.20420 0.53671
   1  -2   320266.89 2552.28   1 0.98745-0.87754-0.09032-0.13101-0.12947 0.46124
  -1   2  -4 7978.53 1956.81   1-0.54167 0.43152-0.68043 0.90060-0.49355 0.05192
   1  -2   4 8435.74 1033.50   1 0.92081-0.81201-0.37066 0.14773-0.12128 0.56462
   1  -2   411350.82 2517.53   1 0.99810-0.88842-0.06016-0.16131 0.01260 0.42975
  -1   2  -5  701.39  834.99   1-0.54170 0.43159-0.68017 0.90019-0.49388-0.05814
   1  -2   5 3043.00 1034.64   1 0.86461-0.75617-0.50096 0.27761-0.03839 0.59256
   1  -2   5 2005.45  775.19   1 0.99201-0.88255-0.03630-0.18531 0.12079 0.43215
  -1   2  -6  536.95 1113.08   1-0.54278 0.43271-0.66843 0.88829-0.50851-0.15391
   1  -2   6  -82.43  505.38   1 0.78683-0.67874-0.61559 0.39181 0.04389 0.62111
   1  -2   6  663.60  966.22   1 0.97720-0.86797-0.01564-0.20611 0.21172 0.45181
  -1   2  -7 -376.60  987.41   1-0.54415 0.43412-0.64845 0.86816-0.53236-0.24047
   1  -2   7  329.48  495.30   1 0.95615-0.84714 0.00328-0.22518 0.29284 0.48127
  -1   2  -8 -369.73  884.96   1-0.54513 0.43515-0.62169 0.84125-0.56242-0.32082
   1  -2   8  532.92  613.71   1 0.92960-0.82082 0.02125-0.24329 0.36794 0.51677
   1  -1  -8  623.38  552.09   1-0.53512 0.64589-0.72659 0.61499-0.43092-0.45231
  -1   1   8 -137.86  662.15   1 0.83018-0.94258 0.06774 0.04158 0.55335 0.33136
   1  -1  -7  323.07  307.65   1-0.52553 0.63627-0.76754 0.65609-0.36700-0.40583
  -1   1   7  942.52  855.80   1 0.85320-0.96537 0.05868 0.05078 0.51826 0.25586
   1  -1  -6  672.41  719.22   1-0.51275 0.62344-0.80427 0.69298-0.30037-0.36206
  -1   1   6  722.04  703.89   1 0.87092-0.98287 0.05116 0.05844 0.48875 0.17478
   1  -1  -5 2431.05 1058.47   1-0.49621 0.60687-0.83741 0.72626-0.22915-0.32287
  -1   1   5 2575.32  779.22   1-0.06595-0.04616-0.88591 0.99440 0.45912 0.09504
  -1   1   5 2408.69  815.18   1 0.88260-0.99432 0.04589 0.06385 0.46787 0.08507
   1  -1  -413037.94 2847.60   1-0.47441 0.58503-0.86753 0.75653-0.14940-0.29221
  -1   1   412893.88 1760.51   1-0.04918-0.06258-0.88906 0.99797 0.45513-0.01179
  -1   1   415324.93 3693.07   1 0.88616-0.99766 0.04423 0.06566 0.46124-0.01888
   1  -1  -350342.12 1391.46   1-0.44298 0.55356-0.89507 0.78423-0.05096-0.28024
  -1   1   349637.15 1127.83   1-0.08650-0.02491-0.88169 0.99102 0.46382-0.13132
   1  -1  -347238.65 1073.83   1 0.50954-0.39812-0.82641 0.71708 0.23958-0.57209
  -1   1   350140.95 1889.38   1 0.87576-0.98703 0.04901 0.06102 0.48024-0.14847
   1  -1  -248360.94  884.79   1-0.38480 0.49533-0.91740 0.80671 0.10143-0.32225
  -1   1   245138.72  747.35   1-0.16852 0.05809-0.84597 0.95669 0.50588-0.28524
  -1   1   246934.98 1497.50   1-0.20098 0.08991-0.85041 0.96017 0.48621-0.26454
   1  -1  -244971.91  900.85   1 0.19781-0.08674-0.90334 0.79358 0.38057-0.60224
  -1   1   247208.95 1586.52   1 0.83224-0.94327 0.06696 0.04320 0.55035-0.32917
   1  -1  -1110649.2 1037.34   1-0.11803 0.22853 0.54527-0.65581-0.82990 0.71949
  -1   1   1111887.1 1532.71   1-0.40952 0.29881-0.75707 0.86726 0.50904-0.39821
   1  -1  -1106801.5 1320.55   1-0.19627 0.30699-0.85196 0.74177 0.48542-0.59625
   1  -1  -1108769.0 1356.91   1 0.81396-0.70315 0.07372-0.18404 0.57621-0.68680
   1  -1  -1111337.1 1507.85   1-0.67677 0.78743-0.11614 0.00571-0.72697 0.61637
  -1   1   0461098.9 3034.71   1-0.52908 0.41862-0.41896 0.52935-0.73792 0.73792
  -1   1   0463192.1 2992.51   1-0.66775 0.55739-0.55589 0.66650 0.49505-0.49505
   1  -1   0461828.1 3908.94   1-0.55181 0.66217-0.66093 0.55031 0.50860-0.50860
   1  -1   0460587.9 3448.79   1-0.09548 0.20609-0.20617 0.09566-0.97384 0.97384
  -1   1   0463218.4 1960.05   1-0.29598 0.18537-0.18564 0.29615-0.93697 0.93697
  -1   1  -1113887.9 1925.56   1-0.52915 0.41874-0.75404 0.86427-0.38911 0.27870
   1  -1   1107512.5 1834.03   1-0.48762 0.59804-0.85070 0.74047-0.19625 0.30666
  -1   1  -1112663.2 1462.01   1-0.86545 0.75544-0.27242 0.38346 0.42045-0.53128
   1  -1   1113423.9 1439.83   1-0.75986 0.86987-0.44719 0.33615 0.47183-0.36099
   1  -1   1112980.6 1892.06   1 0.67788-0.56736-0.19674 0.08612-0.70835 0.81894
  -1   1  -1109262.0 1383.75   1 0.47329-0.58380-0.21533 0.32595-0.85418 0.74358
  -1   1  -247952.65 1413.11   1-0.51424 0.40387-0.80061 0.91069-0.30751 0.08670
   1  -1   245709.01  904.36   1-0.84842 0.95807-0.30642 0.19496 0.43160-0.20993
   1  -1   246095.07 1035.46   1 0.95089-0.84123-0.00981-0.10164-0.30935 0.53102
  -1   1  -347287.71 3213.76   1-0.51240 0.40206-0.80510 0.91503-0.29874-0.03246
   1  -1   351072.00 1360.18   1 0.94989-0.84058-0.24652 0.13463-0.19217 0.52467
  -1   1  -417003.53 4214.59   1-0.51620 0.40590-0.79560 0.90538-0.31707-0.12454
   1  -1   416368.14 1030.80   1 0.89657-0.78762-0.43534 0.32303-0.08134 0.52468
   1  -1   413921.15 3113.74   1 0.99769-0.88801-0.06618-0.04483-0.01526 0.45762
  -1   1  -5 3261.75 1012.90   1-0.52220 0.41194-0.77849 0.88812-0.34821-0.20381
   1  -1   5 3165.85 1074.06   1 0.81037-0.70177-0.58552 0.47277 0.02126 0.53290
   1  -1   5 1038.19  702.83   1 0.99475-0.88530-0.04250-0.06865 0.09304 0.45990
  -1   1  -6  942.65  652.84   1-0.52872 0.41850-0.75576 0.86523-0.38636-0.27607
   1  -1   6  553.99  378.76   1 0.69920-0.59095-0.70525 0.59209 0.11711 0.54789
   1  -1   6  111.30  483.37   1 0.98255-0.87333-0.02184-0.08945 0.18470 0.47883
  -1   1  -7 1528.38 1003.22   1-0.53484 0.42466-0.72809 0.83741-0.42875-0.34408
   1  -1   7  415.76  514.49   1 0.96378-0.85479-0.00288-0.10856 0.26664 0.50747
  -1   1  -8  705.11  445.19   1-0.53994 0.42980-0.69562 0.80479-0.47388-0.40935
   1  -1   8  680.38  684.33   1 0.93939-0.83063 0.01511-0.12669 0.34250 0.54221
   1   0  -8  753.10  372.07   1-0.54326 0.65418-0.66234 0.66113-0.51590-0.36733
  -1   0   8 1301.51  609.07   1 0.82911-0.94150 0.06815-0.06928 0.55491 0.32980
   1   0  -7  833.79  494.86   1-0.53964 0.65053-0.69791 0.69685-0.47084-0.30199
  -1   0   7  526.42  622.16   1 0.85284-0.96501 0.05882-0.05981 0.51883 0.25529
   1   0  -6 1383.80 1000.03   1-0.53487 0.64572-0.72792 0.72701-0.42899-0.23343
  -1   0   6  590.53  411.64   1 0.21363-0.32626-0.90217 0.89961 0.37476 0.29024
  -1   0   6 1586.82  655.51   1 0.87121-0.98314 0.05103-0.05188 0.48824 0.17529
   1   0  -5 4088.40 1862.37   1-0.52967 0.64048-0.75196 0.75120-0.39242-0.15960
  -1   0   5 4614.34  919.39   1 0.29175-0.40402-0.89243 0.89030 0.34414 0.21002
  -1   0   5 2498.57 1538.77   1 0.88345-0.99516 0.04549-0.04620 0.46629 0.08665
   1   0  -419623.91 1183.09   1-0.52525 0.63602-0.76849 0.76789-0.36539-0.07622
  -1   0   416404.36 1119.59   1 0.34761-0.45954-0.88127 0.87957 0.32017 0.12316
  -1   0   418015.31 4193.60   1 0.88740-0.99888 0.04365-0.04421 0.45892-0.01656
   1   0  -340346.83 2849.20   1-0.52400 0.63473-0.77270 0.77225-0.35823 0.02702
  -1   0   336823.89 1313.83   1 0.37538-0.48696-0.87434 0.87306 0.30757 0.02492
  -1   0   338168.13 1737.99   1 0.87669-0.98794 0.04859-0.04901 0.47858-0.14681
  -1   0   2107092.4 1601.37   1-0.45573 0.34504-0.88564 0.88594-0.08909 0.30990
  -1   0   2111487.4 1515.70   1 0.35855-0.46978-0.87865 0.87780 0.31526-0.09359
   1   0  -2108657.3 1696.02   1 0.62302-0.51180-0.76329 0.76414 0.17093-0.39260
  -1   0   2111050.7 1761.45   1 0.82920-0.94022 0.06811-0.06840 0.55478-0.33360
  -1   0   1457891.1 4094.12   1 0.25245-0.36332-0.89816 0.89773 0.35995-0.24912
   1   0  -1458077.4 3717.53   1 0.40681-0.29594-0.86533 0.86576 0.29274-0.40358
   1   0  -1460495.0 3496.18   1-0.64390 0.75455-0.12429 0.12437-0.75494 0.64434
  -1   0   0107730.2  822.03   1-0.05530-0.05530 0.62768-0.62768-0.77649 0.77649
  -1   0   0105086.6  856.36   1-0.05525-0.05525-0.75090 0.75090 0.65809-0.65809
  -1   0   0107357.0 1167.98   1-0.05525-0.05525-0.88795 0.88795 0.45659-0.45659
   1   0   0107061.8 1135.30   1 0.05525 0.05525-0.90245 0.90245 0.42723-0.42723
  -1   0   0106303.6 1169.98   1-0.05529-0.05529-0.20922 0.20922-0.97630 0.97630
  -1   0  -1453296.8 3197.27   1-0.61874 0.50858-0.60383 0.60425 0.50253-0.61336
   1   0   1449853.2 3172.42   1-0.40395 0.51412-0.76024 0.75981 0.50877-0.39793
   1   0   1458338.6 4132.30   1 0.74782-0.63720-0.18581 0.18582-0.63736 0.74795
  -1   0  -1451751.7 3975.14   1 0.63492-0.74553-0.20210 0.20209-0.74567 0.63508
  -1   0  -2108298.6 1573.31   1-0.40033 0.28980-0.91416 0.91385 0.06358-0.28439
   1   0   2111631.1 1156.18   1-0.70771 0.81752-0.51215 0.51129 0.48666-0.26499
   1   0   2112809.9 1214.26   1 0.94357-0.83375 0.03542-0.03627-0.32927 0.55094
   1   0   2113054.1 2368.77   1 0.93519-0.82467-0.13090 0.13091-0.32905 0.55024
  -1   0  -336538.71 1245.14   1-0.43802 0.32753-0.89821 0.89775-0.03668-0.29453
   1   0   335895.26  692.53   1-0.81318 0.92264-0.36840 0.36713 0.45056-0.11805
   1   0   336042.63  762.40   1 0.92016-0.81070-0.37266 0.37138-0.12008 0.45258
   1   0   333494.13 1345.28   1 0.98542-0.87553-0.09300 0.09258-0.14242 0.47419
  -1   0  -418828.41 4216.08   1-0.46467 0.35422-0.87769 0.87708-0.11720-0.32442
   1   0   416761.39  631.46   1-0.83509 0.94420-0.33103 0.32933 0.43935 0.00398
   1   0   417948.37  925.32   1 0.79374-0.68463-0.60709 0.60539 0.03741 0.40592
   1   0   418500.06 4199.80   1 0.99776-0.88810-0.06562 0.06506-0.01265 0.45501
  -1   0  -5 4055.76 1476.07   1-0.48559 0.37517-0.85356 0.85280-0.18876-0.36326
   1   0   5 2696.54  866.41   1 0.64059-0.53183-0.75120 0.74907 0.15915 0.39501
   1   0   5 4075.11 1532.99   1 0.99497-0.88554-0.04310 0.04239 0.09033 0.46261
  -1   0  -6 1605.87  545.72   1-0.50266 0.39229-0.82585 0.82494-0.25552-0.40690
   1   0   6 2048.83  914.75   1 0.98360-0.87439-0.02318 0.02233 0.17884 0.48469
  -1   0  -7  794.87  494.71   1-0.51668 0.40635-0.79435 0.79328-0.31944-0.45339
   1   0   7  522.25 1137.89   1 0.96593-0.85695-0.00473 0.00374 0.25874 0.51537
  -1   0  -8  201.38  438.50   1-0.52795 0.41766-0.75874 0.75752-0.38154-0.50170
   1   0   8 1599.75  640.69   1 0.94277-0.83402 0.01287-0.01400 0.33317 0.55154
   1   1  -8  541.63  610.23   1-0.54516 0.65625-0.58884 0.69801-0.59670-0.28654
  -1  -1   8 1155.98  798.67   1 0.81875-0.93113 0.07199-0.18358 0.56961 0.31510
   1   1  -7  763.16  779.43   1-0.54522 0.65626-0.61678 0.72611-0.56771-0.20512
  -1  -1   7  335.30  616.11   1 0.84291-0.95506 0.06282-0.17427 0.53437 0.23975
   1   1  -6  389.80  455.48   1-0.54470 0.65570-0.63651 0.74598-0.54603-0.11640
  -1  -1   6  130.63  347.82   1 0.43378-0.54657-0.85656 0.74339 0.27950 0.38550
  -1  -1   6 1145.46  535.59   1 0.86128-0.97320 0.05531-0.16662 0.50510 0.15843
   1   1  -5 4222.71 1482.38   1-0.54430 0.65526-0.64559 0.75522-0.53567-0.01635
  -1  -1   5 4427.30 1256.79   1 0.51466-0.62710-0.82406 0.71132 0.23673 0.31743
  -1  -1   5 3659.43  988.91   1 0.87286-0.98456 0.05030-0.16146 0.48536 0.06758
   1   1  -418415.19 3072.92   1-0.54463 0.65555-0.63841 0.74819-0.54388 0.10225
  -1  -1   413741.08 3654.77   1 0.58180-0.69389-0.78904 0.67672 0.19726 0.24607
  -1  -1   415241.73 3602.52   1 0.87477-0.98624 0.04945-0.16047 0.48199-0.03963
  -1  -1   349689.69 2155.55   1 0.63485-0.74658-0.75523 0.64334 0.16304 0.16946
  -1  -1   346703.91 1546.08   1 0.85844-0.96968 0.05651-0.16739 0.50978-0.17801
   1   1  -249274.00 1552.66   1-0.53911 0.64995-0.49365 0.60373-0.68239 0.46158
  -1  -1   247972.72 1906.25   1 0.67115-0.78253-0.72839 0.61693 0.13780 0.08386
   1   1  -1114831.3 1741.22   1-0.48042 0.59122-0.20505 0.31528-0.85272 0.74232
  -1  -1   1114500.2 1335.95   1-0.52486 0.41406-0.39412 0.28389-0.75443 0.86484
  -1  -1   1118399.2 1759.27   1 0.68244-0.79347-0.71935 0.60831 0.12960-0.01877
   1   1  -1111717.7 1491.78   1 0.79906-0.68803-0.60037 0.71141 0.03233-0.14317
   1   1  -1111003.5 1225.49   1 0.73575-0.62496 0.09900 0.01159 0.66997-0.78056
   1   1  -1114409.1 1441.75   1-0.52282 0.63346-0.15017 0.26076-0.83910 0.72850
   1   1   0451652.5 3197.57   1-0.24153 0.35229 0.35312-0.24273-0.90386 0.90386
  -1  -1   0463323.7 2708.09   1 0.64033-0.75101-0.75138 0.64077 0.15933-0.15933
   1   1   0454005.7 3371.91   1 0.75836-0.64768-0.64813 0.75874 0.06936-0.06936
   1   1   0458164.9 3472.47   1 0.33027-0.21944-0.22003 0.33066-0.91787 0.91787
  -1  -1   0460042.4 3538.09   1 0.10733-0.21792-0.21799 0.10748-0.97002 0.97002
  -1  -1  -1112178.1 1212.29   1-0.04349-0.06722 0.64214-0.75268-0.76535 0.65494
  -1  -1  -1115285.3 1632.33   1 0.40373-0.51406-0.86627 0.75608 0.29422-0.40506
   1   1   1111984.4 1079.75   1 0.74594-0.63561-0.66119 0.77138 0.07991 0.03091
   1   1   1115004.8 2251.35   1 0.84261-0.73189-0.16481 0.27545-0.51267 0.62326
  -1  -1  -1111378.2 1430.80   1 0.70663-0.81736-0.19261 0.08197-0.68085 0.57025
  -1  -1  -245902.29 1168.25   1-0.23645 0.12588-0.88658 0.77586 0.39757-0.61821
   1   1   247790.03 1988.86   1 0.95969-0.84907-0.11656 0.22721-0.25572 0.47691
  -1  -1  -349749.62 2659.53   1-0.33340 0.22275-0.91773 0.80689 0.21586-0.54707
   1   1   350094.18 3792.25   1 0.99162-0.88174-0.08382 0.19385-0.09828 0.43005
  -1  -1  -414867.76 3384.59   1-0.39362 0.28302-0.91576 0.80477 0.08013-0.52175
   1   1   416080.63 3420.68   1 0.99810-0.88845-0.05947 0.16936 0.01579 0.42656
  -1  -1  -5 3388.10 1002.43   1-0.43563 0.32506-0.89962 0.78848-0.02989-0.52213
   1   1   5 1172.12 1088.87   1 0.99324-0.88382-0.03886 0.14861 0.10935 0.44359
  -1  -1  -6  602.27  650.64   1-0.46701 0.35649-0.87539 0.76410-0.12478-0.53764
   1   1   6 -103.51  873.27   1 0.98124-0.87205-0.02025 0.12986 0.19167 0.47186
  -1  -1  -7  760.85 1011.19   1-0.49134 0.38085-0.84521 0.73376-0.21022-0.56261
   1   1   7 1648.05  890.71   1 0.96363-0.85466-0.00274 0.11221 0.26722 0.50690
  -1  -1  -8  313.80  462.99   1-0.51039 0.39995-0.80976 0.69816-0.28944-0.59380
   1   1   8  460.41  482.49   1 0.94089-0.83215 0.01413 0.09519 0.33840 0.54631
   1   2  -8 1414.04 1032.38   1-0.54057 0.65180-0.50833 0.72789-0.67035-0.21288
  -1  -2   8  833.11  675.53   1 0.79708-0.90945 0.07964-0.30169 0.59858 0.28613
   1   2  -7  233.46  680.66   1-0.54223 0.65343-0.52784 0.74755-0.65372-0.11911
  -1  -2   7  789.10  511.18   1 0.47935-0.59264-0.83945 0.61525 0.25600 0.51984
  -1  -2   7 -267.08  562.32   1 0.82110-0.93324 0.07113-0.29303 0.56632 0.20780
   1   2  -6  956.75 1122.65   1-0.54286 0.65401-0.53643 0.75630-0.64616-0.01626
  -1  -2   6 1282.53  694.04   1 0.56555-0.67850-0.79826 0.57448 0.20718 0.45782
  -1  -2   6 1496.85  604.23   1 0.83837-0.95028 0.06460-0.28636 0.54125 0.12228
   1   2  -5 2569.85 1315.04   1-0.54242 0.65353-0.53030 0.75031-0.65157 0.09955
  -1  -2   5 1258.52  505.49   1 0.63908-0.75167-0.75227 0.52892 0.16018 0.39398
  -1  -2   5  993.14  629.11   1 0.84718-0.95886 0.06112-0.28274 0.52777 0.02517
   1   2  -4 9449.42 2064.51   1-0.53995 0.65102-0.50189 0.72206-0.67568 0.23406
  -1  -2   4 9276.66 1266.67   1 0.70113-0.81337-0.70358 0.48065 0.11564 0.32769
  -1  -2   4 8839.45 2562.57   1 0.84283-0.95428 0.06285-0.28433 0.53449-0.09213
   1   2  -318868.74 1447.84   1-0.53176 0.64279-0.43620 0.65652-0.72591 0.39469
  -1  -2   321164.22 1291.50   1 0.75225-0.86414-0.65463 0.43213 0.07459 0.25790
  -1  -2   321624.87 1128.55   1 0.81106-0.92229 0.07476-0.29610 0.58015-0.24838
   1   2  -250752.70 2253.27   1-0.50635 0.61734-0.30438 0.52485-0.80681 0.58600
  -1  -2   254693.53 1505.28   1 0.79229-0.90383-0.60889 0.38682 0.03878 0.18288
   1   2  -250679.80 1332.11   1 0.97367-0.86267-0.01197 0.23317 0.22762-0.44880
   1   2  -145958.28 1218.22   1-0.43503 0.54599-0.06479 0.28541-0.89807 0.78767
  -1  -2   146963.12 1277.88   1 0.82010-0.93129-0.57209 0.35044 0.01142 0.09940
   1   2  -148217.31  725.39   1 0.77982-0.66905 0.08541 0.13564 0.62014-0.73073
   1   2  -146631.78  745.65   1-0.23541 0.34604-0.19281 0.41391-0.95257 0.84197
   1   2   0111845.0 2451.56   1-0.28207 0.39298 0.27996-0.05918-0.91763 0.91763
  -1  -2   0108391.2 1585.23   1 0.83178-0.94261-0.55509 0.33387-0.00082 0.00082
   1   2   0111620.7 1454.82   1 0.93298-0.82214-0.32904 0.55027-0.14584 0.14584
   1   2   0112595.1 1283.99   1 0.67050-0.55957-0.19773 0.41899-0.71506 0.71506
  -1  -2   0112300.4 1300.34   1 0.16292-0.27350-0.21968-0.00133-0.96186 0.96186
   1   2   147561.78  998.94   1-0.07606 0.18693 0.60147-0.38054-0.79526 0.90566
  -1  -2  -147372.47 1060.68   1 0.81295-0.92343-0.58202 0.36122 0.01868-0.12952
   1   2   145452.54  853.12   1 0.95507-0.84459-0.20422 0.42502-0.21476 0.32560
   1   2   146815.19  981.83   1 0.93214-0.82131-0.13243 0.35370-0.33700 0.44759
  -1  -2  -148141.40 1015.53   1 0.71778-0.82861-0.19088-0.03038-0.66959 0.55899
  -1  -2  -251382.86 1386.13   1-0.10255-0.00812-0.79448 0.57345 0.59855-0.81919
  -1  -2  -250965.39 1014.15   1 0.68026-0.79039-0.72112 0.50075 0.13120-0.35286
   1   2   253608.79 1883.28   1 0.98448-0.87439-0.09416 0.31480-0.14805 0.36923
  -1  -2  -320804.41 1333.08   1-0.22959 0.11892-0.88310 0.66187 0.40916-0.74012
   1   2   319525.96 2306.62   1 0.99726-0.88739-0.06875 0.28924-0.02720 0.35897
  -1  -2  -4 8961.17 2877.42   1-0.31760 0.20685-0.91515 0.69377 0.24822-0.68984
   1   2   4 7504.54 2150.81   1 0.99660-0.88696-0.04833 0.26868 0.06672 0.37563
  -1  -2  -5 1152.39 1171.31   1-0.37988 0.26916-0.91809 0.69656 0.11306-0.66509
   1   2   5 2201.85 1110.25   1 0.98858-0.87917-0.03027 0.25048 0.14760 0.40534
  -1  -2  -6  576.40  571.96   1-0.42614 0.31546-0.90464 0.68296-0.00361-0.65881
   1   2   6 1269.45 1141.09   1 0.97512-0.86594-0.01344 0.23351 0.22125 0.44228
  -1  -2  -7  102.33  682.16   1-0.46158 0.35094-0.88057 0.65874-0.10733-0.66550
   1   2   7 1026.56  713.85   1 0.95686-0.84791 0.00273 0.21719 0.29052 0.48360
  -1  -2  -8 -201.24  626.34   1-0.48915 0.37855-0.84849 0.62651-0.20193-0.68130
   1   2   8  732.16  957.66   1 0.93393-0.82521 0.01859 0.20119 0.35694 0.52777
   1   3  -7  333.07  413.85   1-0.53150 0.64285-0.43452 0.76462-0.72711-0.04572
  -1  -3   7  180.34  478.70   1 0.56607-0.67952-0.79797 0.46316 0.20687 0.56897
  -1  -3   7  528.43  407.56   1 0.78308-0.89521 0.08434-0.41670 0.61616 0.15796
   1   3  -6  484.11  445.87   1-0.53129 0.64260-0.43312 0.76337-0.72809 0.06566
  -1  -3   6  294.74  452.73   1 0.64204-0.75514-0.75017 0.41578 0.15817 0.50683
  -1  -3   6  388.65  432.11   1 0.79702-0.90892 0.07966-0.41188 0.59866 0.06486
   1   3  -5  450.70  744.69   1-0.52838 0.63965-0.41471 0.74511-0.74082 0.18879
  -1  -3   5  437.27  907.64   1 0.70635-0.81910-0.69899 0.36503 0.11165 0.44251
  -1  -3   5  421.69  505.89   1 0.79888-0.91055 0.07903-0.41110 0.59626-0.04331
   1   3  -4 5025.45 1198.03   1-0.52080 0.63202-0.37218 0.70273-0.76827 0.32665
  -1  -3   4 5762.82 1425.16   1 0.76008-0.87248-0.64626 0.31273 0.06787 0.37546
   1   3  -312677.15 3221.00   1-0.50391 0.61510-0.29407 0.62477-0.81215 0.48093
  -1  -3   313917.44 1667.20   1 0.80389-0.91593-0.59413 0.26102 0.02766 0.30484
   1   3  -219692.28 1670.82   1-0.46826 0.57941-0.16431 0.49517-0.86817 0.64736
  -1  -3   220758.20 1348.49   1 0.83811-0.94980-0.54544 0.21275-0.00768 0.22935
   1   3  -217749.50 1711.96   1 0.99797-0.88699-0.05666 0.38831 0.02873-0.24991
   1   3  -219050.65  753.57   1-0.47843 0.58911-0.15830 0.49000-0.86373 0.64253
   1   3  -148035.24 2486.47   1-0.39860 0.50971 0.03063 0.30037-0.91661 0.80620
  -1  -3   150614.30 1750.62   1 0.86271-0.97405-0.50440 0.17214-0.03606 0.14690
   1   3  -147194.16  759.53   1 0.91796-0.80720 0.02800 0.30351 0.39567-0.50626
   1   3   037768.06 1551.85   1-0.28259 0.39365 0.27898 0.05217-0.91777 0.91777
  -1  -3   036046.26 1293.62   1 0.10057-0.21114-0.21774-0.11378-0.97080 0.97080
   1   3   149277.83 1919.03   1-0.13133 0.24236 0.52656-0.19525-0.83992 0.95033
  -1  -3  -146498.65 1182.43   1 0.87702-0.98766-0.47738 0.14597-0.05413-0.05670
   1   3   146997.14 1262.01   1 0.98920-0.87889-0.08780 0.41903-0.11733 0.22792
  -1  -3  -145052.41 2140.44   1 0.68209-0.79303-0.19617-0.13572-0.70445 0.59386
  -1  -3  -219069.90  764.10   1-0.88099 0.77071-0.23828-0.09269 0.40873-0.63040
  -1  -3  -221911.65  991.84   1 0.84928-0.95956-0.52755 0.19656-0.02020-0.20146
   1   3   219646.05 2142.81   1 0.99776-0.88768-0.06560 0.39669-0.01257 0.23375
  -1  -3  -315807.90 1444.97   1-0.14954 0.03876-0.83230 0.50075 0.53376-0.86471
  -1  -3  -3 9800.81  966.24   1-0.50418 0.39424-0.69658 0.36602 0.51046-0.84296
  -1  -3  -312119.71  506.73   1 0.70853-0.81846-0.69705 0.36650 0.10998-0.44248
   1   3   311364.67 2023.55   1 0.99656-0.88671-0.04821 0.37916 0.06725 0.26451
  -1  -3  -4 5509.73 1083.67   1-0.24973 0.13897-0.89288 0.56113 0.37469-0.81597
   1   3   4 4088.56 1256.70   1 0.98996-0.88034-0.03256 0.36336 0.13747 0.30488
  -1  -3  -5  837.78  885.17   1-0.32662 0.21575-0.91676 0.58484 0.22989-0.78192
  -1  -3  -6  572.74  684.69   1-0.38516 0.27433-0.91735 0.58528 0.10057-0.76301
   1   3   6 1160.19  972.96   1 0.96397-0.85480-0.00303 0.33356 0.26598 0.39755
  -1  -3  -7  273.81  428.27   1-0.43070 0.31991-0.90234 0.57012-0.01612-0.75671
   1   3   7  760.05  566.21   1 0.94482-0.83588 0.01148 0.31889 0.32736 0.44676
   1   4  -7  478.62  661.35   1-0.51417 0.62567-0.33945 0.77994-0.78765 0.01481
  -1  -4   7  649.76  506.66   1 0.61780-0.73141-0.76675 0.32132 0.17436 0.60147
   1   4  -6  446.52  606.71   1-0.51216 0.62362-0.33012 0.77075-0.79291 0.13047
  -1  -4   6 -240.31  855.44   1 0.68499-0.79825-0.71726 0.27226 0.12773 0.53727
   1   4  -5  885.82  647.36   1-0.50606 0.61748-0.30316 0.74395-0.80745 0.25542
  -1  -4   5 1088.25  960.15   1 0.74133-0.85424-0.66588 0.22131 0.08375 0.47041
   1   4  -4 1714.03  786.44   1-0.49361 0.60499-0.25298 0.69392-0.83207 0.39045
  -1  -4   4 3477.48 1626.56   1 0.78784-0.90039-0.61437 0.17022 0.04295 0.40038
   1   4  -4 2262.94  541.17   1-0.65967 0.77043-0.12045 0.56281-0.74183 0.29943
   1   4  -3 3919.36 1580.46   1-0.47064 0.58198-0.17206 0.61315-0.86538 0.53416
  -1  -4   3 4372.69 1632.30   1 0.82524-0.93745-0.56473 0.12101 0.00609 0.32640
   1   4  -3 3938.89  453.47   1-0.50045 0.61117-0.15435 0.59663-0.85189 0.52008
   1   4  -2 9738.46 3001.97   1-0.43055 0.54185-0.05239 0.49363-0.90104 0.68023
  -1  -4   2 9415.55 1626.74   1 0.85405-0.96590-0.51954 0.07624-0.02573 0.24740
   1   4  -2 5419.17  815.37   1 0.88607-0.77472-0.15141 0.59392-0.43810 0.21692
   1   4  -2 6954.69  791.72   1 0.08308 0.02757-0.21704 0.65925-0.97261 0.75141
   1   4  -113536.71  970.93   1-0.36521 0.47647 0.10934 0.33204-0.92447 0.81407
  -1  -4   115410.70 1281.90   1 0.87454-0.98604-0.48225 0.03938-0.05090 0.16174
  -1  -4   020560.47 1616.42   1 0.88649-0.99764-0.45787 0.01543-0.06689 0.06689
  -1  -4   015724.73  964.85   1-0.12415 0.01359-0.20379-0.23824-0.97110 0.97110
   1   4   114194.67  829.53   1-0.14993 0.26111 0.49963-0.05793-0.85316 0.96356
  -1  -4  -118073.94 1425.12   1 0.88827-0.99906-0.45404 0.01202-0.06937-0.04146
   1   4   112479.45 1783.08   1 0.99014-0.87985-0.03286 0.47455 0.13611-0.02552
  -1  -4  -1 9481.43 1444.98   1 0.59896-0.71000-0.20592-0.23661-0.77384 0.66325
   1   4   2 8938.09  882.79   1-0.02206 0.13320 0.66755-0.22570-0.74423 0.96504
  -1  -4  -2 9863.44  976.26   1 0.87380-0.98424-0.48370 0.04211-0.04994-0.17172
   1   4   2 8541.26 1716.34   1 0.98862-0.87855-0.03034 0.47188 0.14731 0.07386
  -1  -4  -3 3884.87 1046.08   1-0.09632-0.01456-0.78905 0.34718 0.60672-0.93768
   1   4   3 3692.32  884.44   1 0.98302-0.87318-0.02243 0.46384 0.18211 0.14965
  -1  -4  -4 2461.55 1070.65   1-0.19802 0.08715-0.86525 0.42318 0.46056-0.90184
   1   4   4  751.61  426.77   1 0.97408-0.86447-0.01238 0.45365 0.22583 0.21652
  -1  -4  -5   12.33  737.81   1-0.28110 0.17025-0.90539 0.46312 0.31818-0.86978
   1   4   5  635.67  579.42   1 0.96174-0.85236-0.00117 0.44229 0.27393 0.27901
  -1  -4  -6  464.83  516.60   1-0.34840 0.23742-0.91910 0.47665 0.18399-0.84642
   1   4   6 -235.07  703.35   1 0.94581-0.83666 0.01080 0.43017 0.32451 0.33902
  -1  -4  -7 -271.35  701.07   1-0.40181 0.29087-0.91376 0.47115 0.05987-0.83271
   1   4   7  536.11  763.69   1 0.92606-0.81713 0.02336 0.41748 0.37664 0.39748
   1   5  -6  945.10  432.19   1-0.48724 0.59886-0.22929 0.78031-0.84262 0.18018
  -1  -5   6 1567.02 1259.12   1 0.70690-0.82031-0.69851 0.14290 0.11123 0.55377
   1   5  -5  381.27  825.11   1-0.47812 0.58969-0.19710 0.74828-0.85589 0.30386
  -1  -5   5 1709.04 1030.41   1 0.75707-0.87013-0.64951 0.09433 0.07047 0.48369
   1   5  -4  970.10  839.70   1-0.46183 0.57336-0.14382 0.69515-0.87522 0.43360
  -1  -5   4 1053.71  997.60   1 0.79812-0.91083-0.60157 0.04681 0.03323 0.41009
   1   5  -3 1182.93  536.98   1-0.43508 0.54658-0.06492 0.61640-0.89804 0.56682
  -1  -5   3 1148.41 1128.57   1 0.83081-0.94317-0.55654 0.00221 0.00021 0.33229
   1   5  -2 2918.66  663.83   1-0.39348 0.50494 0.04318 0.50845-0.91831 0.69750
  -1  -5   2 1203.21 1098.64   1 0.85569-0.96770-0.51673-0.03717-0.02766 0.24933
   1   5  -1 3470.87  970.62   1-0.33256 0.44398 0.18011 0.37167-0.92572 0.81531
  -1  -5   1 2601.21 1075.94   1 0.87310-0.98476-0.48505-0.06842-0.04905 0.15988
   1   5   0 5064.93 1116.51   1-0.25033 0.36170 0.33771 0.21421-0.90734 0.90734
  -1  -5   0 5854.95 1447.82   1 0.88291-0.99422-0.46541-0.08763-0.06199 0.06199
   1   5   1 3691.92 1178.34   1-0.15019 0.26153 0.49924 0.05283-0.85334 0.96374
  -1  -5  -1 2822.70  996.16   1 0.88392-0.99487-0.46332-0.08930-0.06335-0.04748
   1   5   1 2379.32  662.07   1 0.90831-0.79803 0.03322 0.51891 0.41696-0.30637
   1   5   2 2948.82  656.36   1-0.04119 0.15249 0.64492-0.09268-0.76313 0.98394
  -1  -5  -2 3334.25  912.41   1 0.87199-0.98259-0.48720-0.06500-0.04762-0.17404
   1   5   2 1736.24  805.10   1 0.94466-0.83461 0.01159 0.54041 0.32781-0.10663
  -1  -5  -3   18.00  751.04   1-0.06520-0.04579-0.76052 0.20833 0.64602-0.97698
  -1  -5  -3  295.21  363.29   1 0.83396-0.94421-0.55180 0.00002-0.00316-0.32933
   1   5   3  429.60  384.97   1 0.94913-0.83931 0.00847 0.54338 0.31475 0.01701
  -1  -5  -4 1221.08  740.96   1-0.16273 0.05175-0.84191 0.28952 0.51449-0.95577
   1   5   4 1030.74  493.81   1 0.94394-0.83434 0.01208 0.53963 0.32987 0.11248
  -1  -5  -5  434.57  764.22   1-0.24712 0.13616-0.89168 0.33909 0.37924-0.93084
   1   5   5  752.02  582.77   1 0.93321-0.82384 0.01904 0.53253 0.35881 0.19412
  -1  -5  -6 -705.53  665.90   1-0.31863 0.20750-0.91535 0.36251 0.24615-0.90858
   1   5   6 -116.38  549.80   1 0.91798-0.80884 0.02798 0.52345 0.39562 0.26791
   1   6  -5  449.01  771.79   1-0.44617 0.55789-0.09653 0.75809-0.88972 0.33769
  -1  -6   5 1480.99 1316.19   1 0.76026-0.87348-0.64607-0.01972 0.06771 0.48645
   1   6  -4  177.17  497.12   1-0.42711 0.53880-0.04302 0.70474-0.90317 0.46154
  -1  -6   4 1269.52 1477.12   1 0.79734-0.91021-0.60256-0.06280 0.03398 0.40935
   1   6  -3 1182.26  560.36   1-0.39820 0.50985 0.03162 0.63023-0.91675 0.58553
  -1  -6   3 -357.51 1028.27   1 0.82665-0.93916-0.56269-0.10225 0.00462 0.32788
   1   6  -2 1800.03  817.76   1-0.35653 0.46814 0.12869 0.53332-0.92537 0.70456
  -1  -6   2 1061.57 1145.81   1 0.84872-0.96088-0.52847-0.13604-0.01956 0.24122
   1   6  -1 1748.46  833.27   1-0.29959 0.41116 0.24649 0.41567-0.92167 0.81126
  -1  -6   1 1842.06 1429.08   1 0.86382-0.97563-0.50239-0.16169-0.03742 0.14826
   1   6   0   -4.01  281.98   1-0.22659 0.33812 0.37870 0.28361-0.89735 0.89734
  -1  -6   0 2044.93 1248.03   1 0.87177-0.98323-0.48760-0.17606-0.04735 0.04735
   1   6   1  946.46  490.96   1-0.13984 0.25133 0.51435 0.14811-0.84609 0.95650
  -1  -6  -1  677.97  769.26   1 0.87139-0.98250-0.48833-0.17490-0.04686-0.06396
   1   6   2  444.54  444.94   1-0.04485 0.15630 0.64049 0.02212-0.76664 0.98746
  -1  -6  -2  650.37  839.54   1 0.85919-0.96995-0.51065-0.15215-0.03181-0.18985
  -1  -6  -3  905.86 1019.47   1-0.05056-0.06054-0.74630 0.08379 0.66368-0.99464
  -1  -6  -4 -469.77  712.39   1-0.14187 0.03078-0.82652 0.16381 0.54473-0.98601
   1   6   4 1381.28  486.49   1 0.89315-0.78356 0.04089 0.62128 0.44789-0.00553
  -1  -6  -5 1452.50  927.59   1-0.22437 0.11330-0.88036 0.21745 0.41787-0.96947
   1   6   5  673.27  474.83   1 0.88875-0.77940 0.04300 0.61903 0.45635 0.09659
   1   7  -4 -216.49  622.93   1-0.39019 0.50203 0.05114 0.72095-0.91930 0.47768
  -1  -7   4 1708.82 1038.07   1 0.78852-0.90155-0.61354-0.16244 0.04232 0.40101
   1   7  -3  350.11  392.42   1-0.36017 0.47197 0.12063 0.65161-0.92505 0.59383
  -1  -7   3  403.22 1060.28   1 0.81536-0.92803-0.57872-0.19683 0.01626 0.31623
   1   7  -2  658.70  636.14   1-0.31915 0.43091 0.20768 0.56471-0.92466 0.70385
  -1  -7   2 -497.50 1052.40   1 0.83530-0.94762-0.54976-0.22536-0.00462 0.22629
   1   7  -1 1146.39  726.62   1-0.26568 0.37740 0.31022 0.46233-0.91278 0.80237
  -1  -7   1  617.75  950.27   1 0.84853-0.96050-0.52878-0.24592-0.01935 0.13018
   1   7   0  852.21  395.31   1-0.19955 0.31123 0.42326 0.34944-0.88375 0.88375
  -1  -7   0  505.61  836.13   1 0.85472-0.96634-0.51839-0.25587-0.02652 0.02652
   1   7   1  191.46  312.94   1-0.12245 0.23410 0.53910 0.23375-0.83328 0.94369
  -1  -7  -1  463.75  720.64   1 0.85260-0.96386-0.52200-0.25184-0.02403-0.08679
   1   7   2  513.47  454.20   1-0.03804 0.14964 0.64871 0.12430-0.76008 0.98089
  -1  -7  -3   47.46  670.60   1-0.04808-0.06313-0.74384-0.02898 0.66662-0.99758
  -1  -7  -4 1009.40  715.48   1-0.13288 0.02167-0.81953 0.04651 0.55740-0.99868
   1   8  -2  394.48  608.73   1-0.28084 0.39275 0.28226 0.60052-0.91730 0.69649
  -1  -8   2  565.02  874.82   1 0.81621-0.92869-0.57754-0.30819 0.01540 0.20626
   1   8  -1  549.57  326.60   1-0.23041 0.34228 0.37223 0.51071-0.89908 0.78867
  -1  -8   1  -13.12  815.38   1 0.82774-0.93986-0.56109-0.32421 0.00347 0.10736
   1   8   0  441.62  578.82   1-0.16964 0.28147 0.47011 0.41298-0.86615 0.86615
  -1  -8   0    7.90  722.75   1 0.83210-0.94388-0.55461-0.33027-0.00117 0.00117
   1   8   1  535.02  462.46   1-0.09984 0.21163 0.57016 0.31308-0.81543 0.92584
  -1  -8  -1  216.08  562.86   1 0.82787-0.93929-0.56090-0.32355 0.00333-0.11417
   1   8   2   46.26  390.68   1-0.02360 0.13535 0.66576 0.21763-0.74578 0.96659
   2  -8  -1 1911.76  942.96   1 0.95421-0.73408-0.21272-0.67173-0.21028 0.09945
  -2   8   0  252.74  328.48   1-0.20251-0.01748 0.41850 0.46459-0.88535 0.88535
   2  -8   0  346.13  723.66   1 0.95175-0.73196-0.23335-0.65153-0.19929 0.19929
  -2   8  -1  352.53  431.42   1-0.27523 0.05527 0.29269 0.59024-0.91573 0.80532
   2  -8   1 1052.93  850.49   1 0.94692-0.72749-0.26489-0.62042-0.18212 0.29296
   2  -7  -2  607.45  647.45   1 0.95840-0.73775-0.09991-0.67351-0.26736 0.04569
  -2   7   1  249.70  262.27   1-0.14586-0.07432 0.50559 0.26726-0.85034 0.96075
   2  -7  -1  768.61 1118.69   1 0.95874-0.73845-0.11613-0.65771-0.25946 0.14863
  -2   7   0  263.27  294.42   1-0.24443 0.02427 0.34807 0.42463-0.90503 0.90503
   2  -7   0 1247.31  904.18   1 0.95855-0.73861-0.14609-0.62818-0.24461 0.24461
  -2   7  -1  455.17  539.62   1-0.32217 0.10206 0.20154 0.57101-0.92497 0.81457
   2  -7   1 2542.14 1400.01   1 0.95651-0.73693-0.18727-0.58743-0.22361 0.33444
  -2   7  -2  408.23  576.12   1-0.37909 0.15902 0.07749 0.69490-0.92210 0.70129
   2  -7   2 2103.61 1452.57   1 0.95117-0.73194-0.23757-0.53755-0.19701 0.41868
  -2   7  -3  644.99  545.92   1-0.41855 0.19852-0.02017 0.79243-0.90796 0.57674
   2  -7   3  -84.85  969.86   1 0.94104-0.72215-0.29519-0.48036-0.16522 0.49773
  -2   7  -4  314.90  604.01   1-0.44481 0.22481-0.09257 0.86468-0.89082 0.44920
   2  -7   4 -189.93  914.76   1 0.92464-0.70611-0.35846-0.41751-0.12857 0.57191
   2  -6  -5 1279.53  519.88   1-0.59376 0.81528-0.13573-0.52693-0.79310 0.24010
   2  -6  -4  398.78  526.28   1-0.54379 0.76526-0.14610-0.51664-0.82640 0.38400
   2  -6  -3  846.10  699.51   1 0.94502-0.72387 0.02751-0.68990-0.32584-0.00665
  -2   6   2  586.03  312.55   1-0.04083-0.17955 0.64536 0.01726-0.76278 0.98359
   2  -6  -2 1459.15  997.79   1 0.94672-0.72592 0.01766-0.68047-0.32154 0.09987
  -2   6   1  427.99  357.92   1-0.17356-0.04677 0.46411 0.19836-0.86860 0.97901
   2  -6  -1 1259.87  790.71   1 0.95088-0.73044-0.00976-0.65348-0.30938 0.19854
  -2   6   0  184.86  413.87   1-0.28592 0.06562 0.27269 0.38962-0.91863 0.91863
   2  -6   0 1007.48 1320.53   1 0.95553-0.73544-0.05143-0.61222-0.29034 0.29034
  -2   6  -1  448.03  679.02   1-0.36932 0.14906 0.10002 0.56214-0.92389 0.81349
   2  -6   1  783.00  979.63   1 0.95853-0.73879-0.10471-0.55938-0.26503 0.37587
  -2   6  -2  618.20  707.66   1-0.42549 0.20527-0.03864 0.70066-0.90413 0.68332
   2  -6   2 1395.43 1042.24   1 0.95776-0.73837-0.16726-0.49725-0.23390 0.45557
  -2   6  -3  421.02  336.52   1-0.46103 0.24085-0.14134 0.80320-0.87605 0.54483
   2  -6   3  738.43 1005.95   1 0.95125-0.73221-0.23700-0.42794-0.19732 0.52983
  -2   6  -4  142.28  768.22   1-0.48261 0.26247-0.21273 0.87444-0.84960 0.40797
   2  -6   4 2016.52 1327.62   1 0.93724-0.71855-0.31200-0.35336-0.15567 0.59901
  -2   6  -5  504.72  505.69   1-0.49518 0.27507-0.25901 0.92057-0.82928 0.27725
   2  -6   5  655.13  831.95   1 0.91408-0.69575-0.39051-0.27527-0.10926 0.66343
   2  -5  -6 1018.21  676.75   1-0.67621 0.89778-0.11629-0.43578-0.72746 0.06385
   2  -5  -5 2722.75 1083.10   1-0.66057 0.88208-0.12023-0.43192-0.74107 0.18806
  -2   5   4  -74.55  270.55   1-0.90550 0.68384-0.17602 0.72737 0.38609 0.05723
   2  -5  -4 1584.28 1009.67   1-0.62273 0.84419-0.12925-0.42297-0.77168 0.32927
   2  -5  -3  712.91  553.88   1-0.12224 0.34275-0.81101 0.25882 0.57210-0.90306
  -2   5   3  355.97  389.39   1-0.90575 0.68444-0.17533 0.72711 0.38583-0.05333
   2  -5  -3  972.93  887.54   1-0.54827 0.76967-0.14521-0.40710-0.82359 0.49179
  -2   5   2  571.94  292.51   1-0.03440-0.18613 0.65305-0.10082-0.75652 0.97733
   2  -5  -2  978.26  547.82   1-0.40914 0.63049-0.16977-0.38261-0.89653 0.67533
  -2   5   1 2254.84  979.40   1-0.19584-0.02465 0.42922 0.12286-0.88171 0.99211
   2  -5  -1 4167.96 1018.95   1 0.92614-0.70553 0.11056-0.66319-0.36060 0.24977
   2  -5  -1 1623.84  542.11   1-0.15681 0.37811-0.20086-0.35161-0.96698 0.85638
  -2   5   0 2619.86  592.67   1-0.32836 0.10790 0.18883 0.36309-0.92548 0.92548
   2  -5   0 4549.27 1382.04   1 0.93989-0.71963 0.05392-0.60697-0.33718 0.33718
   2  -5   0 1457.49  421.76   1 0.24883-0.02758-0.22093-0.33161-0.94301 0.94301
  -2   5  -1 1458.46  740.09   1-0.41758 0.19716-0.01762 0.56940-0.90846 0.79806
   2  -5   1 2655.08  979.10   1 0.95157-0.73167-0.01494-0.53853-0.30705 0.41788
   2  -5   1  761.67  275.03   1 0.69123-0.47042-0.19488-0.35825-0.69585 0.80644
  -2   5  -2  925.24  583.45   1-0.47014 0.24976-0.17043 0.72206-0.86597 0.64516
   2  -5   2 1291.52  963.86   1 0.95817-0.73862-0.09330-0.46060-0.27054 0.49221
  -2   5  -3  648.76  379.91   1-0.49898 0.27864-0.27393 0.82541-0.82217 0.49095
   2  -5   3 2157.79 1258.37   1 0.95711-0.73792-0.17858-0.37575-0.22810 0.56060
  -2   5  -4  117.40  569.72   1-0.51423 0.29393-0.33972 0.89105-0.78749 0.34587
   2  -5   4 1343.30  921.53   1 0.94630-0.72746-0.26839-0.28636-0.18019 0.62353
  -2   5  -5   33.74  527.29   1-0.52195 0.30169-0.37824 0.92942-0.76452 0.21249
   2  -5   5  622.21  808.85   1 0.92399-0.70549-0.36060-0.19458-0.12730 0.68147
  -2   5  -6  -43.91  761.92   1-0.52537 0.30515-0.39700 0.94802-0.75257 0.09014
   2  -5   6 1087.56  703.31   1 0.88860-0.67046-0.45331-0.10229-0.06984 0.73485
  -2   4   6  441.00  609.12   1 0.71861-0.94116 0.10390 0.33707 0.68760-0.02406
   2  -4  -4  723.62  416.03   1-0.31064 0.53141-0.91366 0.47151 0.26213-0.70376
  -2   4   4  386.96  440.68   1-0.81625 0.59443-0.36338 0.80412 0.44909-0.00575
   2  -4  -4 1256.75  841.98   1-0.68102 0.90247-0.11505-0.32666-0.72316 0.28076
   2  -4  -3 2598.20  666.88   1-0.18152 0.40213-0.85476 0.41289 0.48623-0.81719
  -2   4   3 1462.39  595.37   1-0.82545 0.60398-0.34791 0.78908 0.44450-0.11199
   2  -4  -3 2590.11 1135.86   1-0.61949 0.84089-0.13000-0.31180-0.77416 0.44236
  -2   4   2 7886.85  619.10   1-0.00077-0.21991 0.69172-0.24987-0.72216 0.94297
  -2   4   2 8969.06  950.98   1-0.84686 0.62575-0.30938 0.75097 0.43255-0.21088
   2  -4  -2 7517.24 1020.42   1-0.49876 0.72010-0.15466-0.28721-0.85282 0.63162
  -2   4   1 7571.74 1807.06   1-0.20934-0.01130 0.40737 0.03432-0.88894 0.99934
  -2   4   110022.01 1511.27   1-0.87547 0.65471-0.25079 0.69281 0.41308-0.30225
   2  -4  -1 8858.48 1030.92   1-0.26955 0.49084-0.18888-0.25307-0.94427 0.83367
  -2   4   010345.22 1103.22   1-0.37416 0.15355 0.08894 0.35260-0.92308 0.92308
  -2   4   010159.07 1279.37   1-0.90582 0.68541-0.17512 0.61757 0.38576-0.38576
   2  -4   0 8025.97 1552.25   1 0.11604 0.10519-0.21830-0.22373-0.96895 0.96895
  -2   4  -1 7052.08 2067.00   1-0.46734 0.24677-0.16134 0.60273-0.86922 0.75882
   2  -4   110672.02 1875.52   1 0.93263-0.71257 0.08572-0.52859-0.35048 0.46132
   2  -4   1 7662.03 1151.56   1 0.56261-0.34169-0.20923-0.23328-0.79980 0.91039
  -2   4  -2 6158.14 1753.34   1-0.51058 0.29005-0.32297 0.76422-0.79685 0.57604
   2  -4   2 6805.35 1291.64   1 0.95142-0.73171-0.01377-0.42952-0.30757 0.52924
   2  -4   2 5691.43 1102.04   1 0.84519-0.62438-0.16410-0.27840-0.50863 0.72981
  -2   4  -3 3887.25 1128.93   1-0.52903 0.30854-0.41869 0.85978-0.73811 0.40689
   2  -4   3 2498.87 1269.37   1 0.95877-0.73942-0.11978-0.32394-0.25767 0.59018
   2  -4   3 1418.70  546.11   1 0.95850-0.73779-0.11736-0.32513-0.25978 0.59156
  -2   4  -4 1478.62  785.43   1-0.53664 0.31619-0.47205 0.91300-0.69941 0.25778
   2  -4   4  924.62 1130.95   1 0.95231-0.73331-0.22901-0.21513-0.20161 0.64495
   2  -4   4  991.72  456.40   1 0.99386-0.77358-0.07935-0.36304-0.07703 0.51939
  -2   4  -5 1518.34  795.28   1-0.53960 0.31919-0.49841 0.93920-0.67853 0.12650
   2  -4   5 1269.38  854.32   1 0.93039-0.71174-0.33867-0.10589-0.14023 0.69441
   2  -4   5  570.24  309.66   1 0.99690-0.77685-0.04961-0.39292 0.06090 0.49204
  -2   4  -6  449.69  947.31   1-0.54042 0.32004-0.50671 0.94735-0.67170 0.00926
   2  -4   6 1359.99 1222.61   1 0.89171-0.67341-0.44646 0.00146-0.07425 0.73926
  -2   4  -7 -189.29  783.06   1-0.53996 0.31963-0.50204 0.94253-0.67556-0.09727
   2  -4   7 -447.45  552.45   1 0.83486-0.61692-0.55043 0.10500-0.00414 0.77998
  -2   3   7 1553.58  898.63   1 0.74310-0.96587 0.09683 0.23354 0.66213 0.11199
  -2   3   6  -33.40  702.15   1 0.74928-0.97183 0.09498 0.23553 0.65540 0.00813
   2  -3  -5  737.73  266.10   1-0.44685 0.66781-0.89243 0.56051-0.06228-0.48973
  -2   3   5  102.10  165.11   1-0.65282 0.43050-0.57111 0.90081 0.49764 0.05653
  -2   3   5  987.61  737.06   1 0.74384-0.96616 0.09661 0.23405 0.66133-0.10838
   2  -3  -4  737.43  807.59   1-0.38787 0.60879-0.91689 0.58513 0.09409-0.53571
  -2   3   4  623.89  352.86   1-0.65368 0.43170-0.57025 0.90038 0.49750-0.05416
  -2   3   4 1294.41  612.76   1 0.72088-0.94297 0.10326 0.22753 0.68532-0.24296
   2  -3  -3 9575.74  809.90   1-0.28358 0.50431-0.90623 0.57468 0.31356-0.64452
  -2   3   3 9027.77 2068.92   1-0.67885 0.45723-0.54419 0.87475 0.49295-0.16045
   2  -3  -3 8273.42 1083.69   1-0.66913 0.89051-0.11809-0.21319-0.73370 0.40189
   2  -3  -211165.73 1342.16   1-0.39761 0.61845 0.03308-0.36454-0.91695 0.69614
   2  -3  -213887.22  639.08   1-0.08870 0.30940-0.78228 0.45092 0.61657-0.83721
  -2   3   214238.84 1623.67   1-0.72364 0.50237-0.49334 0.82432 0.48264-0.26097
   2  -3  -213941.75 1053.53   1-0.56009 0.78143-0.14282-0.18854-0.81602 0.59481
  -2   3   121393.78 1056.92   1-0.20322-0.01757 0.41734-0.08603-0.88573 0.99613
   2  -3  -119299.25  953.67   1-0.51365 0.73445-0.33701 0.00570-0.78903 0.67863
  -2   3   118119.23 1693.63   1-0.78085 0.55993-0.41793 0.74934 0.46432-0.35349
   2  -3  -122153.75 1297.08   1-0.34309 0.56437-0.17944-0.15200-0.92200 0.81139
  -2   3   042250.94 1502.80   1-0.42835 0.20759-0.04639 0.37755-0.90241 0.90241
  -2   3   038665.34 1272.85   1-0.84121 0.62064-0.31992 0.65176 0.43589-0.43589
   2  -3   036115.16 2792.87   1 0.03698 0.18424-0.21489-0.11663-0.97593 0.97593
  -2   3  -121392.57 1756.73   1-0.51589 0.29517-0.34764 0.67865-0.78294 0.67253
  -2   3  -120784.60 1176.12   1-0.89526 0.67504-0.20356 0.53582 0.39631-0.50714
   2  -3   119892.57 2127.80   1 0.48849-0.26747-0.21448-0.11739-0.84579 0.95638
  -2   3  -215553.60 1916.63   1-0.53971 0.31903-0.49952 0.83038-0.67762 0.45681
   2  -3   213433.23 1146.07   1 0.93527-0.71541 0.07475-0.40743-0.34594 0.56761
   2  -3   212223.84 2384.43   1 0.79065-0.56973-0.17740-0.15447-0.58599 0.80717
  -2   3  -3 9700.18 3011.37   1-0.54474 0.32409-0.57242 0.90312-0.61285 0.28163
   2  -3   3 9802.49 1445.83   1 0.95627-0.73676-0.06034-0.27276-0.28619 0.61869
   2  -3   3 8357.66 1557.06   1 0.92826-0.70745-0.13431-0.19755-0.34680 0.67859
  -2   3  -4 1476.19  564.25   1-0.54530 0.32470-0.60506 0.93562-0.58011 0.13849
   2  -3   4 1650.77 1144.85   1 0.95578-0.73663-0.19634-0.13719-0.21889 0.66223
   2  -3   4  795.70  782.16   1 0.98215-0.76188-0.09687-0.23506-0.16119 0.60355
  -2   3  -5  446.18  388.27   1-0.54524 0.32467-0.61526 0.94566-0.56935 0.01732
   2  -3   5  515.76  617.12   1 0.93295-0.71415-0.32913-0.00482-0.14580 0.69997
   2  -3   5  984.60  763.12   1 0.99763-0.77759-0.06656-0.26551-0.01700 0.56995
  -2   3  -6 -144.16  705.39   1-0.54528 0.32475-0.61135 0.94160-0.57350-0.08892
   2  -3   6 2365.15 1188.84   1 0.88747-0.66902-0.45577 0.12138-0.06825 0.73326
   2  -3   6  606.51  605.78   1 0.99398-0.77416-0.04056-0.29165 0.10175 0.56178
  -2   3  -7  672.75  708.68   1-0.54527 0.32479-0.59744 0.92754-0.58798-0.18485
   2  -3   7  634.92  660.21   1 0.97871-0.75912-0.01730-0.31505 0.20450 0.56962
  -2   2   7  897.74 1032.84   1 0.76028-0.98304 0.09162 0.12830 0.64310 0.13102
   2  -2  -6  123.16  448.85   1-0.51465 0.73580-0.79960 0.57792-0.30945-0.35297
  -2   2   6  500.28  815.35   1 0.76840-0.99093 0.08908 0.13098 0.63373 0.02980
   2  -2  -5  251.20  579.06   1-0.49562 0.71673-0.83839 0.61686-0.22681-0.32521
  -2   2   5  395.52  411.52   1-0.39608 0.17360-0.76465 0.98374 0.50834 0.04582
  -2   2   5 1525.69  749.98   1 0.76560-0.98791 0.08996 0.13024 0.63698-0.08403
   2  -2  -4 5260.94 1517.99   1-0.46781 0.68888-0.87459 0.65321-0.12739-0.31422
  -2   2   4 5721.11 2072.74   1-0.40026 0.17813-0.76232 0.98184 0.50857-0.06523
  -2   2   4 6731.55 1252.09   1 0.74627-0.96835 0.09589 0.12445 0.65869-0.21633
   2  -2  -312242.56  394.85   1-0.04880 0.26984 0.63568-0.85691-0.77040 0.43918
   2  -2  -313454.25 1884.17   1-0.42020 0.64124-0.90734 0.68611 0.01237-0.34359
  -2   2   311449.63 1433.45   1-0.43829 0.21651-0.74003 0.95998 0.51014-0.17763
   2  -2  -313341.38 1251.09   1-0.69921 0.92059-0.11025-0.11052-0.70635 0.37455
   2  -2  -223007.66  630.36   1-0.26165 0.48265 0.31751-0.53859-0.91143 0.69062
   2  -2  -222708.08  740.92   1-0.30107 0.52189-0.91148 0.69045 0.28026-0.50089
  -2   2   224347.31  967.21   1-0.50974 0.28831-0.69261 0.91298 0.51034-0.28867
   2  -2  -152919.39 1084.91   1-0.52568 0.74664-0.39879 0.17786-0.75140 0.64100
  -2   2   152550.27 1251.52   1-0.60845 0.38737-0.61320 0.83399 0.50375-0.39292
   2  -2  -155270.66 1358.80   1-0.37956 0.60083-0.17425-0.04669-0.90860 0.79800
  -2   2   027119.52 1023.47   1-0.50045 0.27954-0.27986 0.50064-0.81927 0.81927
   2  -2   026136.01  921.71   1-0.52987 0.75079-0.75113 0.53036-0.39373 0.39373
  -2   2   029435.36 2169.19   1-0.72003 0.49930-0.49768 0.71890 0.48359-0.48359
   2  -2   028676.62 1148.00   1 0.00790 0.21331-0.21330-0.00771-0.97695 0.97695
  -2   2  -158959.02 2200.53   1-0.54523 0.32436-0.59358 0.81420-0.59192 0.48151
  -2   2  -154831.42 1573.59   1-0.82463 0.60426-0.34931 0.57096 0.44492-0.55575
   2  -2   153382.44 1417.61   1 0.46288-0.24175-0.21587-0.00537-0.85972 0.97032
  -2   2  -225968.96 1112.66   1-0.54052 0.31968-0.69087 0.91134-0.48012 0.25931
   2  -2   222720.29 2340.57   1 0.76608-0.54505-0.18241-0.03883-0.61631 0.83749
  -2   2  -313842.44 3186.36   1-0.53578 0.31498-0.72295 0.94327-0.43620 0.10498
   2  -2   313542.05 1107.42   1 0.94947-0.72980 0.00023-0.22273-0.31384 0.64635
   2  -2   311397.21 2281.65   1 0.91066-0.68973-0.14210-0.07913-0.38794 0.71972
  -2   2  -4 5558.61 1497.03   1-0.53463 0.31387-0.72918 0.94935-0.42714-0.01447
   2  -2   4 6699.11  994.34   1 0.95732-0.73800-0.17532-0.04759-0.22977 0.67311
   2  -2   4 5544.75 1499.35   1 0.97279-0.75253-0.10600-0.11547-0.20598 0.64834
  -2   2  -5 1279.52  825.37   1-0.53594 0.31522-0.72206 0.94207-0.43748-0.11454
   2  -2   5 1484.43  658.11   1 0.92992-0.71096-0.34036 0.11701-0.13925 0.69342
   2  -2   5 1890.66  885.46   1 0.99517-0.77514-0.07614-0.14548-0.06185 0.61480
  -2   2  -6  -93.53  815.08   1-0.53848 0.31780-0.70632 0.92618-0.45950-0.20292
   2  -2   6  368.16  465.00   1 0.87001-0.65140-0.49094 0.26717-0.04512 0.71013
   2  -2   6  997.49  591.98   1 0.99704-0.77723-0.05021-0.17154 0.05817 0.60536
  -2   2  -7  876.09  894.89   1-0.54130 0.32066-0.68396 0.90368-0.48905-0.28378
   2  -2   7  471.07  512.65   1 0.98633-0.76676-0.02689-0.19500 0.16253 0.61159
  -2   1   8 1101.45  662.65   1 0.75006-0.97303 0.09475 0.01457 0.65454 0.23017
   2  -1  -7  336.51  479.91   1-0.54065 0.76199-0.68980 0.57835-0.48152-0.29131
  -2   1   7  736.01  804.30   1 0.76732-0.99007 0.08942 0.02004 0.63499 0.13913
   2  -1  -6  869.75  557.34   1-0.53561 0.75692-0.72388 0.61259-0.43485-0.22758
  -2   1   6  175.07  157.44   1-0.13615-0.08683-0.86974 0.97780 0.47433 0.19066
  -2   1   6 1388.19 1072.80   1 0.77643-0.99895 0.08651 0.02309 0.62422 0.03931
   2  -1  -5 1550.68  445.46   1-0.52968 0.75094-0.75193 0.64079-0.39246-0.15956
  -2   1   5  582.18  659.31   1-0.09617-0.12646-0.87955 0.98804 0.46596 0.08820
  -2   1   5 1126.66  812.37   1 0.77475-0.99705 0.08705 0.02269 0.62623-0.07328
   2  -1  -4 8075.06 1913.49   1-0.52406 0.74528-0.77253 0.66154-0.35853-0.08309
  -2   1   4 7462.21 2029.99   1-0.08671-0.13557-0.88164 0.99055 0.46387-0.02053
  -2   1   4 8123.46 1129.76   1 0.75655-0.97862 0.09277 0.01711 0.64731-0.20495
   2  -1  -319598.05 2037.06   1-0.52167 0.74285-0.78014 0.66929-0.34531 0.01409
  -2   1   317582.60  704.67   1-0.23686 0.01591-0.88678 0.99769 0.39686-0.06590
  -2   1   320847.95 1084.27   1-0.11425-0.10767-0.87531 0.98465 0.46985-0.13734
   2  -1  -255111.13 1073.80   1-0.53248 0.75362-0.73976 0.62907-0.41134 0.19053
  -2   1   254162.62  677.08   1-0.17022-0.05070-0.84714 0.95786 0.50335-0.28271
  -2   1   257112.60 1881.68   1-0.18799-0.03358-0.85463 0.96439 0.48400-0.26233
   2  -1  -255472.05 1447.26   1-0.60355 0.82486-0.13358 0.02323-0.78605 0.56485
  -2   1   148930.65 1075.02   1-0.31552 0.09429-0.80536 0.91555 0.50182-0.39099
   2  -1  -145105.88 1198.31   1-0.37621 0.59747-0.17474 0.06431-0.90990 0.79930
  -2   1   0112073.7 1197.41   1-0.52398 0.30291-0.77280 0.88319-0.35807 0.35807
   2  -1   0108507.7 1246.48   1-0.31900 0.54007-0.91542 0.80504 0.24540-0.24540
  -2   1   0114593.8 2051.03   1-0.49143 0.27055-0.70550 0.81611 0.51065-0.51065
   2  -1   0115574.6 1873.27   1 0.03100 0.19020-0.21458 0.10407-0.97621 0.97621
  -2   1  -144888.64  920.91   1-0.48880 0.26777-0.84901 0.95924-0.20062 0.09021
   2  -1   145883.14 1080.76   1-0.36569 0.58672-0.91925 0.80901 0.14576-0.03535
  -2   1  -146203.62 1158.92   1-0.68431 0.46378-0.53831 0.64935 0.49185-0.60269
   2  -1   147546.37 1897.22   1 0.48288-0.26164-0.21480 0.10418-0.84893 0.95952
  -2   1  -257408.06 1748.84   1-0.48544 0.26445-0.85376 0.96384-0.18822-0.03258
  -2   1  -251509.53 1211.63   1-0.84496 0.62478-0.31296 0.42443 0.43369-0.65536
   2  -1   253218.79 1706.55   1 0.76989-0.54876-0.18166 0.07105-0.61176 0.83295
  -2   1  -321235.36 1232.65   1-0.49136 0.27041-0.84518 0.95511-0.21028-0.12092
   2  -1   320054.27 1156.44   1 0.93791-0.71808 0.06313-0.17502-0.34108 0.67358
  -2   1  -4 8325.51 2586.13   1-0.50033 0.27942-0.83020 0.93998-0.24580-0.19581
   2  -1   4 7303.08  928.73   1 0.95718-0.73770-0.17758 0.06526-0.22861 0.67195
   2  -1   410954.32 2303.98   1 0.96904-0.74811-0.10967-0.00092-0.22119 0.66356
  -2   1  -5 2825.88 1368.34   1-0.51007 0.28920-0.81049 0.92012-0.28795-0.26406
   2  -1   5 3164.27  939.11   1 0.91395-0.69483-0.39090 0.27816-0.10902 0.66320
   2  -1   5 1156.23 1045.88   1 0.99358-0.77356-0.07997-0.03118-0.08000 0.63295
  -2   1  -6 1045.30 1079.73   1-0.51951 0.29868-0.78653 0.89600-0.33387-0.32856
   2  -1   6 1367.94  698.01   1 0.99778-0.77799-0.05467-0.05662 0.03782 0.62571
  -2   1  -7  242.63  960.53   1-0.52804 0.30725-0.75838 0.86771-0.38211-0.39072
   2  -1   7  858.61 1099.80   1 0.98949-0.76993-0.03176-0.07967 0.14100 0.63312
  -2   1  -8 1157.25  678.70   1-0.53524 0.31449-0.72592 0.83509-0.43190-0.45133
   2  -1   8  586.09  636.20   1 0.97211-0.75278-0.01043-0.10115 0.23426 0.65045
   2   0  -8  634.01  331.62   1-0.54497 0.76651-0.58017 0.57896-0.60530-0.27794
  -2   0   8  580.64  637.73   1 0.74630-0.96927 0.09588-0.09701 0.65865 0.22606
   2   0  -7  836.58  512.74   1-0.54528 0.76678-0.61126 0.61020-0.57360-0.19923
  -2   0   7  -78.88  775.94   1 0.76385-0.98659 0.09051-0.09149 0.63900 0.13512
   2   0  -6  708.99  553.15   1-0.54481 0.76628-0.63341 0.63250-0.54950-0.11292
  -2   0   6  580.27  320.72   1 0.12083-0.34398-0.90539 0.90283 0.40701 0.25799
  -2   0   6  598.09  760.00   1 0.77294-0.99545 0.08763-0.08848 0.62838 0.03515
   2   0  -5 2907.10 1326.61   1-0.54439 0.76581-0.64366 0.64290-0.53789-0.01413
  -2   0   5 2004.28  622.24   1 0.17494-0.39774-0.90458 0.90245 0.38873 0.16543
  -2   0   5 2685.84 1062.73   1 0.77067-0.99295 0.08835-0.08906 0.63107-0.07812
   2   0  -410896.42 2838.05   1-0.54478 0.76617-0.63429 0.63368-0.54852 0.10690
  -2   0   4 9328.17 2473.57   1 0.20624-0.42868-0.90275 0.90104 0.37749 0.06584
  -2   0   410378.79 1405.75   1 0.75068-0.97273 0.09456-0.09512 0.65385-0.21149
   2   0  -344151.98 1088.24   1-0.54503 0.76637-0.58252 0.58206-0.60299 0.27177
  -2   0   337157.53 3312.11   1 0.20892-0.43101-0.90254 0.90127 0.37650-0.04400
   2   0  -337826.87 1699.66   1-0.69925 0.92061-0.11024 0.11048-0.70631 0.37451
   2   0  -228965.50 1006.36   1-0.52648 0.74778-0.40337 0.40307-0.74840 0.52758
  -2   0   226043.91  741.30   1-0.51030 0.28900-0.80996 0.81027-0.28902 0.50983
  -2   0   227625.18 1054.21   1 0.17159-0.39333-0.90472 0.90387 0.38991-0.16824
   2   0  -227947.76 1209.75   1-0.58062 0.80192-0.13855 0.13871-0.80229 0.58109
   2   0  -1118650.2 1332.38   1-0.32328 0.54454 0.19927-0.19942-0.92508 0.81467
  -2   0   1115404.2 1119.31   1-0.52118 0.29991-0.37416 0.37431-0.76705 0.87746
  -2   0   1117155.7 1622.26   1 0.07434-0.29573-0.90374 0.90331 0.42156-0.31072
   2   0  -1116718.4 1780.91   1-0.32550 0.54675-0.18182 0.18190-0.92789 0.81729
  -2   0   0145930.5 1420.10   1-0.11061-0.11061 0.55553-0.55553-0.82410 0.82410
  -2   0   0146757.6 1387.72   1-0.11050-0.11050-0.80127 0.80127 0.58800-0.58800
  -2   0   0147930.1 1728.75   1-0.11051-0.11051-0.87622 0.87622 0.46906-0.46906
   2   0   0147136.0 1728.38   1 0.11051 0.11051-0.90521 0.90521 0.41033-0.41033
   2   0   0147244.0 1865.85   1 0.11059 0.11059-0.21811 0.21811-0.96963 0.96963
  -2   0  -1114315.4 1713.12   1-0.28883 0.06784-0.90793 0.90773 0.30370-0.41402
   2   0   1106724.2 1257.00   1-0.09771 0.31839-0.87921 0.87878 0.46630-0.35547
   2   0   1113056.4 1802.98   1 0.54408-0.32274-0.21072 0.21073-0.81213 0.92272
  -2   0  -230628.21 1209.37   1-0.36551 0.14436-0.91925 0.91895 0.14617-0.36699
  -2   0  -226136.45 1188.57   1-0.71216 0.49183-0.50697 0.50782 0.48558-0.70725
   2   0   227306.22  987.23   1-0.28257 0.50291-0.81980 0.81895 0.49806-0.27639
   2   0   229095.87 2795.45   1 0.79778-0.57654-0.17584 0.17586-0.57672 0.79791
  -2   0  -341458.72 2509.86   1-0.41109 0.18999-0.91087 0.91041 0.03626-0.36748
   2   0   339017.64 1306.11   1-0.41275 0.63273-0.75521 0.75393 0.50919-0.17669
   2   0   338777.92 1805.39   1 0.91771-0.69658-0.13911 0.13914-0.37207 0.70385
  -2   0  -4 9812.12 2546.08   1-0.44363 0.22256-0.89464 0.89404-0.05284-0.38878
   2   0   4 5541.04 1217.65   1-0.47917 0.69880-0.71383 0.71213 0.51071-0.06737
   2   0   411450.57  673.51   1 0.95089-0.73126-0.23961 0.23791-0.19591 0.63925
   2   0   411768.82 2090.73   1 0.97227-0.75204-0.10644 0.10588-0.20819 0.65055
  -2   0  -5 1731.06 1192.21   1-0.46899 0.24797-0.87338 0.87262-0.13128-0.42074
   2   0   5 3055.92  634.39   1 0.84580-0.62653-0.53323 0.53110-0.01624 0.57042
   2   0   5 1526.46 1037.31   1 0.99402-0.77401-0.07899 0.07829-0.07535 0.62830
  -2   0  -6 1112.82  536.02   1-0.48959 0.26860-0.84785 0.84694-0.20358-0.45884
   2   0   6 -550.49  896.86   1 0.99779-0.77801-0.05472 0.05387 0.03760 0.62593
  -2   0  -7 1225.78  723.05   1-0.50652 0.28557-0.81817 0.81711-0.27207-0.50076
   2   0   7 1242.67  811.75   1 0.98998-0.77043-0.03258 0.03159 0.13738 0.63674
  -2   0  -8  586.34  802.37   1-0.52031 0.29940-0.78422 0.78300-0.33803-0.54520
   2   0   8 1435.66  717.26   1 0.97354-0.75422-0.01184 0.01071 0.22818 0.65653
   2   1  -8  696.04  664.23   1-0.54014 0.76184-0.50388 0.61305-0.67405-0.20919
  -2  -1   8  292.86  518.99   1 0.73147-0.95442 0.10024-0.21183 0.67446 0.21025
   2   1  -7 1109.63  768.45   1-0.54205 0.76370-0.52552 0.63485-0.65574-0.11709
  -2  -1   7  604.50  345.59   1 0.23832-0.46198-0.89980 0.78621 0.36543 0.41040
  -2  -1   7  699.91  960.06   1 0.74855-0.97128 0.09520-0.20665 0.65619 0.11793
   2   1  -6 -247.25  714.33   1-0.54277 0.76438-0.53510 0.64458-0.64734-0.01508
  -2  -1   6  567.29  590.20   1 0.31517-0.53848-0.88819 0.77503 0.33431 0.33069
  -2  -1   6  603.13 1002.40   1 0.75631-0.97880 0.09284-0.20415 0.64758 0.01595
   2   1  -5 2971.64  851.90   1-0.54222 0.76380-0.52774 0.63737-0.65381 0.10178
  -2  -1   5 2614.09  780.06   1 0.37650-0.59945-0.87404 0.76130 0.30706 0.24711
  -2  -1   5 1868.25 1133.12   1 0.75122-0.97348 0.09440-0.20556 0.65326-0.10031
   2   1  -4 9287.52 2580.18   1-0.53903 0.76056-0.49295 0.60273-0.68296 0.24133
  -2  -1   4 6896.89 2175.89   1 0.42170-0.64430-0.86061 0.74829 0.28549 0.15784
  -2  -1   4 7706.76 1313.34   1 0.72552-0.94756 0.10195-0.21297 0.68060-0.23824
   2   1  -319954.05 1378.55   1-0.52718 0.74867-0.40746 0.51739-0.74569 0.41447
  -2  -1   318750.65 2782.45   1 0.44805-0.67030-0.85152 0.73963 0.27230 0.06020
   2   1  -323402.95 1387.88   1-0.66200 0.88335-0.11987 0.23062-0.73985 0.40804
   2   1  -255609.95 1314.82   1-0.48511 0.70657-0.22160 0.33168-0.84590 0.62509
  -2  -1   255996.78 1465.08   1 0.44925-0.67115-0.85108 0.73962 0.27168-0.05001
   2   1  -257524.45 1511.45   1-0.51742 0.73871-0.15120 0.26187-0.84226 0.62106
   2   1  -144137.83 1556.22   1-0.35807 0.57948 0.12530-0.01506-0.92524 0.81484
  -2  -1   145726.16  850.63   1-0.48284 0.26143-0.21352 0.10329-0.84927 0.95967
  -2  -1   147671.75 2542.95   1 0.41183-0.63338-0.86377 0.75273 0.29031-0.17948
   2   1  -146049.57 1161.94   1-0.21498 0.43622-0.19504 0.30563-0.95694 0.84634
   2   1   0111529.4 1453.61   1-0.12724 0.34862 0.53236-0.42197-0.83689 0.83689
  -2  -1   0116586.1 1364.10   1-0.27986 0.05849 0.28408-0.39447-0.91704 0.91704
  -2  -1   0116801.8 1871.75   1 0.30670-0.52789-0.88980 0.77919 0.33790-0.33790
   2   1   0111521.3 2722.30   1 0.24858-0.02739-0.22093 0.33144-0.94307 0.94307
  -2  -1   0113125.1 1503.29   1-0.03289-0.18829-0.21076 0.10025-0.97698 0.97698
  -2  -1  -145724.67 1041.54   1-0.08564-0.13545-0.77952 0.66900 0.62048-0.73080
  -2  -1  -149739.90 1938.81   1 0.07345-0.29429-0.90369 0.79350 0.42183-0.53266
   2   1   145096.43  983.83   1 0.45437-0.23353-0.84920 0.95938 0.26906-0.15823
   2   1   146892.82 1227.14   1 0.63793-0.41648-0.20175 0.31239-0.74318 0.85378
  -2  -1  -254362.68 1439.03   1-0.22442 0.00335-0.88038 0.76967 0.41778-0.63842
  -2  -1  -251227.52  953.54   1-0.37109 0.15059-0.77813 0.66838 0.50674-0.72841
   2   1   250797.97 1181.41   1 0.37482-0.15433-0.87449 0.98425 0.30783-0.08616
   2   1   254031.20 1569.61   1 0.84295-0.62161-0.16472 0.27536-0.51213 0.73332
  -2  -1  -321448.72 2050.67   1-0.31317 0.09192-0.91423 0.80339 0.25709-0.58831
  -2  -1  -320397.66  651.08   1-0.88684 0.66670-0.22451 0.11517 0.40386-0.73637
   2   1   317512.21  942.73   1 0.33593-0.11579-0.88391 0.99324 0.32533 0.00716
   2   1   319821.33 2729.49   1 0.93725-0.71600-0.12984 0.24050-0.32357 0.65535
  -2  -1  -4 9268.90 3272.18   1-0.37353 0.15231-0.91876 0.80776 0.12785-0.56948
   2   1   4 8882.20 2477.04   1 0.97981-0.75959-0.09938 0.20927-0.17344 0.61580
  -2  -1  -5 2866.23 1341.17   1-0.41779 0.19661-0.90834 0.79720 0.01876-0.57079
   2   1   5 2921.18 1725.85   1 0.99599-0.77600-0.07372 0.18347-0.05049 0.60344
  -2  -1  -6  645.19  723.91   1-0.45187 0.23074-0.88872 0.77742-0.07731-0.58512
   2   1   6  845.11  713.53   1 0.99717-0.77740-0.05083 0.16044 0.05534 0.60819
  -2  -1  -7  977.63  413.27   1-0.47886 0.25776-0.86229 0.75084-0.16473-0.60810
   2   1   7  511.42  600.60   1 0.98825-0.76871-0.02976 0.13923 0.14988 0.62424
  -2  -1  -8 1288.00  718.77   1-0.50043 0.27937-0.83002 0.71842-0.24621-0.63703
   2   1   8 1105.05  567.66   1 0.97153-0.75222-0.00987 0.11920 0.23668 0.64803
   2   2  -7  570.24  725.95   1-0.53173 0.75353-0.43602 0.65573-0.72604-0.04679
  -2  -2   7  439.65  267.22   1 0.37460-0.59842-0.87455 0.65034 0.30793 0.46790
  -2  -2   7  685.12  505.92   1 0.71875-0.94146 0.10386-0.32576 0.68745 0.08667
   2   2  -6  684.86  575.07   1-0.53152 0.75329-0.43464 0.65450-0.72702 0.06459
  -2  -2   6 1265.65  733.86   1 0.44865-0.67212-0.85130 0.62752 0.27199 0.39301
  -2  -2   6  341.72  549.88   1 0.72325-0.94573 0.10259-0.32436 0.68291-0.01938
   2   2  -5 1382.61  835.16   1-0.52823 0.74995-0.41376 0.63377-0.74146 0.18943
  -2  -2   5  883.38  905.81   1 0.50999-0.73310-0.82621 0.60285 0.23933 0.31483
   2   2  -4 6934.96 2731.97   1-0.51917 0.74086-0.36385 0.58402-0.77334 0.33172
  -2  -2   4 7174.13 2105.80   1 0.55882-0.78158-0.80193 0.57901 0.21122 0.23211
   2   2  -4 8492.14 1221.93   1-0.67536 0.89675-0.11650 0.33785-0.72822 0.28582
   2   2  -314267.32 1653.68   1-0.49764 0.71928-0.26861 0.48893-0.82474 0.49352
  -2  -2   314174.43 2868.38   1 0.59423-0.81664-0.78164 0.55914 0.18950 0.14299
   2   2  -312921.10 1020.70   1-0.58808 0.80941-0.13696 0.35822-0.79712 0.46531
   2   2  -224042.11  980.80   1-0.44908 0.67068-0.10507 0.32554-0.88729 0.66647
  -2  -2   222988.23 3346.95   1 0.61362-0.83567-0.76948 0.54741 0.17709 0.04457
   2   2  -221702.08 1014.20   1-0.39778 0.61906-0.17152 0.39270-0.90130 0.68010
   2   2  -149589.89 3015.97   1-0.35174 0.57331 0.13920 0.08141-0.92568 0.81528
  -2  -2   155799.42 1461.88   1 0.61100-0.83271-0.77116 0.54952 0.17879-0.06795
   2   2  -156388.56 1492.82   1-0.02880 0.25003-0.21103 0.43213-0.97705 0.86645
  -2  -2   150716.54  973.54   1-0.51859 0.29736-0.15098-0.07012-0.84158 0.95218
   2   2   027196.04  791.66   1-0.20013 0.42165 0.42234-0.20156-0.88406 0.88406
   2   2   027594.43 1236.69   1 0.43791-0.21625-0.21703 0.43829-0.87242 0.87242
  -2  -2   025613.58  965.27   1-0.00886-0.21231-0.21230-0.00871-0.97716 0.97716
   2   2   151534.55 1115.74   1-0.03120 0.25268 0.65685-0.43592-0.75337 0.86378
  -2  -2  -153344.84 2707.68   1 0.46377-0.68477-0.84564 0.62484 0.26420-0.37503
   2   2   152223.67 1069.54   1 0.81710-0.59610-0.57631 0.79710 0.01450 0.09633
   2   2   153180.82 1791.09   1 0.75056-0.52901-0.18531 0.40658-0.63427 0.74487
  -2  -2  -223547.04 1282.64   1-0.11251-0.10866-0.80296 0.58193 0.58530-0.80594
  -2  -2  -224660.42  884.67   1 0.18397-0.40462-0.90416 0.68379 0.38554-0.60721
   2   2   224542.16  646.81   1 0.86838-0.64773-0.49401 0.71438-0.04306 0.26473
   2   2   223485.55 2920.24   1 0.89650-0.67504-0.14765 0.36893-0.41771 0.63889
  -2  -2  -314275.19 1122.84   1-0.22168 0.00051-0.87891 0.65768 0.42233-0.75329
  -2  -2  -313521.22  362.22   1-0.64866 0.42837-0.57525 0.35530 0.49831-0.83081
   2   2   313012.52  253.01   1 0.95306-0.73276-0.02708 0.24702-0.30155 0.63405
   2   2   312791.03 3276.88   1 0.96115-0.73981-0.11555 0.33684-0.25064 0.58242
  -2  -2  -4 5269.71 1599.30   1-0.30247 0.08133-0.91185 0.69042 0.27753-0.71881
   2   2   4 8920.86 2148.76   1 0.98914-0.76893-0.08788 0.30823-0.11774 0.56010
  -2  -2  -5 -260.47  978.96   1-0.36383 0.14250-0.91931 0.69778 0.14996-0.70199
   2   2   5  951.05  708.00   1 0.99789-0.77791-0.06446 0.28467-0.00724 0.56018
  -2  -2  -6   -1.64  898.54   1-0.41087 0.18958-0.91094 0.68926 0.03683-0.69926
   2   2   6 1314.38 1048.17   1 0.99504-0.77529-0.04329 0.26336 0.08947 0.57406
  -2  -2  -7  581.19  433.71   1-0.44801 0.22676-0.89160 0.66976-0.06574-0.70709
   2   2   7  975.30  941.21   1 0.98390-0.76438-0.02357 0.24350 0.17711 0.59701
   2   3  -7 1050.22  773.40   1-0.51540 0.73736-0.34529 0.67539-0.78429 0.01145
  -2  -3   7  500.00  609.50   1 0.46659-0.69057-0.84454 0.50973 0.26272 0.51311
   2   3  -7  961.46  749.45   1-0.67061 0.89214-0.11771 0.44980-0.73240-0.04179
   2   3  -6 1033.14  500.34   1-0.51331 0.73523-0.33546 0.66571-0.78991 0.12748
  -2  -3   6  441.95  658.66   1 0.53548-0.75910-0.81404 0.47965 0.22490 0.44009
   2   3  -6  244.90  575.75   1-0.66864 0.89012-0.11821 0.45022-0.73412 0.07052
   2   3  -5 1604.07  762.94   1-0.50666 0.72854-0.30572 0.63613-0.80611 0.25408
  -2  -3   5 1741.08  968.74   1 0.59312-0.81639-0.78231 0.44835 0.19020 0.36397
   2   3  -5 -171.78  588.51   1-0.64582 0.86725-0.12383 0.45576-0.75337 0.20037
   2   3  -4 2402.82 1017.32   1-0.49253 0.71437-0.24889 0.57944-0.83394 0.39232
  -2  -3   4  -61.09  937.57   1 0.64003-0.86294-0.75160 0.41806 0.15954 0.28379
   2   3  -4 1361.37  628.77   1-0.58717 0.80855-0.13715 0.46900-0.79775 0.35535
   2   3  -3 9227.54 2917.46   1-0.46538 0.68718-0.15504 0.48575-0.87142 0.54020
  -2  -3   3 9196.69 1983.64   1 0.67604-0.89861-0.72452 0.39141 0.13427 0.19823
   2   3  -3 8419.26  849.36   1-0.45918 0.68051-0.16163 0.49341-0.87350 0.54170
   2   3  -214420.74 1860.32   1-0.41630 0.63806-0.01427 0.34513-0.90911 0.68830
  -2  -3   214366.27 1378.13   1 0.70012-0.92233-0.70446 0.37178 0.11641 0.10525
   2   3  -213739.53 1854.89   1-0.19516 0.41644-0.19711 0.52880-0.96075 0.73955
   2   3  -123477.99 1915.69   1-0.33545 0.55717 0.17406 0.15694-0.92583 0.81542
  -2  -3   122045.74 1521.40   1 0.70960-0.93146-0.69609 0.36383 0.10915 0.00168
   2   3  -121110.08 1689.21   1 0.24615-0.02493-0.22092 0.55253-0.94371 0.83311
  -2  -3   118375.25  785.18   1-0.58023 0.35901-0.13863-0.19297-0.80256 0.91316
   2   3   039663.27 1411.44   1-0.22116 0.44284 0.38782-0.05666-0.89480 0.89480
  -2  -3   039262.09 1581.15   1 0.69834-0.91984-0.70601 0.37417 0.11776-0.11776
   2   3   037609.16 1348.68   1 0.65764-0.43587-0.19938 0.53127-0.72646 0.72646
  -2  -3   036499.15 1907.40   1-0.04428-0.17688-0.20999-0.12153-0.97669 0.97669
   2   3   120884.19  982.85   1-0.08818 0.30982 0.58568-0.25437-0.80572 0.91613
  -2  -3  -118738.86 1478.11   1 0.65134-0.87250-0.74344 0.41203 0.15177-0.26261
   2   3   122300.24 1533.67   1 0.86349-0.64183-0.15878 0.49068-0.47870 0.58930
  -2  -3  -215131.20 1178.83   1-0.04032-0.18097-0.73605 0.40469 0.67572-0.89636
  -2  -3  -213460.65 2084.94   1 0.52620-0.74700-0.81860 0.48761 0.23022-0.45189
   2   3   212838.10 2245.91   1 0.94802-0.72646-0.12391 0.45582-0.29307 0.51426
  -2  -3  -3 9993.83 1190.86   1-0.15146-0.06981-0.83373 0.50218 0.53097-0.86193
  -2  -3  -3 8243.69  389.82   1-0.89095 0.67050-0.21444-0.11610 0.40025-0.73276
  -2  -3  -3 6289.75 1285.43   1 0.14877-0.36922-0.90534 0.57479 0.39776-0.73026
   2   3   3 8975.69 2260.83   1 0.98344-0.76302-0.09540 0.42635-0.15404 0.48581
  -2  -3  -4 3019.05 1211.90   1-0.24161 0.02035-0.88909 0.55734 0.38875-0.83002
   2   3   4 2447.69 1156.02   1 0.99649-0.77630-0.07202 0.40283-0.04249 0.48485
  -2  -3  -5 1291.95 1245.84   1-0.31396 0.09247-0.91440 0.58248 0.25553-0.80756
   2   3   5  423.28  435.07   1 0.99727-0.77730-0.05133 0.38200 0.05307 0.49987
  -2  -3  -6  109.85  697.29   1-0.37117 0.14973-0.91894 0.58687 0.13327-0.79571
   2   3   6 1178.09  672.62   1 0.98979-0.77005-0.03227 0.36279 0.13876 0.52477
  -2  -3  -7 1146.60  649.14   1-0.41712 0.19571-0.90861 0.57639 0.02054-0.79338
   2   3   7 1079.60  752.08   1 0.97583-0.75632-0.01419 0.34457 0.21803 0.55609
   2   4  -7  694.97  337.13   1-0.49412 0.71623-0.25493 0.69541-0.83117 0.05833
  -2  -4   7 1156.54  859.72   1 0.52622-0.75035-0.81858 0.37316 0.23021 0.54563
   2   4  -6 1316.15  786.89   1-0.48993 0.71200-0.23915 0.67979-0.83831 0.17588
  -2  -4   6  432.92  689.91   1 0.58951-0.81329-0.78448 0.33948 0.19246 0.47254
   2   4  -5  582.90  496.03   1-0.48023 0.70226-0.20438 0.64516-0.85299 0.30096
  -2  -4   5  626.73  542.92   1 0.64245-0.86587-0.74988 0.30530 0.15789 0.39628
   2   4  -5 -167.15  375.39   1-0.53676 0.75818-0.14748 0.58992-0.83073 0.27773
   2   4  -4  819.54  623.20   1-0.46241 0.68440-0.14566 0.58660-0.87461 0.43299
  -2  -4   4 1978.93 1177.31   1 0.68565-0.90873-0.71671 0.27256 0.12724 0.31609
   2   4  -4 1158.49  467.30   1-0.43999 0.66136-0.16484 0.60720-0.88273 0.44033
   2   4  -3  933.98  748.89   1-0.43237 0.65432-0.05740 0.49849-0.89986 0.56864
  -2  -4   3 2176.17 1665.92   1 0.71928-0.94200-0.68724 0.24352 0.10158 0.23091
   2   4  -3 1160.42  453.91   1-0.24084 0.46215-0.19221 0.63449-0.95134 0.61953
   2   4  -2 8450.13 2131.64   1-0.38467 0.60659 0.06434 0.37690-0.92080 0.69999
  -2  -4   2 7056.84 1379.73   1 0.74291-0.96528-0.66428 0.22098 0.08244 0.13922
   2   4  -2 3919.87  979.64   1 0.95315-0.73161 0.00554 0.43656 0.30241-0.52359
   2   4  -2 4970.15 1156.26   1 0.13438 0.08687-0.21890 0.66110-0.96644 0.74524
   2   4  -110148.84 1083.58   1-0.31444 0.53631 0.21718 0.22421-0.92409 0.81369
  -2  -4   1 8261.44 1520.29   1 0.75520-0.97722-0.65151 0.20864 0.07207 0.03876
   2   4  -1 6753.30 1317.86   1 0.60579-0.38382-0.20523 0.64775-0.76869 0.65809
   2   4   010488.14 1063.71   1-0.22126 0.44309 0.38766 0.05388-0.89485 0.89485
  -2  -4   0 9722.00 1229.18   1 0.75290-0.97456-0.65395 0.21150 0.07404-0.07404
   2   4   0 8308.53 1615.87   1 0.86686-0.64499-0.15774 0.60026-0.47292 0.47292
   2   4   1 9677.30 1068.98   1-0.11238 0.33417 0.55310-0.11140-0.82549 0.93590
  -2  -4  -110463.96 1326.55   1 0.72837-0.94968-0.67865 0.23663 0.09433-0.20517
   2   4   1 6579.61 2158.52   1 0.95477-0.73300-0.11980 0.56233-0.27212 0.38271
   2   4   2 7806.85  948.95   1-0.00016 0.22191 0.69239-0.25054-0.72151 0.94232
  -2  -4  -2 5727.45 1302.88   1 0.66207-0.88303-0.73541 0.29382 0.14426-0.36593
   2   4   2 7543.15 1863.68   1 0.98609-0.76545-0.09215 0.53370-0.13831 0.35949
  -2  -4  -3 1883.39  810.59   1-0.10374-0.11764-0.79550 0.35363 0.59699-0.92795
  -2  -4  -3 1526.19  448.27   1 0.49057-0.71118-0.83477 0.39360 0.24998-0.58248
   2   4   3 1368.69  882.46   1 0.99687-0.77646-0.07056 0.51196-0.03565 0.36742
  -2  -4  -4 1667.60  758.57   1-0.19506-0.02630-0.86342 0.42135 0.46523-0.90651
   2   4   4 1343.85  766.03   1 0.99734-0.77716-0.05173 0.49300 0.05124 0.39111
  -2  -4  -5  795.57  783.96   1-0.27200 0.05065-0.90212 0.45985 0.33494-0.88654
   2   4   5  752.47  689.19   1 0.99099-0.77104-0.03437 0.47550 0.12940 0.42354
  -2  -4  -6  545.01  661.05   1-0.33635 0.11475-0.91809 0.47563 0.20968-0.87212
   2   4   6 1340.52  649.72   1 0.97916-0.75943-0.01781 0.45880 0.20228 0.46125
  -2  -4  -7 1372.87  661.19   1-0.38891 0.16736-0.91671 0.47410 0.09157-0.86441
   2   4   7 1175.80  824.26   1 0.96235-0.74285-0.00167 0.44251 0.27179 0.50233
   2   5  -6  642.16  584.35   1-0.46258 0.68480-0.14617 0.69720-0.87444 0.21200
  -2  -5   6   49.01  721.51   1 0.62080-0.84473-0.76477 0.20916 0.17239 0.49261
   2   5  -5  603.63  656.11   1-0.45043 0.67262-0.10909 0.66027-0.88611 0.33408
  -2  -5   5  732.50  635.25   1 0.66929-0.89287-0.72985 0.17466 0.13913 0.41504
   2   5  -4  510.64  609.04   1-0.43016 0.65231-0.05132 0.60265-0.90128 0.45966
  -2  -5   4  451.68 1099.10   1 0.70874-0.93197-0.69686 0.14210 0.10981 0.33352
   2   5  -3  887.83  696.10   1-0.39882 0.62093 0.03008 0.52139-0.91653 0.58531
  -2  -5   3  555.86 1053.71   1 0.73942-0.96230-0.66780 0.11347 0.08533 0.24717
   2   5  -2  670.40  597.18   1-0.35306 0.57513 0.13632 0.41530-0.92561 0.70480
  -2  -5   2 1114.25 1169.97   1 0.76121-0.98373-0.64504 0.09113 0.06689 0.15477
   2   5  -1 2891.41  951.90   1-0.29029 0.51232 0.26439 0.28738-0.91968 0.80927
  -2  -5   1 2960.43 1165.52   1 0.77327-0.99545-0.63156 0.07808 0.05625 0.05457
   2   5   0 2583.89 1298.33   1-0.21060 0.43259 0.40531 0.14662-0.88958 0.88958
  -2  -5   0 2125.06 1023.37   1 0.77353-0.99536-0.63126 0.07821 0.05602-0.05602
   2   5   1 2082.48  785.60   1-0.11812 0.34007 0.54515 0.00692-0.82996 0.94037
  -2  -5  -1 2001.64 1214.00   1 0.75720-0.97867-0.64937 0.09674 0.07035-0.18119
   2   5   1 1834.12  520.50   1 0.99778-0.77693-0.06543 0.61757-0.01174 0.12233
   2   5   2 1444.98  531.50   1-0.02015 0.24206 0.66975-0.11752-0.74230 0.96311
  -2  -5  -2 1239.94  626.23   1 0.71289-0.93401-0.69311 0.14091 0.10659-0.32826
   2   5   2  529.00  474.07   1 0.99753-0.77690-0.05282 0.60483 0.04627 0.17490
  -2  -5  -3 1112.06  755.64   1-0.07490-0.14659-0.76966 0.21747 0.63403-0.96499
   2   5   3  560.77  528.54   1 0.99372-0.77333-0.03997 0.59183 0.10441 0.22734
  -2  -5  -4   24.45  778.17   1-0.16304-0.05843-0.84212 0.28973 0.51404-0.95532
   2   5   4 1066.86  464.75   1 0.98631-0.76615-0.02687 0.57859 0.16264 0.27971
  -2  -5  -5   91.30  760.63   1-0.24088 0.01942-0.88874 0.33615 0.39000-0.94160
   2   5   5  832.09  522.28   1 0.97519-0.75525-0.01352 0.56510 0.22092 0.33202
  -2  -5  -6  740.96  750.04   1-0.30851 0.08676-0.91317 0.36032 0.26634-0.92878
   2   5   6 1265.47  599.12   1 0.96021-0.74049 0.00008 0.55136 0.27926 0.38427
   2   6  -5  448.63  566.05   1-0.41806 0.64040-0.01888 0.68044-0.90822 0.35619
  -2  -6   5  759.47 1025.92   1 0.68061-0.90435-0.72084 0.05504 0.13094 0.42322
   2   6  -4  384.97  729.65   1-0.39626 0.61855 0.03640 0.62530-0.91741 0.47579
  -2  -6   4  938.35  977.96   1 0.71680-0.94018-0.68954 0.02417 0.10354 0.33979
   2   6  -3  127.78  554.77   1-0.36454 0.58680 0.11086 0.55100-0.92456 0.59334
  -2  -6   3  621.05 1104.98   1 0.74478-0.96782-0.66238-0.00256 0.08088 0.25162
   2   6  -2  482.78  420.44   1-0.32080 0.54302 0.20433 0.45767-0.92484 0.70402
  -2  -6   2  574.99 1086.08   1 0.76453-0.98722-0.64139-0.02312 0.06399 0.15767
   2   6  -1  577.92  486.54   1-0.26363 0.48581 0.31394 0.34822-0.91210 0.80170
  -2  -6   1  904.85 1014.63   1 0.77545-0.99778-0.62906-0.03502 0.05430 0.05653
   2   6   0  752.53  405.42   1-0.19331 0.41545 0.43324 0.22907-0.88029 0.88029
  -2  -6   0  279.28  913.32   1 0.77594-0.99792-0.62849-0.03517 0.05385-0.05385
   2   6   1  740.35  380.32   1-0.11248 0.33458 0.55296 0.10950-0.82557 0.93598
  -2  -6  -1  894.79 1169.30   1 0.76245-0.98407-0.64368-0.01955 0.06581-0.17665
   2   6   2  777.70  476.80   1-0.02578 0.24784 0.66321-0.00058-0.74798 0.96879
  -2  -6  -2  956.97  862.26   1 0.72694-0.94821-0.68002 0.01721 0.09549-0.31716
  -2  -6  -3 1359.18  758.55   1-0.06067-0.16094-0.75617 0.09366 0.65155-0.98250
  -2  -6  -4 1899.23 1108.13   1-0.14387-0.07772-0.82804 0.16533 0.54189-0.98317
   2   6   4  334.49  325.62   1 0.95667-0.73651 0.00288 0.65930 0.29114 0.15121
  -2  -6  -5 1395.52  684.32   1-0.22007-0.00149-0.87803 0.21513 0.42498-0.97658
   2   6   5  636.77  518.86   1 0.94494-0.72501 0.01140 0.65063 0.32703 0.22591
   2   7  -4  -43.09  599.84   1-0.36078 0.58324 0.11927 0.65283-0.92498 0.48336
  -2  -7   4 2539.14 1573.81   1 0.71400-0.93754-0.69211-0.08386 0.10573 0.33760
   2   7  -3  650.30  618.74   1-0.32923 0.55164 0.18704 0.58521-0.92553 0.59432
  -2  -7   3  787.35  924.96   1 0.73968-0.96287-0.66754-0.10800 0.08511 0.24738
   2   7  -2  718.50  499.95   1-0.28745 0.50982 0.26980 0.50259-0.91900 0.69819
  -2  -7   2  616.23  909.31   1 0.75752-0.98036-0.64903-0.12609 0.07008 0.15158
   2   7  -1  758.47  617.74   1-0.23468 0.45701 0.36494 0.40761-0.90096 0.79056
  -2  -7   1 2972.64 1555.79   1 0.76700-0.98948-0.63865-0.13604 0.06183 0.04900
   2   7   0  101.71  406.22   1-0.17128 0.39357 0.46760 0.30510-0.86718 0.86718
  -2  -7   0 2066.61 1406.94   1 0.76672-0.98885-0.63897-0.13530 0.06207-0.06207
   2   7   1  371.87  298.63   1-0.09909 0.32134 0.57117 0.20168-0.81482 0.92523
  -2  -7  -1   81.92  662.84   1 0.75365-0.97544-0.65315-0.12069 0.07339-0.18423
   2   7   2 -232.00  488.78   1-0.02127 0.24348 0.66846 0.10454-0.74344 0.96425
  -2  -7  -3 1858.16 1006.69   1-0.05758-0.16413-0.75318-0.01964 0.65528-0.98624
  -2  -7  -4 -656.91  620.08   1-0.13544-0.08625-0.82155 0.04852 0.55381-0.99509
   2   8  -1  638.43  380.99   1-0.20349 0.42598 0.41691 0.46603-0.88587 0.77546
  -2  -8   1  675.53  863.22   1 0.75026-0.97290-0.65672-0.22859 0.07628 0.03455
   2   8   0  -68.94  523.17   1-0.14545 0.36790 0.50620 0.37689-0.85005 0.85005
  -2  -8   0 1533.27  977.83   1 0.74862-0.97091-0.65842-0.22646 0.07766-0.07766
   2   8   1 -142.40  419.72   1-0.07992 0.30233 0.59648 0.28676-0.79863 0.90904
   3  -7  -3 1833.66  685.05   1 0.94718-0.61567 0.01490-0.78790-0.32033-0.01216
   3  -7  -2 1374.41  674.63   1 0.94836-0.61719 0.00757-0.78099-0.31710 0.09543
   3  -7  -1  777.07  802.71   1 0.95155-0.62074-0.01480-0.75904-0.30711 0.19627
   3  -7   0  648.42  877.30   1 0.95540-0.62494-0.04989-0.72438-0.29106 0.29106
  -3   7  -1  243.77  216.31   1-0.32634-0.00438 0.19301 0.57954-0.92533 0.81493
   3  -7   1  293.54  875.01   1 0.95826-0.62816-0.09582-0.67888-0.26933 0.38017
  -3   7  -2  573.68  280.11   1-0.38651 0.05583 0.05997 0.71242-0.92033 0.69951
   3  -7   2  841.09  846.27   1 0.95841-0.62866-0.15093-0.62419-0.24218 0.46385
  -3   7  -3  751.52  827.32   1-0.42683 0.09618-0.04225 0.81450-0.90334 0.57212
   3  -7   3 1302.73  864.32   1 0.95411-0.62470-0.21370-0.56185-0.20977 0.54227
   3  -6  -4   12.83  518.85   1-0.41022 0.74229-0.16960-0.49313-0.89607 0.45367
   3  -6  -2  513.44  702.96   1 0.91994-0.58862 0.13202-0.79483-0.36914 0.14747
  -3   6   1  162.76  200.39   1-0.15837-0.17258 0.48711 0.17535-0.85885 0.96926
   3  -6  -1  -93.37  898.37   1 0.92907-0.59810 0.09968-0.76292-0.35620 0.24536
  -3   6   0  408.23  302.01   1-0.28716-0.04375 0.27035 0.39196-0.91893 0.91893
   3  -6   0 1065.80  880.01   1 0.93987-0.60925 0.05402-0.71769-0.33722 0.33722
  -3   6  -1  557.12  335.94   1-0.37787 0.04699 0.08035 0.58181-0.92236 0.81195
   3  -6   1 2677.61 1425.63   1 0.94996-0.61969-0.00311-0.66097-0.31235 0.42318
  -3   6  -2  454.88  394.55   1-0.43569 0.10485-0.06663 0.72864-0.89762 0.67681
   3  -6   2 -284.61  881.80   1 0.95695-0.62704-0.06998-0.59453-0.28165 0.50332
  -3   6  -3  212.98  552.78   1-0.47057 0.13977-0.17182 0.83368-0.86547 0.53425
   3  -6   3  -70.13  933.71   1 0.95858-0.62902-0.14482-0.52012-0.24525 0.57775
  -3   6  -4  979.51  593.26   1-0.49093 0.16017-0.24288 0.90459-0.83665 0.39503
   3  -6   4  255.49  861.10   1 0.95270-0.62349-0.22590-0.43946-0.20328 0.64662
  -3   6  -5  239.18  492.95   1-0.50239 0.17167-0.28774 0.94930-0.81535 0.26332
   3  -5  -5 1707.17 1094.48   1-0.53943 0.87154-0.14696-0.40518-0.82910 0.27610
  -3   5   4  116.67  305.41   1-0.84950 0.51732-0.30434 0.85569 0.43094 0.01239
   3  -5  -4  869.18  985.67   1-0.48627 0.81833-0.15692-0.39531-0.85959 0.41719
  -3   5   3 1190.77  612.93   1-0.85396 0.52213-0.29570 0.84748 0.42814-0.09564
   3  -5  -3  750.46  688.25   1-0.39603 0.72804-0.17178-0.38052-0.90202 0.57021
  -3   5   2 1536.91  818.94   1-0.86719 0.53571-0.26875 0.82096 0.41921-0.19754
   3  -5  -2  173.04  652.20   1-0.25098 0.58294-0.19105-0.36133-0.94894 0.72774
  -3   5   1  603.98  359.01   1-0.18117-0.14993 0.45234 0.09974-0.87324 0.98365
  -3   5   1 1710.35  796.69   1-0.88640 0.55528-0.22555 0.77818 0.40423-0.29340
   3  -5  -1  799.71  689.69   1-0.03227 0.36417-0.21080-0.34166-0.97699 0.86639
  -3   5   0  880.96  668.03   1-0.33547 0.00440 0.17403 0.37790-0.92583 0.92583
  -3   5   0  774.60  737.32   1-0.90837 0.57760-0.16783 0.72089 0.38300-0.38300
   3  -5   0 -317.71  437.35   1 0.25801 0.07383-0.22096-0.33158-0.94053 0.94053
  -3   5  -1 1581.75  755.03   1-0.43053 0.09950-0.05234 0.60413-0.90105 0.79064
   3  -5   1 2675.45 1237.75   1 0.92967-0.59925 0.09739-0.65087-0.35526 0.46610
   3  -5   1  176.86  297.77   1 0.56330-0.23176-0.20917-0.34397-0.79933 0.90992
  -3   5  -2  351.29  575.77   1-0.48193 0.15094-0.21034 0.76197-0.85058 0.62977
   3  -5   2 2059.35 1282.70   1 0.94697-0.61690 0.01621-0.57012-0.32090 0.54257
  -3   5  -3  786.50  641.83   1-0.50822 0.17727-0.31248 0.86396-0.80253 0.47131
   3  -5   3 2148.65 1261.63   1 0.95718-0.62747-0.07355-0.48078-0.27997 0.61247
  -3   5  -4   35.59  373.18   1-0.52135 0.19044-0.37505 0.92638-0.76650 0.32488
   3  -5   4  297.23 1206.81   1 0.95763-0.62827-0.16968-0.38507-0.23266 0.67600
  -3   5  -5  358.30  272.82   1-0.52766 0.19679-0.41033 0.96151-0.74377 0.19174
   3  -5   5 1770.40  727.66   1 0.94601-0.61700-0.27001-0.28517-0.17929 0.73347
  -3   5  -6  320.35  434.76   1-0.53025 0.19942-0.42635 0.97738-0.73283 0.07040
   3  -4  -6  199.22  790.60   1-0.61148 0.94364-0.13181-0.30974-0.78019 0.11659
  -3   4   5  319.71  420.47   1-0.74416 0.41147-0.46781 0.90813 0.47682 0.07734
   3  -4  -5 -548.65  816.24   1-0.58859 0.92069-0.13685-0.30479-0.79675 0.24375
  -3   4   4  -52.05  378.45   1-0.74167 0.40933-0.47099 0.91174 0.47757-0.03423
   3  -4  -4 -524.91  804.64   1-0.54239 0.87444-0.14637-0.29534-0.82727 0.38487
  -3   4   3  803.75  423.02   1-0.75473 0.42275-0.45403 0.89520 0.47352-0.14101
   3  -4  -3 1387.58 1082.13   1-0.46101 0.79301-0.16132-0.28047-0.87260 0.54080
   3  -4  -2 2649.89  562.25   1-0.07897 0.41007-0.77343 0.33176 0.62893-0.84957
  -3   4   2 3155.28 1461.60   1-0.78055 0.44892-0.41836 0.85996 0.46444-0.24277
   3  -4  -2 2642.74 1099.53   1-0.32627 0.65822-0.18172-0.26016-0.92764 0.70644
  -3   4   1 3653.62  739.12   1-0.19262-0.13863 0.43434 0.00735-0.87991 0.99031
  -3   4   1 4454.86 1221.68   1-0.81540 0.48412-0.36478 0.80680 0.44950-0.33867
   3  -4  -1 4745.71 1104.68   1-0.11736 0.44926-0.20437-0.23758-0.97183 0.86123
  -3   4   0 3929.99 1314.63   1-0.38950 0.05827 0.05282 0.38872-0.91951 0.91951
  -3   4   0 7157.27 1074.28   1-0.85468 0.52375-0.29428 0.73672 0.42768-0.42768
   3  -4   0 5323.35 1129.76   1 0.16755 0.16428-0.21979-0.22224-0.96104 0.96104
  -3   4  -1 4642.65 1511.30   1-0.48361 0.15243-0.21625 0.65765-0.84814 0.73773
  -3   4  -1 6974.32 1441.10   1-0.89332 0.56275-0.20850 0.65137 0.39810-0.50894
   3  -4   1 3688.64 1065.55   1 0.47664-0.14500-0.21515-0.22736-0.85236 0.96295
  -3   4  -2 2191.05  810.62   1-0.52129 0.19015-0.37476 0.81600-0.76668 0.54587
   3  -4   2  307.56  894.37   1 0.92634-0.59612 0.10982-0.55312-0.36030 0.58197
   3  -4   2  614.15  314.41   1 0.72389-0.39235-0.18990-0.25260-0.66326 0.88444
  -3   4  -3 1865.80 1212.11   1-0.53551 0.20441-0.46311 0.90420-0.70622 0.37500
   3  -4   3 1658.59 1144.37   1 0.94933-0.61945 0.00119-0.44491-0.31427 0.64677
   3  -4   3 1556.96  862.02   1 0.87672-0.54529-0.15458-0.28791-0.45547 0.78725
  -3   4  -4  579.22  811.72   1-0.54073 0.20966-0.51004 0.95098-0.66892 0.22730
   3  -4   4 1155.77 1120.25   1 0.95871-0.62919-0.11421-0.32992-0.26040 0.70374
   3  -4   4  482.73  402.99   1 0.95588-0.62455-0.11909-0.32339-0.26849 0.71087
  -3   4  -5  538.92  691.76   1-0.54252 0.21149-0.53162 0.97241-0.65042 0.09839
   3  -4   5 1333.57 1174.98   1 0.95175-0.62258-0.23330-0.21126-0.19931 0.75349
   3  -4   5  621.65  669.19   1 0.99036-0.65973-0.08597-0.35656-0.10857 0.66152
  -3   4  -6  323.01  741.30   1-0.54286 0.21188-0.53652 0.97715-0.64609-0.01633
   3  -4   6  820.01  577.84   1 0.92621-0.59740-0.35324-0.09175-0.13166 0.79667
   3  -3  -7 2205.34 1235.07   1-0.64588 0.97808-0.12381-0.20715-0.75332-0.02088
   3  -3  -6 1051.07  994.75   1-0.64192 0.97406-0.12476-0.20628-0.75654 0.09294
  -3   3   5  342.67  221.46   1-0.57974 0.24690-0.63816 0.96787 0.50659 0.04758
   3  -3  -5  820.06 1014.29   1-0.62257 0.95466-0.12929-0.20183-0.77180 0.21880
  -3   3   4 1360.26  756.93   1-0.58213 0.24964-0.63615 0.96628 0.50638-0.06304
   3  -3  -4 2148.32  944.85   1-0.58091 0.91295-0.13849-0.19271-0.80209 0.35969
   3  -3  -3  657.41  329.20   1-0.43795 0.76944-0.89825 0.56663-0.03648-0.29473
  -3   3   3 1084.06  623.24   1-0.60536 0.27322-0.61596 0.94652 0.50409-0.17159
   3  -3  -3 1435.98  953.36   1-0.50499 0.83697-0.15352-0.17776-0.84936 0.51755
   3  -3  -2 6665.83  818.39   1-0.53783 0.86928-0.48209 0.15062-0.69160 0.47079
   3  -3  -2 9274.19  424.26   1-0.26774 0.59894-0.90048 0.56913 0.34269-0.56333
  -3   3   2 8534.16 1850.47   1-0.64722 0.31544-0.57667 0.90765 0.49853-0.27686
   3  -3  -2 9391.97 1201.82   1-0.37587 0.70780-0.17479-0.15657-0.91003 0.68883
   3  -3  -111203.34 1112.38   1-0.53070 0.86212-0.74765 0.41633-0.39920 0.28880
  -3   3   111518.49 3114.51   1-0.70364 0.37220-0.51681 0.84822 0.48762-0.37679
   3  -3  -113251.29 3248.76   1-0.17092 0.50280-0.19951-0.13193-0.96487 0.85427
  -3   3   013353.91  730.09   1-0.45555 0.12418-0.12447 0.45563-0.88146 0.88146
  -3   3   013797.98 3074.96   1-0.76838 0.43729-0.43556 0.76739 0.46890-0.46890
   3  -3   012301.10 2642.59   1 0.11350 0.21832-0.21821-0.11331-0.96927 0.96927
  -3   3  -113787.56 1680.03   1-0.53012 0.19879-0.42552 0.75653-0.73341 0.62300
  -3   3  -116249.71 1399.52   1-0.83359 0.50286-0.33370 0.66596 0.44017-0.55101
   3  -3   114138.08 2426.35   1 0.42551-0.09376-0.21754-0.11433-0.87841 0.98900
  -3   3  -2 9779.68 2714.52   1-0.54413 0.21284-0.55801 0.88887-0.62652 0.40571
  -3   3  -2 9486.85 1199.49   1-0.89110 0.56072-0.21408 0.54677 0.40012-0.62179
   3  -3   210197.34 2447.05   1 0.68011-0.34846-0.19644-0.13543-0.70629 0.92748
  -3   3  -3 3027.62  961.54   1-0.54521 0.21396-0.61717 0.94788-0.56729 0.23608
   3  -3   3 2677.40 1248.73   1 0.93375-0.60372 0.08115-0.41426-0.34860 0.68110
   3  -3   3 1680.42  742.85   1 0.84407-0.51252-0.16441-0.16745-0.51040 0.84218
  -3   3  -4 2122.50  727.37   1-0.54450 0.21328-0.64142 0.97197-0.54045 0.09883
   3  -3   4 2249.72  983.04   1 0.95623-0.62655-0.05987-0.27366-0.28641 0.72974
   3  -3   4  503.39  540.23   1 0.93519-0.60375-0.13090-0.20095-0.32904 0.77142
  -3   3  -5  623.56  696.28   1-0.54425 0.21308-0.64647 0.97688-0.53465-0.01737
   3  -3   5 1342.97  624.09   1 0.95510-0.62577-0.20394-0.13001-0.21491 0.76909
   3  -3   5  693.53  545.16   1 0.98039-0.64978-0.09877-0.23329-0.17048 0.72343
  -3   3  -6  523.88  520.39   1-0.54459 0.21345-0.63935 0.96960-0.54281-0.11961
   3  -3   6 1091.93  509.22   1 0.92812-0.59915-0.34670 0.01231-0.13552 0.80053
   3  -3   6  953.64  844.04   1 0.99693-0.66654-0.07029-0.26192-0.03439 0.69793
  -3   3  -7  657.15  510.94   1-0.54510 0.21400-0.62339 0.95349-0.56057-0.21226
   3  -3   7 1378.08 1198.76   1 0.99537-0.66521-0.04421-0.28814 0.08531 0.68881
   3  -2  -7  306.75  935.33   1-0.66214 0.99432-0.11984-0.10061-0.73973-0.03447
  -3   2   6  227.75  332.02   1-0.39141 0.05806-0.76723 0.98590 0.50807 0.15693
   3  -2  -6  799.22 1018.42   1-0.65976 0.99190-0.12042-0.10011-0.74175 0.07815
  -3   2   5 1023.26  717.09   1-0.36921 0.03621-0.77911 0.99821 0.50660 0.04756
   3  -2  -5 2064.31 1494.31   1-0.64234 0.97442-0.12466-0.09595-0.75621 0.20320
   3  -2  -4 1403.04  541.93   1-0.53679 0.86848-0.71708 0.49570-0.44456 0.00293
  -3   2   4 2544.79  795.28   1-0.37194 0.03929-0.77769 0.99720 0.50680-0.06346
   3  -2  -4 2999.05 1544.14   1-0.60284 0.93487-0.13374-0.08695-0.78656 0.34416
   3  -2  -3 8053.29  949.98   1-0.54164 0.87329-0.68069 0.45946-0.49322 0.16200
  -3   2   3 9483.83 2346.11   1-0.40076 0.06846-0.76204 0.98198 0.50860-0.17609
   3  -2  -310132.40 1309.67   1-0.52892 0.86090-0.14900-0.07177-0.83548 0.50368
  -3   2   213527.47 1256.46   1-0.45611 0.12416-0.72891 0.94928 0.51053-0.28886
   3  -2  -213927.16 1356.38   1-0.40057 0.73250-0.17109-0.04976-0.90014 0.67894
  -3   2   119812.44 2410.15   1-0.53587 0.20427-0.67328 0.89408 0.50943-0.39859
  -3   2   041987.61 1254.34   1-0.53233 0.20080-0.44007 0.66084-0.72315 0.72315
   3  -2   039058.11 1247.15   1-0.37260 0.70413-0.91883 0.69806 0.12998-0.12998
  -3   2   039558.32 1567.24   1-0.63351 0.30227-0.58998 0.81120 0.50057-0.50057
   3  -2   039894.55 3156.04   1 0.09463 0.23718-0.21751-0.00350-0.97145 0.97145
  -3   2  -121745.70 2123.78   1-0.54203 0.21055-0.67675 0.89738-0.49818 0.38778
  -3   2  -120796.83 3890.56   1-0.73758 0.40669-0.47617 0.69782 0.47877-0.58961
   3  -2   121179.49 3945.45   1 0.40807-0.07622-0.21818-0.00306-0.88649 0.99708
  -3   2  -214005.87 1847.85   1-0.53226 0.20082-0.74074 0.96121-0.40986 0.18905
  -3   2  -215842.49 1226.49   1-0.83359 0.50305-0.33370 0.55577 0.44017-0.66184
   3  -2   214908.22 3379.27   1 0.66239-0.33064-0.19878-0.02245-0.72230 0.94348
  -3   2  -3 8814.82 2839.56   1-0.52791 0.19650-0.75890 0.97922-0.38127 0.05005
  -3   2  -310500.80  983.32   1-0.90785 0.57766-0.16933 0.39183 0.38357-0.71607
   3  -2   310776.53 2400.71   1 0.82801-0.49636-0.16866-0.05256-0.53474 0.86652
  -3   2  -4 2627.37  877.07   1-0.52802 0.19665-0.75848 0.97865-0.38195-0.05966
   3  -2   4 2380.46  881.35   1 0.95055-0.62072-0.00733-0.21559-0.31046 0.75380
   3  -2   4  252.82  651.64   1 0.92309-0.59154-0.13672-0.08450-0.35945 0.80182
  -3   2  -5 1186.42  683.31   1-0.53065 0.19932-0.74787 0.96788-0.39886-0.15316
   3  -2   5  924.05  720.06   1 0.95656-0.62707-0.18668-0.03666-0.22391 0.77809
   3  -2   5   -8.80  845.61   1 0.97314-0.64254-0.10569-0.11592-0.20447 0.75742
  -3   2  -6  -54.30  650.10   1-0.53443 0.20314-0.73021 0.95008-0.42563-0.23680
   3  -2   6  -78.22  432.58   1 0.92389-0.59476-0.36092 0.13715-0.12710 0.79211
   3  -2   6  872.98  889.66   1 0.99449-0.66411-0.07788-0.14387-0.07011 0.73365
  -3   2  -7  815.77  916.40   1-0.53840 0.20715-0.70682 0.92653-0.45881-0.31402
   3  -2   7  530.15  556.27   1 0.99743-0.66728-0.05224-0.16965 0.04890 0.72521
   3  -1  -7  552.95  941.67   1-0.66703 0.99921-0.11861 0.00866-0.73551-0.03868
  -3   1   6  316.58  305.26   1-0.16812-0.16538-0.86075 0.96880 0.48045 0.18454
   3  -1  -6  628.65 1049.59   1-0.66512 0.99724-0.11909 0.00906-0.73717 0.07356
   3  -1  -5  266.26  224.09   1-0.54518 0.87705-0.58950 0.47836-0.59603 0.04400
  -3   1   5  904.40  505.95   1-0.13840-0.19475-0.86915 0.97763 0.47478 0.07938
   3  -1  -5 1994.61  984.87   1-0.64790 0.97997-0.12332 0.01321-0.75166 0.19866
   3  -1  -4 3228.03  918.69   1-0.54403 0.87587-0.55587 0.44488-0.62851 0.18689
  -3   1   4 3836.35 1145.30   1-0.13327-0.19953-0.87051 0.97941 0.47376-0.03042
   3  -1  -4 5457.38 1335.38   1-0.60800 0.94002-0.13259 0.02240-0.78278 0.34038
   3  -1  -311886.18 1388.59   1-0.52837 0.86017-0.41459 0.30375-0.74090 0.40968
  -3   1   312053.00  448.39   1-0.22140-0.11004-0.87876 0.98967 0.42280-0.09184
  -3   1   312044.07 1414.08   1-0.15634-0.17610-0.86418 0.97351 0.47826-0.14576
   3  -1  -312811.08 1422.09   1-0.53224 0.86421-0.14836 0.03809-0.83348 0.50168
  -3   1   222278.02 2048.15   1-0.21221-0.11988-0.84662 0.95638 0.48805-0.26638
   3  -1  -220056.14 1327.73   1-0.39921 0.73112-0.17130 0.06095-0.90071 0.67951
  -3   1   152139.14 2836.21   1-0.30455-0.02719-0.81030 0.92049 0.50064-0.38980
   3  -1  -148497.26 4116.96   1-0.18407 0.51593-0.19822 0.08779-0.96271 0.85211
  -3   1   031571.60 1086.12   1-0.47333 0.14165-0.86874 0.97912-0.14575 0.14575
   3  -1   033915.25  627.22   1-0.07091 0.40231-0.76593 0.65561 0.63899-0.63899
  -3   1   036088.90 1247.42   1-0.43236 0.10096-0.74364 0.85425 0.50996-0.50996
   3  -1   035325.32 2769.76   1 0.11165 0.22015-0.21815 0.10764-0.96950 0.96950
  -3   1  -147230.11 2319.14   1-0.46069 0.12905-0.88138 0.99162-0.10451-0.00588
  -3   1  -146175.98 2841.62   1-0.58477 0.25373-0.63390 0.74494 0.50615-0.61698
   3  -1   149167.89 2601.84   1 0.42330-0.09134-0.21763 0.10700-0.87945 0.99005
  -3   1  -221426.61 1622.91   1-0.46646 0.13486-0.87594 0.98602-0.12301-0.09779
  -3   1  -219860.24 1244.33   1-0.73898 0.40829-0.47440 0.58586 0.47837-0.70004
   3  -1   220760.55 1891.13   1 0.66939-0.33753-0.19788 0.08726-0.71607 0.93725
  -3   1  -314126.55 1584.54   1-0.47720 0.14564-0.86429 0.97422-0.15896-0.17225
  -3   1  -314751.81  952.58   1-0.86606 0.53572-0.27114 0.38302 0.42001-0.75252
   3  -1   312430.10 3567.99   1 0.82832-0.49657-0.16858 0.05798-0.53427 0.86605
  -3   1  -4 3096.53 1294.96   1-0.48929 0.15776-0.84829 0.95807-0.20245-0.23916
   3  -1   4 4719.70  972.61   1 0.94232-0.61233 0.04193-0.15424-0.33206 0.77540
   3  -1   4 4468.23 1133.13   1 0.92062-0.58897-0.13783 0.02723-0.36532 0.80769
  -3   1  -5  506.05  641.27   1-0.50132 0.16984-0.82838 0.93801-0.24990-0.30212
   3  -1   5  300.61  509.44   1 0.95615-0.62651-0.19191 0.07917-0.22120 0.77537
   3  -1   5 1030.66  571.79   1 0.97020-0.63865-0.10873-0.00185-0.21652 0.76948
  -3   1  -6  195.76  420.71   1-0.51260 0.18116-0.80462 0.91410-0.29968-0.36275
   3  -1   6 1526.70  583.14   1 0.99311-0.66275-0.08096-0.03034-0.08468 0.74822
  -3   1  -7 1468.64  924.18   1-0.52270 0.19130-0.77691 0.88624-0.35096-0.42187
   3  -1   7  607.93  901.19   1 0.99792-0.66778-0.05598-0.05546 0.03184 0.74228
   3   0  -7  122.31  855.94   1-0.65995 0.99212-0.12038 0.12094-0.74159-0.03261
   3   0  -6  151.97  414.83   1-0.53890 0.87097-0.49175 0.49084-0.68392 0.02148
  -3   0   6  414.63  346.11   1 0.03848-0.37215-0.90101 0.89846 0.43206 0.23294
   3   0  -6 1281.16 1285.92   1-0.65722 0.98933-0.12105 0.12153-0.74391 0.08030
   3   0  -5  727.84  553.31   1-0.53684 0.86887-0.47373 0.47297-0.69811 0.14608
  -3   0   5 1174.70  401.13   1 0.07765-0.41097-0.90393 0.90180 0.42056 0.13360
   3   0  -5  591.79 1032.52   1-0.63823 0.97028-0.12564 0.12604-0.75952 0.20652
   3   0  -4 4265.37 1210.58   1-0.52809 0.86008-0.41292 0.41231-0.74203 0.30040
  -3   0   4 4576.10 1352.03   1 0.09561-0.42857-0.90476 0.90306 0.41504 0.02829
   3   0  -4 6119.55 1439.52   1-0.59487 0.92688-0.13549 0.13581-0.79231 0.34991
   3   0  -311254.63 2004.11   1-0.49568 0.82763-0.26094 0.26049-0.82837 0.49715
  -3   0   312756.50 1583.34   1 0.08817-0.42079-0.90445 0.90318 0.41734-0.08484
   3   0  -311529.27 1296.70   1-0.51269 0.84464-0.15209 0.15233-0.84499 0.51319
   3   0  -236443.98 1210.91   1-0.37456 0.70647 0.08801-0.08831-0.92301 0.70220
  -3   0   239567.78 1310.46   1-0.53701 0.20509-0.71580 0.71611-0.44636 0.66717
  -3   0   237559.22 1471.28   1 0.04856-0.38082-0.90191 0.90106 0.42917-0.20750
   3   0  -242333.92 1601.02   1-0.36860 0.70050-0.17584 0.17600-0.91280 0.69160
   3   0  -136344.37  596.05   1-0.08159 0.41346 0.59430-0.59446-0.80008 0.68968
  -3   0   137299.64  760.88   1-0.47180 0.13993-0.17588 0.17603-0.86398 0.97438
  -3   0   136130.81 1242.28   1-0.03268-0.29922-0.89188 0.89146 0.45107-0.34024
   3   0  -139500.87 1850.52   1-0.13868 0.47053-0.20251 0.20259-0.96940 0.85880
  -3   0   072977.77  994.07   1-0.16591-0.16591 0.47577-0.47577-0.86377 0.86377
  -3   0   076797.25 1099.15   1-0.16575-0.16575-0.84403 0.84403 0.51002-0.51002
  -3   0   074913.17 1488.52   1-0.16577-0.16577-0.86144 0.86144 0.48002-0.48002
   3   0   071213.39 1787.00   1 0.16589 0.16589-0.21975 0.21975-0.96134 0.96134
  -3   0  -136860.81 1028.62   1-0.28625-0.04523-0.90710 0.90691 0.30856-0.41888
  -3   0  -137741.03 2587.24   1-0.35430 0.02310-0.78675 0.78718 0.50545-0.61628
   3   0   138300.30 1907.16   1 0.46959-0.13753-0.21553 0.21553-0.85616 0.96676
  -3   0  -243557.37 1726.25   1-0.35354 0.02178-0.91931 0.91901 0.17280-0.39362
  -3   0  -238966.01 1806.33   1-0.58068 0.24983-0.63737 0.63822 0.50651-0.72818
   3   0   242180.20 3800.58   1 0.69860-0.36663-0.19382 0.19383-0.68875 0.90994
  -3   0  -314620.03 1475.56   1-0.39835 0.06664-0.91466 0.91421 0.06849-0.39971
  -3   0  -311541.43 1857.12   1-0.79534 0.46484-0.39646 0.39774 0.45851-0.79102
   3   0   313354.27 3155.36   1 0.84329-0.51143-0.16463 0.16465-0.51161 0.84340
  -3   0  -4 6215.55 1481.74   1-0.43198 0.10031-0.90166 0.90105-0.01968-0.42193
   3   0   4 6126.73  813.62   1 0.93300-0.60285 0.08422-0.08593-0.34987 0.79320
   3   0   4 6723.78 1604.65   1 0.92711-0.59535-0.13485 0.13489-0.34968 0.79205
  -3   0  -5 1208.29 1018.96   1-0.45885 0.12722-0.88300 0.88224-0.09875-0.45327
   3   0   5  571.13  336.53   1 0.94950-0.61971-0.24905 0.24692-0.19079 0.74497
   3   0   5  662.33  647.24   1 0.97270-0.64212-0.10608 0.10537-0.20636 0.75931
  -3   0  -6 1478.65  806.37   1-0.48100 0.14940-0.85963 0.85872-0.17225-0.49017
   3   0   6  362.89  803.60   1 0.99351-0.66316-0.08012 0.07928-0.08072 0.74426
  -3   0  -7  760.47  825.38   1-0.49943 0.16788-0.83182 0.83076-0.24213-0.53070
   3   0   7 1082.31  736.69   1 0.99792-0.66780-0.05598 0.05499 0.03182 0.74230
   3   1  -7  339.76  161.43   1-0.52636 0.85863-0.40270 0.51202-0.74884-0.02399
  -3  -1   7   91.48  373.39   1 0.14621-0.48038-0.90538 0.79179 0.39862 0.37721
   3   1  -7  465.15 1218.09   1-0.63936 0.97151-0.12537 0.23644-0.75861-0.01559
   3   1  -6  523.34  549.94   1-0.52535 0.85758-0.39690 0.50637-0.75264 0.09020
  -3  -1   6  554.01  542.21   1 0.20812-0.54195-0.90261 0.78944 0.37679 0.28820
   3   1  -6 1275.64 1279.82   1-0.63419 0.96629-0.12659 0.23758-0.76274 0.09913
   3   1  -5  938.42  607.92   1-0.51956 0.85175-0.36583 0.47546-0.77214 0.22012
  -3  -1   5 1311.89  882.20   1 0.25429-0.58776-0.89793 0.78519 0.35923 0.19493
   3   1  -5 1189.90 1141.29   1-0.61093 0.94298-0.13193 0.24284-0.78060 0.22760
   3   1  -4 4063.53 1452.74   1-0.50409 0.83623-0.29481 0.40459-0.81177 0.37015
  -3  -1   4 5057.67 1285.52   1 0.28341-0.61653-0.89379 0.78148 0.34757 0.09576
   3   1  -4 2299.43  971.73   1-0.56029 0.89229-0.14278 0.25361-0.81589 0.37349
   3   1  -311957.00 1719.10   1-0.46632 0.79842-0.15805 0.26798-0.87038 0.53916
  -3  -1   312310.19 2881.49   1 0.29234-0.62511-0.89233 0.78044 0.34389-0.01139
   3   1  -314156.04 1479.69   1-0.46594 0.79788-0.16048 0.27123-0.87013 0.53833
   3   1  -219472.04 1957.05   1-0.38017 0.71223 0.07497 0.03510-0.92187 0.70106
  -3  -1   220173.74 2727.69   1 0.27528-0.60770-0.89504 0.78358 0.35087-0.12920
   3   1  -221593.33 1397.48   1-0.30333 0.63522-0.18471 0.29538-0.93481 0.71360
   3   1  -146888.39  872.84   1-0.22293 0.55495 0.38486-0.27463-0.89564 0.78523
  -3  -1   147985.08 2659.74   1 0.22232-0.55439-0.90141 0.79037 0.37151-0.26068
   3   1  -148451.73 2476.77   1-0.05286 0.38470-0.20939 0.31998-0.97640 0.86580
   3   1   035911.37  794.04   1-0.03325 0.36523 0.65442-0.54403-0.75539 0.75539
  -3  -1   036824.22 1084.03   1 0.11759-0.44930-0.90534 0.79473 0.40806-0.40806
   3   1   035929.91 1685.89   1 0.25789 0.07389-0.22096 0.33147-0.94056 0.94056
  -3  -1  -150145.98 1509.75   1-0.12245-0.20914-0.81118 0.70066 0.57182-0.68214
  -3  -1  -150285.40 2343.56   1-0.06077-0.27058-0.88691 0.77673 0.45790-0.56874
   3   1   147806.81 2015.38   1 0.54361-0.21144-0.21076 0.32140-0.81243 0.92303
  -3  -1  -220053.72 1060.33   1-0.23198-0.09958-0.88433 0.77361 0.40513-0.62577
  -3  -1  -220798.22 2074.10   1-0.33018-0.00082-0.79854 0.68878 0.50329-0.72496
   3   1   222604.74 2391.67   1 0.74603-0.41396-0.18613 0.29678-0.63936 0.86055
  -3  -1  -311873.62 3590.84   1-0.30918-0.02268-0.91332 0.80248 0.26502-0.59623
  -3  -1  -310703.52 1777.43   1-0.66399 0.33333-0.55977 0.45044 0.49573-0.82824
   3   1   311537.27  629.79   1 0.30404 0.02660-0.89029 0.99962 0.33902-0.00651
   3   1   313871.26 3599.40   1 0.86989-0.53792-0.15679 0.26744-0.46766 0.79944
  -3  -1  -4 5886.04 1724.02   1-0.36548 0.03365-0.91925 0.80826 0.14623-0.58785
   3   1   4 4241.95 1689.37   1 0.94069-0.60883-0.12802 0.23868-0.31416 0.75653
  -3  -1  -5 2131.78 1236.58   1-0.40874 0.07695-0.91166 0.80052 0.04231-0.59434
   3   1   5  703.71  669.42   1 0.97870-0.64814-0.10051 0.21026-0.17896 0.73191
  -3  -1  -6  -72.03  881.94   1-0.44312 0.11137-0.89498 0.78369-0.05135-0.61108
   3   1   6 2078.71  982.13   1 0.99532-0.66498-0.07573 0.18534-0.05995 0.72349
  -3  -1  -7  -16.16  978.92   1-0.47097 0.13927-0.87130 0.75985-0.13784-0.63499
   3   1   7 1942.34  914.68   1 0.99749-0.66738-0.05260 0.16207 0.04726 0.72686
   3   2  -7  319.43  435.79   1-0.50969 0.84210-0.31895 0.53867-0.79904 0.02620
  -3  -2   7  841.23  333.38   1 0.27362-0.60795-0.89529 0.67108 0.35154 0.42429
   3   2  -7  780.49  671.00   1-0.60248 0.93462-0.13382 0.35540-0.78683 0.01262
   3   2  -6  969.55  833.76   1-0.50650 0.83888-0.30504 0.52490-0.80647 0.14403
  -3  -2   6 1102.68 1253.22   1 0.33597-0.66995-0.88390 0.66012 0.32531 0.33968
   3   2  -6  584.22  775.72   1-0.59270 0.92479-0.13596 0.35746-0.79385 0.13025
   3   2  -5  778.99  537.53   1-0.49719 0.82953-0.26685 0.48687-0.82558 0.27355
  -3  -2   5 1608.87  861.75   1 0.38511-0.71874-0.87169 0.64833 0.30305 0.25112
   3   2  -5 2572.50 1055.24   1-0.56182 0.89386-0.14247 0.36389-0.81489 0.26189
   3   2  -4 2161.68 1093.25   1-0.47737 0.80966-0.19454 0.41471-0.85689 0.41527
  -3  -2   4 1670.46  784.21   1 0.42045-0.75373-0.86102 0.63809 0.28611 0.15722
   3   2  -4 2544.06  917.08   1-0.49878 0.83077-0.15466 0.37600-0.85281 0.41041
   3   2  -3 8528.73 1844.56   1-0.43868 0.77094-0.07503 0.29534-0.89550 0.56428
  -3  -2   310253.80 3358.14   1 0.44011-0.77303-0.85436 0.63186 0.27632 0.05617
   3   2  -310204.53 1058.88   1-0.38495 0.71689-0.17345 0.39471-0.90648 0.57468
   3   2  -213248.42 2486.97   1-0.36874 0.70096 0.10134 0.11912-0.92398 0.70317
  -3  -2   217498.88 1552.76   1 0.44027-0.77285-0.85430 0.63223 0.27624-0.05457
   3   2  -214821.66 1814.81   1-0.19560 0.52748-0.19706 0.41824-0.96067 0.73947
   3   2  -120664.65 1841.28   1-0.25899 0.59116 0.32230-0.10168-0.91051 0.80011
  -3  -2   121719.22 3964.10   1 0.41385-0.74607-0.86314 0.64149 0.28933-0.17850
   3   2  -121444.57 3675.21   1 0.07816 0.25366-0.21684 0.43794-0.97307 0.86247
   3   2   039139.80 1293.68   1-0.12061 0.45275 0.54168-0.32091-0.83188 0.83188
  -3  -2   040827.48 2328.22   1 0.34776-0.67963-0.88124 0.66002 0.32011-0.32011
   3   2   038282.43 1549.66   1 0.38554-0.05316-0.21888 0.44015-0.89634 0.89634
  -3  -2  -121302.41 1704.26   1 0.21805-0.54957-0.90179 0.68099 0.37311-0.48395
   3   2   119092.19 1208.93   1 0.63941-0.30713-0.20158 0.42285-0.74196 0.85256
  -3  -2  -214548.76 1029.97   1-0.13477-0.19691-0.82102 0.59999 0.55475-0.77539
  -3  -2  -213519.01 1428.19   1-0.01733-0.31383-0.89427 0.67390 0.44718-0.66885
   3   2   215321.76 3742.97   1 0.80603-0.47385-0.17398 0.39526-0.56571 0.78690
  -3  -2  -312914.62 1422.96   1-0.22773-0.10393-0.88213 0.66090 0.41228-0.74323
  -3  -2  -3 7379.78 1312.54   1-0.41723 0.08642-0.75261 0.53267 0.50939-0.84189
   3   2   3 8085.18  482.00   1 0.76827-0.43746-0.63723 0.85717 0.06070 0.27179
   3   2   3 9903.03 2397.30   1 0.90397-0.57190-0.14479 0.36608-0.40232 0.73410
  -3  -2  -4 2304.49 1300.07   1-0.30016-0.03148-0.91124 0.68981 0.28202-0.72330
   3   2   4  476.22  663.73   1 0.95857-0.62660-0.11732 0.33861-0.25955 0.70192
  -3  -2  -5  593.67  523.96   1-0.35765 0.02571-0.91938 0.69785 0.16375-0.71577
   3   2   5  723.54  441.08   1 0.98671-0.65616-0.09133 0.31154-0.13435 0.68730
  -3  -2  -6  719.15  684.68   1-0.40326 0.07136-0.91335 0.69167 0.05624-0.71867
   3   2   6 1345.62  959.65   1 0.99741-0.66708-0.06796 0.28802-0.02350 0.68704
  -3  -2  -7 1120.23  822.51   1-0.44024 0.10838-0.89684 0.67500-0.04303-0.72980
   3   2   7  826.05  654.56   1 0.99596-0.66586-0.04604 0.26597 0.07707 0.69705
   3   3  -7 -193.27  507.11   1-0.48907 0.82164-0.23596 0.56606-0.83971 0.06687
  -3  -3   7 1324.42  578.76   1 0.36620-0.70069-0.87674 0.54192 0.31179 0.46404
   3   3  -7  805.52  541.68   1-0.54470 0.87683-0.14592 0.47801-0.82583 0.05163
   3   3  -6  336.26  351.26   1-0.48376 0.81629-0.21679 0.54704-0.84792 0.18548
  -3  -3   6 1440.71  811.44   1 0.42672-0.76086-0.85895 0.52456 0.28301 0.38198
   3   3  -6 -590.65  596.23   1-0.52722 0.85931-0.14933 0.48134-0.83649 0.17289
   3   3  -5 1297.78  586.82   1-0.47167 0.80416-0.17546 0.50586-0.86413 0.31210
  -3  -3   5  775.81  726.82   1 0.47567-0.80945-0.84094 0.50698 0.25795 0.29621
   3   3  -5  334.81  614.30   1-0.48398 0.81601-0.15732 0.48926-0.86081 0.30781
   3   3  -4 2348.65  998.68   1-0.44932 0.78177-0.10578 0.43634-0.88708 0.44546
  -3  -3   4 3684.74  912.53   1 0.51291-0.84635-0.82486 0.49133 0.23771 0.20562
   3   3  -4 2235.37  929.84   1-0.40152 0.73349-0.17095 0.50280-0.89975 0.45735
   3   3  -3 2169.80 1038.21   1-0.41127 0.74368-0.00124 0.33195-0.91151 0.58029
  -3  -3   3 1783.78 1522.57   1 0.53744-0.87053-0.81306 0.47995 0.22377 0.10872
   3   3  -3  972.45  595.68   1-0.25898 0.59090-0.19013 0.52190-0.94698 0.61518
   3   3  -2 8417.73 2380.71   1-0.35099 0.68336 0.14084 0.19001-0.92572 0.70491
  -3  -3   210851.13 2086.38   1 0.54696-0.87969-0.80820 0.47552 0.21823 0.00343
   3   3  -2 8662.01 2561.44   1-0.03524 0.36712-0.21060 0.54230-0.97693 0.75573
   3   3  -115062.28 1004.66   1-0.26464 0.59697 0.31210 0.01889-0.91244 0.80203
  -3  -3   114098.94 4163.38   1 0.53697-0.86935-0.81329 0.48103 0.22404-0.11321
   3   3  -113542.97 2683.45   1 0.25731 0.07450-0.22096 0.55257-0.94072 0.83012
   3   3   011090.55 1583.26   1-0.15673 0.48902 0.48956-0.15840-0.85776 0.85776
  -3  -3   013795.40 3161.02   1 0.49886-0.83089-0.83118 0.49935 0.24547-0.24547
   3   3   013007.03 3108.13   1 0.54237-0.20988-0.21085 0.54275-0.81324 0.81324
   3   3   115334.23 1010.98   1-0.04066 0.37291 0.64556-0.31425-0.76262 0.87302
  -3  -3  -111959.21 2635.20   1 0.41556-0.74724-0.86259 0.53118 0.28850-0.39933
   3   3   113776.80 3338.37   1 0.74788-0.41549-0.18580 0.51770-0.63729 0.74789
  -3  -3  -211870.78 1186.35   1-0.06867-0.26312-0.76382 0.43246 0.64176-0.86240
  -3  -3  -2 8502.02 1803.16   1 0.25108-0.58241-0.89833 0.56735 0.36049-0.58216
   3   3   2 8609.61 1843.79   1 0.87132-0.53904-0.15633 0.48824-0.46514 0.68632
  -3  -3  -3 2554.59 1129.32   1-0.16455-0.16722-0.84319 0.51164 0.51180-0.84276
  -3  -3  -3 1369.61  374.24   1-0.08020-0.25076-0.88303 0.55247 0.46240-0.79491
   3   3   3 2256.97  983.28   1 0.94037-0.60820-0.12819 0.46011-0.31504 0.64682
  -3  -3  -4 3097.86 1284.19   1-0.24470-0.08705-0.89056 0.55881 0.38343-0.82471
   3   3   4 1651.76  749.60   1 0.97725-0.64648-0.10193 0.43274-0.18595 0.62831
  -3  -3  -5  206.05  573.70   1-0.31122-0.02086-0.91379 0.58187 0.26097-0.81300
   3   3   5  416.05  564.55   1 0.99421-0.66368-0.07854 0.40921-0.07320 0.62615
  -3  -3  -6  293.01  602.45   1-0.36544 0.03339-0.91925 0.58718 0.14632-0.80876
   3   3   6  177.30  476.19   1 0.99799-0.66768-0.05685 0.38738 0.02782 0.63571
  -3  -3  -7  471.94  917.48   1-0.41013 0.07811-0.91120 0.57897 0.03875-0.81159
   3   3   7 1804.37 1132.18   1 0.99205-0.66196-0.03638 0.36676 0.12046 0.65366
   3   4  -6  956.89  655.46   1-0.45800 0.79068-0.13195 0.57259-0.87910 0.21666
  -3  -4   6  617.84  868.31   1 0.48797-0.82227-0.83587 0.39087 0.25138 0.41362
   3   4  -5   82.95  350.57   1-0.44390 0.77654-0.08996 0.53075-0.89154 0.33951
  -3  -4   5 1264.09 1113.77   1 0.53501-0.86895-0.81428 0.36970 0.22518 0.32898
   3   4  -5  -21.13  420.68   1-0.36585 0.69787-0.17624 0.61868-0.91383 0.36082
   3   4  -4  828.45  605.19   1-0.42019 0.75279-0.02448 0.46543-0.90710 0.46548
  -3  -4   4  717.28  758.24   1 0.57165-0.90524-0.79485 0.35071 0.20348 0.23985
   3   4  -4  482.86  491.45   1-0.25402 0.58598-0.19070 0.63306-0.94821 0.50580
   3   4  -3  395.00  521.02   1-0.38331 0.71587 0.06758 0.37351-0.92114 0.58992
  -3  -4   3  153.08  650.30   1 0.59739-0.93063-0.77971 0.33599 0.18750 0.14499
   3   4  -3  533.17  421.69   1-0.07148 0.40339-0.20803 0.65031-0.97550 0.64370
   3   4  -2 2072.33  904.77   1-0.32956 0.66208 0.18635 0.25489-0.92555 0.70474
  -3  -4   2 3034.18 1382.01   1 0.61082-0.94371-0.77128 0.32799 0.17890 0.04276
   3   4  -2 1879.76  814.56   1 0.19004 0.14181-0.22026 0.66246-0.95674 0.73554
   3   4  -1 4312.29 1466.64   1-0.25705 0.58953 0.32578 0.11561-0.90983 0.79942
  -3  -4   1 4737.77 1273.43   1 0.60906-0.94160-0.77241 0.32954 0.18004-0.06921
   3   4  -1 3544.75 1089.33   1 0.48249-0.14979-0.21482 0.65734-0.84914 0.73855
   3   4   0 5821.11 1211.29   1-0.16808 0.50053 0.47247-0.03093-0.86516 0.86516
  -3  -4   0 5691.62 1321.43   1 0.58651-0.91870-0.78627 0.34383 0.19433-0.19433
   3   4   0 5523.83 1498.67   1 0.71521-0.38261-0.19129 0.63381-0.67221 0.67221
   3   4   1 6209.33  911.21   1-0.06972 0.40213 0.60957-0.16788-0.78965 0.90005
  -3  -4  -1 3642.33 1134.79   1 0.53202-0.86386-0.81575 0.37374 0.22689-0.33773
   3   4   1 4448.60 1519.27   1 0.85644-0.52395-0.16089 0.60342-0.49052 0.60112
  -3  -4  -2 1854.94  891.70   1-0.02836-0.30354-0.72376 0.28209 0.68946-0.91009
  -3  -4  -2 1710.97  552.05   1 0.42159-0.75307-0.86065 0.41905 0.28555-0.50722
   3   4   2 1346.79  852.28   1 0.93297-0.60059-0.13201 0.57455-0.33484 0.55603
  -3  -4  -3  702.03  724.54   1-0.12039-0.21149-0.80950 0.36762 0.57464-0.90560
   3   4   3 1788.45 1241.55   1 0.97297-0.64199-0.10584 0.54725-0.20521 0.53698
  -3  -4  -4  628.93  832.73   1-0.20199-0.12987-0.86766 0.42559 0.45426-0.89554
   3   4   4  767.67  537.10   1 0.99209-0.66134-0.08294 0.52421-0.09413 0.53649
  -3  -4  -5  256.53  814.86   1-0.27234-0.05950-0.90224 0.45998 0.33433-0.88593
   3   4   5  536.56  524.81   1 0.99806-0.66754-0.06201 0.50313 0.00409 0.54885
  -3  -4  -6 1029.09  465.84   1-0.33263 0.00043-0.91764 0.47518 0.21745-0.87988
   3   4   6  560.45  740.44   1 0.99471-0.66441-0.04239 0.48337 0.09353 0.57000
   3   5  -5  702.56  526.39   1-0.41424 0.74703-0.00891 0.56009-0.91012 0.35809
  -3  -5   5 1392.57 1144.04   1 0.57123-0.90534-0.79509 0.23990 0.20374 0.35043
   3   5  -4 -168.51  698.11   1-0.38991 0.72266 0.05183 0.49948-0.91939 0.47776
  -3  -5   4  391.58  618.29   1 0.60618-0.93993-0.77424 0.21948 0.18190 0.26143
   3   5  -3  641.55  608.65   1-0.35436 0.68707 0.13349 0.41798-0.92553 0.59431
  -3  -5   3  531.37  948.29   1 0.63134-0.96474-0.75765 0.20332 0.16539 0.16710
   3   5  -2  904.34  305.59   1-0.30539 0.63807 0.23514 0.31648-0.92273 0.70192
  -3  -5   2 1390.69 1177.56   1 0.64581-0.97885-0.74747 0.19356 0.15559 0.06607
   3   5  -1 1133.53  771.19   1-0.24205 0.57468 0.35222 0.19956-0.90407 0.79366
  -3  -5   1 1790.72  763.91   1 0.64759-0.98029-0.74618 0.19269 0.15436-0.04352
   3   5   0  640.79  683.87   1-0.16573 0.49833 0.47605 0.07588-0.86365 0.86365
  -3  -5   0  751.31  483.47   1 0.63281-0.96515-0.75664 0.20359 0.16441-0.16441
   3   5   0  782.83  370.97   1 0.88090-0.54820-0.15319 0.70634-0.44782 0.44782
   3   5   1  796.31  756.11   1-0.08059 0.41314 0.59561-0.04352-0.79921 0.90962
  -3  -5  -1 1047.49  632.31   1 0.59378-0.92576-0.78192 0.22929 0.18979-0.30062
   3   5   1  428.21  291.81   1 0.94809-0.61550-0.12387 0.67703-0.29285 0.40345
   3   5   2 1054.90  546.63   1 0.00760 0.32490 0.70095-0.14871-0.71316 0.93397
  -3  -5  -2  464.73  498.30   1 0.51437-0.84601-0.82419 0.27199 0.23689-0.45856
   3   5   2  215.60  415.51   1 0.98000-0.64880-0.09919 0.65119-0.17251 0.39369
  -3  -5  -3  157.52  819.44   1-0.09268-0.23932-0.78583 0.23364 0.61144-0.94240
   3   5   3  904.89  763.69   1 0.99434-0.66337-0.07825 0.63011-0.07182 0.40359
  -3  -5  -4 1425.82  838.87   1-0.17218-0.15980-0.84849 0.29610 0.50041-0.94169
   3   5   4  381.34  365.61   1 0.99810-0.66736-0.05930 0.61102 0.01659 0.42576
  -3  -5  -5 1313.83  745.44   1-0.24344-0.08851-0.88997 0.33738 0.38559-0.93719
   3   5   5 1191.81  869.11   1 0.99437-0.66386-0.04152 0.59311 0.09742 0.45552
   3   6  -4  244.46  284.07   1-0.35832 0.69123 0.12475 0.53696-0.92522 0.48360
  -3  -6   4 1209.37  929.59   1 0.62325-0.95715-0.76314 0.09777 0.17078 0.27255
   3   6  -3  327.31  490.64   1-0.32412 0.65699 0.19755 0.46431-0.92515 0.59393
  -3  -6   3  342.13  601.03   1 0.64712-0.98067-0.74652 0.08158 0.15469 0.17781
   3   6  -2  984.61  563.21   1-0.27888 0.61171 0.28592 0.37609-0.91677 0.69596
  -3  -6   2  322.94  783.88   1 0.66127-0.99447-0.73602 0.07151 0.14483 0.07683
   3   6  -1 -160.52  484.53   1-0.22209 0.55488 0.38626 0.27590-0.89524 0.78484
  -3  -6   1 -487.83 1031.32   1 0.66420-0.99705-0.73379 0.06969 0.14275-0.03192
   3   6   0 1029.75  561.17   1-0.15476 0.48751 0.49250 0.16982-0.85644 0.85644
  -3  -6   0 -148.67  775.38   1 0.65295-0.98545-0.74225 0.07859 0.15065-0.15065
   3   6   1  547.24  494.28   1-0.07954 0.41225 0.59697 0.06549-0.79830 0.90871
  -3  -6  -1  758.23  490.72   1 0.62177-0.95391-0.76413 0.10088 0.17175-0.28259
   3   6   2  755.68  548.85   1-0.00030 0.33297 0.69224-0.02962-0.72165 0.94247
  -3  -6  -3  392.33  741.88   1-0.07815-0.25395-0.77268 0.11017 0.62996-0.96092
  -3  -6  -4 2104.61 1040.36   1-0.15391-0.17817-0.83554 0.17283 0.52742-0.96870
   3   7  -3  410.44  541.40   1-0.29239 0.62541 0.26039 0.51185-0.92016 0.58894
  -3  -7   3  -59.60  819.76   1 0.64956-0.98327-0.74475-0.03080 0.15300 0.17949
   3   7  -2  418.73  581.57   1-0.25016 0.58314 0.33801 0.43439-0.90728 0.68647
  -3  -7   2  857.64  675.79   1 0.66278-0.99614-0.73487-0.04025 0.14376 0.07790
   3   7  -1  723.60  484.85   1-0.19835 0.53130 0.42519 0.34736-0.88310 0.77269
  -3  -7   1 1469.63  744.55   1 0.66563-0.99863-0.73269-0.04200 0.14174-0.03091
   3   7   0 -158.07  526.36   1-0.13773 0.47063 0.51740 0.25530-0.84458 0.84458
  -3  -7   0 1525.42 1061.23   1 0.65562-0.98828-0.74027-0.03400 0.14879-0.14879
   3   7   1  184.96  504.46   1-0.07013 0.40300 0.60906 0.16379-0.79001 0.90042
  -3  -7  -1  712.86  481.16   1 0.62805-0.96035-0.75990-0.01394 0.16760-0.27843
   3   7   2  -52.94  477.64   1 0.00171 0.33110 0.69448 0.07852-0.71950 0.94031
  -3  -7  -3  385.41  727.59   1-0.07403-0.25819-0.76885-0.00397 0.63512-0.96608
   4  -7  -2  668.29  632.57   1 0.93197-0.49029 0.08839-0.86182-0.35158 0.12991
   4  -7  -1  678.72  688.01   1 0.93793-0.49660 0.06304-0.83689-0.34103 0.23020
   4  -7   0  162.99  712.21   1 0.94534-0.50437 0.02569-0.79996-0.32505 0.32505
   4  -7   1  902.85  802.69   1 0.95249-0.51187-0.02229-0.75241-0.30372 0.41456
   4  -7   2  -65.22  920.83   1 0.95754-0.51726-0.07965-0.69547-0.27707 0.49874
  -4   6   4  543.33  504.22   1-0.88220 0.43965-0.23549 0.89745 0.40775 0.03558
  -4   6   3  207.16  439.79   1-0.88379 0.44160-0.23176 0.89415 0.40644-0.07393
  -4   6   2  998.93  518.44   1-0.89180 0.44996-0.21234 0.87516 0.39950-0.17783
  -4   6   1  287.14  592.96   1-0.90446 0.46298-0.17894 0.84218 0.38719-0.27636
   4  -6   0 1780.61 1305.52   1 0.91969-0.47855 0.13286-0.79653-0.36948 0.36948
   4  -6   1 1339.03  953.17   1 0.93513-0.49435 0.07533-0.73942-0.34618 0.45701
  -4   6  -2  215.47  253.76   1-0.43916-0.00228-0.07639 0.73841-0.89515 0.67434
   4  -6   2 1159.41  894.03   1 0.94835-0.50792 0.00758-0.67210-0.31710 0.53877
  -4   6  -3  533.98  380.13   1-0.47488 0.03348-0.18614 0.84801-0.86013 0.52891
   4  -6   3 -283.47  874.53   1 0.95689-0.51681-0.06900-0.59593-0.28211 0.61462
  -4   6  -4  479.35  352.27   1-0.49502 0.05365-0.25840 0.92012-0.82956 0.38794
   4  -6   4 1691.06 1342.24   1 0.95835-0.51862-0.15300-0.51236-0.24113 0.68447
   4  -5  -5  302.82  703.86   1-0.41573 0.85844-0.16874-0.38340-0.89369 0.34069
  -4   5   4  982.96  460.40   1-0.80573 0.36303-0.38036 0.93171 0.45400-0.01066
   4  -5  -4 1091.16  720.08   1-0.35317 0.79583-0.17804-0.37418-0.91845 0.47605
  -4   5   3 -271.04  526.44   1-0.81242 0.37007-0.36964 0.92142 0.45092-0.11841
   4  -5  -3  908.80 1019.67   1-0.25741 0.70001-0.19031-0.36199-0.94737 0.61557
  -4   5   2  633.15  505.70   1-0.82815 0.38616-0.34325 0.89546 0.44309-0.22142
   4  -5  -2  704.04  790.49   1-0.11924 0.56180-0.20421-0.34817-0.97163 0.75043
  -4   5   1    8.90  651.12   1-0.85063 0.40899-0.30218 0.85481 0.43024-0.31940
   4  -5  -1 1313.31  660.33   1 0.06641 0.37608-0.21632-0.33614-0.97406 0.86345
  -4   5   0  554.44  657.64   1-0.87706 0.43577-0.24723 0.80029 0.41185-0.41185
   4  -5   0  451.62  375.15   1 0.29145 0.15090-0.22037-0.33277-0.93085 0.93085
  -4   5  -1  300.96  332.19   1-0.43476-0.00687-0.06403 0.61581-0.89826 0.78785
  -4   5  -1  925.47  707.82   1-0.90430 0.46337-0.17938 0.73286 0.38736-0.49819
   4  -5   1  297.19  438.14   1 0.52187-0.07961-0.21235-0.34079-0.82616 0.93676
  -4   5  -2   45.80  270.24   1-0.48761 0.04601-0.23064 0.78227-0.84203 0.62122
   4  -5   2  579.03  991.98   1 0.92903-0.48844 0.09985-0.65376-0.35627 0.57794
  -4   5  -3  347.79  296.66   1-0.51294 0.07138-0.33373 0.88521-0.79088 0.45967
   4  -5   3  560.00  873.22   1 0.94794-0.50770 0.01021-0.56455-0.31827 0.65077
  -4   5  -4  664.08  655.29   1-0.52501 0.08349-0.39499 0.94632-0.75387 0.31225
   4  -5   4  708.72  827.41   1 0.95794-0.51805-0.08770-0.46705-0.27323 0.71657
  -4   5  -5  200.47  476.85   1-0.53060 0.08912-0.42858 0.97975-0.73128 0.17925
   4  -5   5   48.41  673.20   1 0.95615-0.51662-0.19196-0.36322-0.22117 0.77535
   4  -4  -6  887.89  812.74   1-0.49619 0.93894-0.15513-0.28642-0.85424 0.19063
  -4   4   5 1022.06  515.06   1-0.69650 0.25329-0.52489 0.96520 0.48925 0.06491
   4  -4  -5  992.41  916.42   1-0.46263 0.90533-0.16105-0.28059-0.87179 0.31879
  -4   4   4  447.79  283.18   1-0.69584 0.25298-0.52563 0.96637 0.48940-0.04606
   4  -4  -4  155.64  814.26   1-0.40503 0.84768-0.17041-0.27130-0.89827 0.45587
  -4   4   3  351.95  282.08   1-0.70938 0.26687-0.51021 0.95138 0.48626-0.15376
   4  -4  -3 1935.14  807.28   1-0.31487 0.75747-0.18322-0.25857-0.93127 0.59947
  -4   4   2  592.24  817.35   1-0.73526 0.29311-0.47907 0.92067 0.47944-0.25777
   4  -4  -2  103.15  851.96   1-0.18229 0.62484-0.19840-0.24347-0.96301 0.74181
  -4   4   1 1807.84 1136.48   1-0.77085 0.32905-0.43212 0.87414 0.46803-0.35719
   4  -4  -1  864.51  797.15   1-0.00096 0.44346-0.21278-0.22917-0.97709 0.86649
  -4   4   0 2028.51  875.17   1-0.81261 0.37116-0.36933 0.81177 0.45083-0.45083
   4  -4   0 1014.32  591.76   1 0.22151 0.22092-0.22072-0.22131-0.94984 0.94984
  -4   4  -1  923.31  626.25   1-0.49161 0.04982-0.24544 0.68683-0.83550 0.72509
  -4   4  -1 1653.96  971.77   1-0.85628 0.41519-0.29111 0.73398 0.42664-0.53748
   4  -4   1  901.40  702.52   1 0.45589-0.01352-0.21621-0.22629-0.86337 0.97396
  -4   4  -2  386.35  479.77   1-0.52666 0.08491-0.40443 0.84568-0.74769 0.52688
  -4   4  -2 2311.47  691.51   1-0.89718 0.45644-0.19858 0.64188 0.39448-0.61615
   4  -4   2 1002.49  998.52   1 0.66069-0.21843-0.19900-0.24350-0.72379 0.94498
  -4   4  -3 -274.47  544.48   1-0.53857 0.09686-0.48867 0.92976-0.68639 0.35517
   4  -4   3  146.20  807.55   1 0.93065-0.49026 0.09361-0.53733-0.35372 0.68623
   4  -4   3  935.12  377.64   1 0.81234-0.37018-0.17251-0.26998-0.55707 0.88886
  -4   4  -4  728.64  681.42   1-0.54253 0.10086-0.53184 0.97278-0.65022 0.20860
   4  -4   4  536.08  715.39   1 0.95238-0.51234-0.02135-0.42279-0.30415 0.74749
   4  -4   4  171.32  350.29   1 0.91035-0.46830-0.14223-0.30025-0.38861 0.83098
  -4   4  -5  781.23  515.42   1-0.54375 0.10211-0.55065 0.99144-0.63333 0.08130
   4  -4   5   78.73  690.32   1 0.95860-0.51892-0.14354-0.30102-0.24589 0.80006
   4  -4   5 1105.37  884.30   1 0.96635-0.52440-0.11176-0.33071-0.23165 0.78462
  -4   4  -6 1305.39 1249.87   1-0.54391 0.10231-0.55360 0.99424-0.63061-0.03181
   4  -4   6 1208.20  792.49   1 0.94599-0.50665-0.27014-0.17485-0.17922 0.84423
   4  -3  -6 1804.69  911.40   1-0.52514 0.96788-0.14973-0.18131-0.83773 0.17413
  -4   3   5 1181.10  925.09   1-0.54822 0.10486-0.66374 0.99345 0.50880 0.04536
   4  -3  -5 1438.07 1052.92   1-0.49419 0.93688-0.15549-0.17563-0.85533 0.30232
  -4   3   4  877.03  386.39   1-0.55055 0.10754-0.66192 0.99205 0.50867-0.06533
   4  -3  -4 1054.85 1375.61   1-0.43955 0.88219-0.16491-0.16629-0.88294 0.44054
  -4   3   3 2432.74 1066.37   1-0.57071 0.12806-0.64568 0.97623 0.50732-0.17481
   4  -3  -3 2836.37 1294.92   1-0.35244 0.79503-0.17814-0.15314-0.91872 0.58691
  -4   3   2 1987.43  652.10   1-0.60751 0.16520-0.61404 0.94502 0.50386-0.28219
   4  -3  -2 1804.54 1270.74   1-0.22239 0.66493-0.19424-0.13712-0.95540 0.73420
  -4   3   1 4255.92 1025.22   1-0.65852 0.21656-0.56537 0.89678 0.49668-0.38585
   4  -3  -1 4904.30 1285.40   1-0.04234 0.48482-0.21012-0.12132-0.97675 0.86615
  -4   3   0 3098.04  958.27   1-0.46833 0.02634-0.16453 0.49569-0.86809 0.86809
  -4   3   0 7084.12 2317.41   1-0.71972 0.27812-0.49804 0.82988 0.48367-0.48367
   4  -3   0 5188.70 1186.94   1 0.18051 0.26191-0.22007-0.11145-0.95863 0.95863
  -4   3  -1 3912.49 1220.94   1-0.53650 0.09455-0.47093 0.80194-0.70027 0.58986
  -4   3  -1 4584.40 1517.69   1-0.78546 0.34421-0.41121 0.74347 0.46253-0.57337
   4  -3   1 5253.70 1071.65   1 0.41668 0.02578-0.21788-0.11400-0.88255 0.99314
  -4   3  -2 1538.12 1030.16   1-0.54520 0.10329-0.59085 0.92171-0.59468 0.37387
  -4   3  -2 1887.52  922.55   1-0.84896 0.40805-0.30539 0.63808 0.43127-0.65294
   4  -3   2 1401.47  691.57   1 0.62528-0.18291-0.20318-0.12869-0.75348 0.97466
  -4   3  -3  937.03  619.94   1-0.54448 0.10261-0.64186 0.97257-0.53994 0.20873
  -4   3  -3  932.44  616.25   1-0.90311 0.46256-0.18268 0.51579 0.38859-0.72110
   4  -3   3 1787.15 1019.81   1 0.78280-0.34053-0.17906-0.15280-0.59594 0.92773
  -4   3  -4 1458.71 1056.31   1-0.54332 0.10150-0.66141 0.99197-0.51702 0.07540
   4  -3   4  322.33  713.96   1 0.94140-0.50121 0.04654-0.38008-0.33404 0.77738
   4  -3   4  910.70  724.22   1 0.88815-0.44599-0.15068-0.18117-0.43413 0.87650
  -4   3  -5  322.69  802.23   1-0.54315 0.10136-0.66372 0.99413-0.51424-0.03778
   4  -3   5  656.52  623.13   1 0.95836-0.51852-0.09877-0.23518-0.26791 0.82208
   4  -3   5  841.16  751.86   1 0.95191-0.50985-0.12159-0.21025-0.28120 0.83416
  -4   3  -6  297.54  812.25   1-0.54376 0.10202-0.65495 0.98520-0.52473-0.13769
   4  -3   6 -323.59  482.40   1 0.94953-0.51004-0.24890-0.08548-0.19088 0.85589
   4  -3   6 1484.46  704.65   1 0.98582-0.54486-0.09250-0.23971-0.13999 0.80353
   4  -2  -7  538.43  880.61   1-0.55323 0.99601-0.14421-0.07624-0.82044 0.04624
  -4   2   6  271.31  237.25   1-0.39090-0.05296-0.76751 0.98618 0.50804 0.15696
   4  -2  -6 -202.75 1007.98   1-0.54085 0.98358-0.14668-0.07385-0.82822 0.16462
  -4   2   5  304.97  563.17   1-0.37273-0.07078-0.77727 0.99636 0.50686 0.04731
   4  -2  -5 1110.72 1430.76   1-0.51101 0.95369-0.15240-0.06821-0.84595 0.29295
  -4   2   4  571.95  464.31   1-0.37493-0.06823-0.77611 0.99563 0.50701-0.06367
   4  -2  -4  755.75 1026.82   1-0.45731 0.89994-0.16195-0.05874-0.87443 0.43202
  -4   2   3 2108.59  970.31   1-0.39826-0.04455-0.76344 0.98338 0.50846-0.17596
   4  -2  -3 2306.78 1088.06   1-0.37061 0.81318-0.17555-0.04522-0.91204 0.58024
  -4   2   2 6338.43 1702.43   1-0.44310 0.00063-0.73707 0.95744 0.51026-0.28860
   4  -2  -2 6620.08 1319.95   1-0.23996 0.68248-0.19231-0.02855-0.95154 0.73034
  -4   2   1 7915.62 2249.41   1-0.50848 0.06637-0.69351 0.91431 0.51036-0.39953
   4  -2  -1 9235.06 2040.17   1-0.05815 0.50062-0.20901-0.01192-0.97618 0.86558
  -4   2   0 9747.12  966.35   1-0.54266 0.10053-0.53367 0.75444-0.64861 0.64861
   4  -2   0 9721.79  489.76   1-0.13359 0.57537-0.82010 0.59946 0.55640-0.55640
  -4   2   011808.19 3112.07   1-0.59103 0.14927-0.62854 0.84977 0.50557-0.50557
   4  -2   010090.58 2237.50   1 0.16662 0.27579-0.21977-0.00124-0.96121 0.96121
  -4   2  -1 6889.16 2175.52   1-0.53678 0.09468-0.71717 0.93779-0.44444 0.33403
  -4   2  -1 6727.69 2597.04   1-0.68416 0.24275-0.53847 0.76012 0.49188-0.60272
   4  -2   1 7804.99 1683.11   1 0.40331 0.03926-0.21834-0.00290-0.88863 0.99922
  -4   2  -2 6218.82 1646.99   1-0.52642 0.08436-0.76438 0.98485-0.37227 0.15146
  -4   2  -2 7809.16 1718.67   1-0.77828 0.33722-0.42162 0.64369 0.46530-0.68697
   4  -2   2 7603.10 1798.14   1 0.61155-0.16908-0.20464-0.01659-0.76427 0.98546
  -4   2  -3 1637.34  624.09   1-0.52293 0.08091-0.77617 0.99649-0.35224 0.02103
  -4   2  -3 1431.17  651.53   1-0.86205 0.42134-0.27947 0.50197 0.42280-0.75531
   4  -2   3 2395.13  916.37   1 0.76934-0.32697-0.18177-0.03946-0.61242 0.94420
  -4   2  -4 1290.17 1088.27   1-0.52393 0.08195-0.77294 0.99310-0.35784-0.08378
   4  -2   4  872.48  561.82   1 0.92441-0.48406 0.11673-0.33966-0.36308 0.80641
   4  -2   4  255.07  818.29   1 0.87643-0.43416-0.15468-0.06654-0.45599 0.89836
  -4   2  -5  364.78  800.28   1-0.52735 0.08541-0.76099 0.98100-0.37787-0.17415
   4  -2   5   16.79  433.02   1 0.95621-0.51621-0.05968-0.16366-0.28649 0.84067
   4  -2   5 -139.13  891.62   1 0.94313-0.50097-0.12669-0.09452-0.30731 0.86028
  -4   2  -6 -288.68  685.44   1-0.53183 0.08993-0.74272 0.96258-0.40683-0.25560
   4  -2   6  819.52  618.08   1 0.98063-0.53968-0.09852-0.12323-0.16925 0.83279
  -4   2  -7 -205.67  728.42   1-0.53645 0.09459-0.71911 0.93882-0.44169-0.33114
   4  -2   7 1369.57  660.57   1 0.99642-0.55570-0.07227-0.14962-0.04367 0.81780
   4  -1  -7  858.57  854.85   1-0.55565 0.99842-0.14372 0.03377-0.81889 0.04469
  -4   1   6  740.28  478.06   1-0.20920-0.23482-0.84764 0.95570 0.48756 0.17744
   4  -1  -6 -385.83  899.25   1-0.54321 0.98593-0.14621 0.03618-0.82676 0.16316
  -4   1   5 -460.68  458.44   1-0.18615-0.25752-0.85521 0.96369 0.48368 0.07048
   4  -1  -5 -241.69 1104.03   1-0.51286 0.95553-0.15205 0.04194-0.84489 0.29189
  -4   1   4 1215.35  548.03   1-0.18372-0.25960-0.85598 0.96488 0.48325-0.03992
   4  -1  -4  768.72 1023.19   1-0.45789 0.90051-0.16185 0.05166-0.87414 0.43174
  -4   1   3 5079.48 1602.13   1-0.20406-0.23890-0.84938 0.95871 0.48672-0.15422
   4  -1  -3 5981.14 1646.17   1-0.36872 0.81129-0.17583 0.06556-0.91275 0.58095
  -4   1   2 8171.93 2407.22   1-0.24972-0.19289-0.83299 0.94275 0.49372-0.27205
   4  -1  -2 9288.52 1406.48   1-0.23413 0.67664-0.19296 0.08261-0.95286 0.73166
  -4   1   116159.99 1603.93   1-0.32263-0.11963-0.80208 0.91227 0.50255-0.39172
   4  -1  -116297.53 3518.07   1-0.04763 0.49009-0.20976 0.09933-0.97659 0.86599
  -4   1   017858.51  607.46   1-0.08902-0.35327 0.58458-0.47419-0.80643 0.80643
  -4   1   014171.97 1082.35   1-0.45592 0.01363-0.88549 0.99587-0.08965 0.08965
  -4   1   020780.41 4286.02   1-0.42241-0.01949-0.74957 0.86018 0.50960-0.50960
   4  -1   018283.85 3995.60   1 0.18003 0.26237-0.22006 0.10955-0.95872 0.95872
  -4   1  -113087.39 1837.05   1-0.45135 0.00910-0.88912 0.99935-0.07574-0.03466
  -4   1  -115930.40 1656.29   1-0.54413 0.10256-0.66694 0.77797 0.50902-0.61986
   4  -1   116913.66 4066.89   1 0.41517 0.02750-0.21793 0.10731-0.88325 0.99384
  -4   1  -2 8511.62 2172.85   1-0.45942 0.01721-0.88250 0.99259-0.10053-0.12027
  -4   1  -2 7389.59 2046.68   1-0.67641 0.23519-0.54680 0.65826 0.49343-0.71510
   4  -1   211083.22 2477.38   1 0.61862-0.17604-0.20390 0.09328-0.75876 0.97995
  -4   1  -3 5522.37 2083.44   1-0.47129 0.02912-0.87096 0.98090-0.13890-0.19231
  -4   1  -3 5410.07 1529.31   1-0.80183 0.36096-0.38648 0.49837 0.45573-0.78824
   4  -1   3 1962.20  836.80   1 0.77144-0.32896-0.18136 0.07075-0.60990 0.94168
  -4   1  -4  719.56  728.49   1-0.48419 0.04206-0.85546 0.96524-0.18367-0.25794
  -4   1  -4 2629.37  666.51   1-0.90024 0.45973-0.19048 0.30279 0.39149-0.83483
   4  -1   4 2100.58  691.91   1 0.87536-0.43299-0.15503 0.04443-0.45792 0.90030
  -4   1  -5  617.73  619.76   1-0.49693 0.05483-0.83619 0.94582-0.23201-0.32001
   4  -1   5 1715.06  680.66   1 0.95343-0.51327-0.03030-0.08243-0.30008 0.85425
   4  -1   5  180.98  916.22   1 0.94086-0.49859-0.12793 0.01734-0.31369 0.86666
  -4   1  -6 1314.39  899.13   1-0.50888 0.06683-0.81314 0.92261-0.28255-0.37987
   4  -1   6 -122.61  943.73   1 0.97858-0.53765-0.10063-0.01067-0.17955 0.84309
  -4   1  -7 -182.50  841.23   1-0.51964 0.07763-0.78615 0.89547-0.33455-0.43828
   4  -1   7  302.91  738.26   1 0.99554-0.55483-0.07511-0.03632-0.05703 0.83116
  -4   0   7  136.41  368.09   1-0.08462-0.35991-0.88209 0.87911 0.46340 0.31243
   4   0  -7 1646.64  884.45   1-0.54512 0.98789-0.14583 0.14639-0.82557 0.05136
  -4   0   6  115.58  223.84   1-0.03761-0.40656-0.89107 0.88851 0.45230 0.21270
   4   0  -6 1124.64  984.88   1-0.53132 0.97403-0.14854 0.14902-0.83404 0.17044
  -4   0   5  764.77  486.72   1-0.00820-0.43563-0.89558 0.89345 0.44481 0.10936
   4   0  -5 1335.53  972.43   1-0.49861 0.94127-0.15469 0.15509-0.85290 0.29990
   4   0  -4  634.37  456.61   1-0.44622 0.88882-0.09668 0.09607-0.88968 0.44806
  -4   0   4  745.53  512.24   1 0.00206-0.44554-0.89696 0.89525 0.44210 0.00123
   4   0  -4 1403.56 1080.62   1-0.43986 0.88247-0.16486 0.16518-0.88279 0.44039
   4   0  -3 4635.99  923.49   1-0.34754 0.79010 0.14833-0.14879-0.92585 0.59463
  -4   0   3 6178.15 1637.28   1-0.00967-0.43345-0.89537 0.89410 0.44519-0.11269
   4   0  -3 5662.07 1239.32   1-0.34500 0.78756-0.17917 0.17941-0.92133 0.58953
   4   0  -210024.44  798.40   1-0.14853 0.59105 0.50169-0.50199-0.85219 0.63138
  -4   0   210844.84  915.95   1-0.54432 0.10179-0.64518 0.64548-0.53614 0.75695
  -4   0   210680.04 3317.06   1-0.04751-0.39526-0.88936 0.88850 0.45472-0.23306
   4   0  -213610.83 2031.00   1-0.20293 0.64543-0.19631 0.19647-0.95931 0.73811
  -4   0   115845.78 1066.37   1-0.45510 0.01261-0.12309 0.12324-0.88189 0.99229
  -4   0   118841.88  738.97   1-0.07778-0.36424-0.77233 0.77253 0.63043-0.52011
  -4   0   120835.16 4282.83   1-0.11643-0.32599-0.87478 0.87436 0.47030-0.35947
   4   0  -119272.08 3246.80   1-0.00917 0.45162-0.21228 0.21236-0.97716 0.86656
  -4   0   024029.21 1023.05   1-0.22100-0.22100-0.87854 0.87854 0.42346-0.42346
  -4   0   023067.59 2659.15   1-0.22103-0.22103-0.84355 0.84355 0.48945-0.48945
   4   0   021629.84 3276.19   1 0.22119 0.22119-0.22071 0.22071-0.94992 0.94992
  -4   0  -118599.65 2472.94   1-0.30325-0.13873-0.91205 0.91185 0.27603-0.38635
  -4   0  -117110.05 3122.27   1-0.36251-0.07921-0.78258 0.78301 0.50610-0.61694
   4   0   118280.83 4047.71   1 0.45142-0.00863-0.21643 0.21644-0.86566 0.97625
  -4   0  -2 9753.69 3089.35   1-0.35753-0.08483-0.91938 0.91908 0.16401-0.38482
  -4   0  -210287.85 2940.37   1-0.53355 0.09218-0.67504 0.67589 0.50953-0.73120
   4   0   213968.70 4209.49   1 0.64499-0.20231-0.20092 0.20094-0.73729 0.95848
  -4   0  -3 4652.93 1897.40   1-0.39736-0.04496-0.91491 0.91445 0.07095-0.40217
  -4   0  -3 5616.23 1116.72   1-0.71322 0.27221-0.50573 0.50700 0.48532-0.81782
   4   0   3 6595.22 1775.74   1 0.78774-0.34516-0.17802 0.17804-0.58971 0.92150
  -4   0  -4 2356.98  815.85   1-0.42899-0.01329-0.90323 0.90262-0.01140-0.43021
  -4   0  -4  552.86  465.03   1-0.86658 0.42592-0.27003 0.27174 0.41964-0.86298
   4   0   4 1226.23  649.54   1 0.88411-0.44163-0.15209 0.15213-0.44182 0.88420
  -4   0  -5 1383.27  590.44   1-0.45515 0.01291-0.88612 0.88536-0.08730-0.46472
   4   0   5 1579.83  851.65   1 0.94484-0.50246-0.12574 0.12578-0.30243 0.85539
  -4   0  -6  670.10  831.63   1-0.47722 0.03502-0.86426 0.86335-0.15905-0.50338
   4   0   6  951.39  754.43   1 0.97990-0.53898-0.09929 0.09844-0.17300 0.83654
  -4   0  -7  404.22  514.65   1-0.49592 0.05376-0.83789 0.83682-0.22802-0.54481
   4   0   7 -145.90  891.70   1 0.99572-0.55503-0.07456 0.07357-0.05443 0.82856
  -4  -1   7   76.23  383.71   1 0.05994-0.50463-0.90280 0.78920 0.42585 0.34998
   4   1  -7  786.05  875.60   1-0.52008 0.96283-0.15069 0.26176-0.84071 0.06651
  -4  -1   6  705.95  842.87   1 0.11046-0.55481-0.90521 0.79204 0.41035 0.25465
   4   1  -6 -309.61  831.95   1-0.50335 0.94605-0.15382 0.26481-0.85027 0.18667
   4   1  -5  297.70  278.22   1-0.46650 0.90929-0.15862 0.26825-0.87018 0.31815
  -4  -1   5 1124.03  584.54   1 0.14556-0.58955-0.90539 0.79265 0.39884 0.15532
   4   1  -5 1467.74  889.00   1-0.46610 0.90875-0.16045 0.27136-0.87005 0.31705
   4   1  -4 1275.12  755.64   1-0.43053 0.87329-0.05234 0.16212-0.90105 0.45943
  -4  -1   4  986.28  902.55   1 0.16388-0.60752-0.90499 0.79267 0.39259 0.05074
   4   1  -4 1280.43  824.77   1-0.40061 0.84321-0.17109 0.28192-0.90013 0.45772
   4   1  -3 3204.38  867.51   1-0.36198 0.80469 0.11660-0.00667-0.92486 0.59364
  -4  -1   3 4207.24 1283.81   1 0.16274-0.60603-0.90502 0.79313 0.39298-0.06048
   4   1  -3 4425.67 1140.70   1-0.29644 0.73899-0.18558 0.29633-0.93684 0.60504
   4   1  -2 8019.00 1050.65   1-0.24723 0.68991 0.34316-0.23307-0.90615 0.68534
  -4  -1   2 7643.62 1993.55   1 0.13779-0.58073-0.90545 0.79399 0.40144-0.17977
   4   1  -2 7376.71 1708.52   1-0.14338 0.58587-0.20209 0.31276-0.96881 0.74761
   4   1  -114405.79 1407.22   1-0.09694 0.53958 0.57405-0.46381-0.81306 0.70265
  -4  -1   116007.32 2116.16   1 0.08268-0.52527-0.90419 0.79316 0.41903-0.30819
   4   1  -118018.02 2474.94   1 0.05922 0.38321-0.21599 0.32658-0.97459 0.86399
  -4  -1   022143.28 1354.55   1-0.04899-0.39312-0.74474 0.63442 0.66555-0.66555
  -4  -1   019054.75 1589.35   1-0.01104-0.43118-0.89518 0.78457 0.44555-0.44555
   4   1   015375.91 4009.29   1 0.29034 0.15264-0.22038 0.33101-0.93119 0.93119
  -4  -1  -116175.00 1052.83   1-0.16520-0.27689-0.84365 0.73313 0.51084-0.62116
  -4  -1  -116334.24 2355.37   1-0.15260-0.28927-0.86524 0.75506 0.47755-0.58838
   4   1   115796.48 3553.96   1 0.51035-0.06746-0.21313 0.32377-0.83313 0.94372
  -4  -1  -210029.23 1310.81   1-0.25155-0.19051-0.89370 0.78298 0.37150-0.59214
  -4  -1  -2 6700.16 1484.81   1-0.34702-0.09450-0.79038 0.68062 0.50483-0.72650
   4   1   210130.22 3366.93   1 0.68827-0.24548-0.19530 0.30595-0.69866 0.91985
  -4  -1  -3 4309.85 1221.15   1-0.31684-0.12563-0.91500 0.80415 0.24976-0.58098
  -4  -1  -3 2938.23 1520.21   1-0.58365 0.14247-0.63486 0.52553 0.50625-0.83875
   4   1   3 5590.35 2238.54   1 0.81604-0.37335-0.17163 0.28228-0.55191 0.88369
  -4  -1  -4  590.08 1158.22   1-0.36715-0.07528-0.91918 0.80819 0.14246-0.58408
  -4  -1  -4  917.16  337.75   1-0.81849 0.37767-0.35965 0.25075 0.44800-0.89133
   4   1   4 1106.33  704.21   1 0.90101-0.45842-0.14595 0.25661-0.40850 0.85087
  -4  -1  -5  479.33  622.82   1-0.40742-0.03496-0.91209 0.80094 0.04568-0.59771
   4   1   5  687.69  650.23   1 0.95397-0.51149-0.12031 0.23098-0.27469 0.82765
  -4  -1  -6   91.38  788.75   1-0.44040-0.00194-0.89674 0.78544-0.04350-0.61892
   4   1   6 -258.49  996.84   1 0.98399-0.54309-0.09475 0.20436-0.15088 0.81442
  -4  -1  -7  443.56  523.03   1-0.46775 0.02543-0.87466 0.76321-0.12719-0.64564
   4   1   7  630.52  605.35   1 0.99679-0.55611-0.07088 0.18035-0.03717 0.81130
  -4  -2   7  298.32  378.71   1 0.17706-0.62191-0.90449 0.68029 0.38799 0.38784
   4   2  -7  725.05  625.36   1-0.47787 0.92061-0.15840 0.37998-0.86402 0.08982
   4   2  -6  264.85  558.37   1-0.46285 0.90584-0.14704 0.36690-0.87415 0.21171
  -4  -2   6 1314.79  564.13   1 0.22931-0.67381-0.90074 0.67696 0.36887 0.29612
   4   2  -6 1040.30  761.93   1-0.45628 0.89897-0.16213 0.38363-0.87493 0.21133
   4   2  -5  369.12  504.47   1-0.44460 0.88755-0.09199 0.31200-0.89098 0.33895
  -4  -2   5 1290.79 1064.66   1 0.26807-0.71222-0.89609 0.67274 0.35377 0.20040
   4   2  -5 1819.21 1277.18   1-0.41179 0.85442-0.16936 0.39078-0.89540 0.34239
   4   2  -4 1214.08 1008.14   1-0.41150 0.85441-0.00183 0.22200-0.91140 0.46978
  -4  -2   4 2161.15 1102.24   1 0.29241-0.73621-0.89232 0.66939 0.34387 0.09946
   4   2  -4 1317.08  818.86   1-0.33604 0.77863-0.18040 0.40174-0.92440 0.48200
   4   2  -3 1202.31  858.58   1-0.35629 0.79916 0.12923 0.09107-0.92539 0.59417
  -4  -2   3 1966.18 1308.31   1 0.30024-0.74369-0.89097 0.66847 0.34061-0.00811
   4   2  -3 2315.32 1052.14   1-0.21863 0.66117-0.19465 0.41591-0.95619 0.62439
   4   2  -2 5509.14 1633.45   1-0.27284 0.71567 0.29711-0.07664-0.91502 0.69421
  -4  -2   2 6461.64 1597.09   1 0.28791-0.73100-0.89307 0.67099 0.34572-0.12405
   4   2  -2 8077.74 1511.87   1-0.05161 0.49409-0.20948 0.43066-0.97644 0.75524
   4   2  -1 9004.89 2202.13   1-0.16365 0.60644 0.47919-0.25857-0.86231 0.75190
  -4  -2   1 9944.78 2618.82   1 0.24950-0.69224-0.89852 0.67687 0.36111-0.25027
   4   2  -1 8285.66 1603.84   1 0.15942 0.28300-0.21960 0.44070-0.96247 0.85187
   4   2   010676.35  728.93   1-0.04367 0.48642 0.64192-0.42115-0.76551 0.76551
  -4  -2   011475.65 2708.81   1 0.17582-0.61821-0.90454 0.68332 0.38842-0.38842
   4   2   0 9073.16 2723.66   1 0.38608 0.05701-0.21887 0.44013-0.89611 0.89611
  -4  -2  -110367.56 1011.77   1-0.06866-0.37353-0.76381 0.54297 0.64177-0.75209
  -4  -2  -1 8667.19 2324.84   1 0.05338-0.49541-0.90230 0.68150 0.42778-0.53861
   4   2   1 9148.99 2776.82   1 0.58893-0.14593-0.20688 0.42815-0.78124 0.89184
  -4  -2  -2 5778.89  801.36   1-0.16489-0.27728-0.84343 0.62240 0.51129-0.73193
  -4  -2  -2 6218.35 1602.67   1-0.13537-0.30631-0.86995 0.64958 0.47418-0.69585
   4   2   2 7701.49 2518.85   1 0.74495-0.30205-0.18632 0.40760-0.64056 0.86175
  -4  -2  -3 1469.81 1134.80   1-0.24351-0.19865-0.89000 0.66877 0.38547-0.71643
  -4  -2  -3 1193.68  370.80   1-0.40573-0.03560-0.75923 0.53929 0.50886-0.84136
   4   2   3 1947.33 1210.22   1 0.85328-0.41049-0.16181 0.38310-0.49570 0.82748
  -4  -2  -4  534.82  643.87   1-0.30769-0.13489-0.91297 0.69159 0.26795-0.70957
   4   2   4 1167.01 1237.78   1 0.92368-0.48099-0.13645 0.35774-0.35803 0.80041
  -4  -2  -5 -248.40 1055.33   1-0.35961-0.08293-0.91938 0.69785 0.15939-0.71142
   4   2   5 1648.70  914.84   1 0.96652-0.52393-0.11164 0.33294-0.23102 0.78398
  -4  -2  -6  543.33  707.11   1-0.40239-0.04011-0.91360 0.69191 0.05842-0.72086
   4   2   6  632.36  613.59   1 0.98966-0.54876-0.08709 0.30716-0.11396 0.77749
  -4  -2  -7  550.91  465.06   1-0.43791-0.00455-0.89828 0.67644-0.03636-0.73647
   4   2   7  701.90  659.00   1 0.99791-0.55724-0.06421 0.28413-0.00608 0.78021
   4   3  -6  597.61  462.29   1-0.43970 0.88284-0.07792 0.40817-0.89475 0.23232
  -4  -3   6  657.77  817.04   1 0.31932-0.76397-0.88738 0.55299 0.33254 0.33246
   4   3  -6  797.43  789.06   1-0.38535 0.82803-0.17339 0.50540-0.90632 0.24272
   4   3  -5  649.02  529.92   1-0.42102 0.86412-0.02670 0.35710-0.90665 0.35462
  -4  -3   5  922.35 1040.11   1 0.35961-0.80391-0.87839 0.54443 0.31479 0.23938
   4   3  -5  -37.45  624.59   1-0.33023 0.77286-0.18119 0.51312-0.92634 0.37334
   4   3  -4 1123.57  693.42   1-0.38998 0.83304 0.05165 0.27890-0.91937 0.47774
  -4  -3   4  191.74  437.63   1 0.38736-0.83131-0.87105 0.53752 0.30199 0.14134
   4   3  -4 1171.63  594.93   1-0.24013 0.68270-0.19229 0.52414-0.95150 0.50910
   4   3  -3 2837.99 1109.95   1-0.34242 0.78544 0.15931 0.17139-0.92593 0.59472
  -4  -3   3 1058.16  831.73   1 0.40110-0.84470-0.86706 0.53395 0.29548 0.03701
   4   3  -3  962.62  468.21   1-0.10554 0.54806-0.20536 0.53713-0.97297 0.64117
   4   3  -2 1539.73  825.89   1-0.27512 0.71811 0.29289 0.03795-0.91570 0.69489
  -4  -3   2 2507.80 1834.65   1 0.39806-0.84131-0.86797 0.53528 0.29694-0.07527
   4   3  -2 1573.44  630.70   1 0.07683 0.36563-0.21678 0.54847-0.97319 0.75198
   4   3  -1 3344.51 1105.03   1-0.18888 0.63182 0.44026-0.10925-0.87777 0.76736
  -4  -3   1 5405.64 1332.23   1 0.37353-0.81643-0.87483 0.54257 0.30843-0.19759
   4   3  -1 3814.12  970.65   1 0.29252 0.15078-0.22037 0.55225-0.93051 0.81992
   4   3   0 4864.08  750.91   1-0.09043 0.53334 0.58271-0.25154-0.80763 0.80763
  -4  -3   0 4840.01 1933.38   1 0.31965-0.76220-0.88731 0.55548 0.33239-0.33239
   4   3   0 5114.79 1137.01   1 0.50569-0.06248-0.21343 0.54532-0.83589 0.83589
   4   3   1 4936.76  754.89   1 0.00996 0.43289 0.70351-0.37220-0.71060 0.82101
  -4  -3  -1 4820.50 1727.06   1 0.22330-0.66549-0.90132 0.56991 0.37114-0.48198
   4   3   1 4767.19 1596.94   1 0.68233-0.23923-0.19613 0.52804-0.70423 0.81482
  -4  -3  -2 3034.40 1150.44   1-0.10304-0.33925-0.79491 0.46355 0.59790-0.81854
  -4  -3  -2  345.83  292.94   1 0.06269-0.50453-0.90299 0.57201 0.42504-0.64671
   4   3   2 3275.44 1244.73   1 0.81025-0.36725-0.17300 0.50491-0.55995 0.78114
  -4  -3  -3 1079.90  792.45   1-0.18561-0.25666-0.85743 0.52588 0.47994-0.81090
  -4  -3  -3 1334.93  403.33   1-0.19808-0.24340-0.85137 0.52081 0.48572-0.81823
   4   3   3 1466.53  757.34   1 0.89548-0.45258-0.14803 0.47995-0.41975 0.75153
  -4  -3  -4  784.29  869.43   1-0.25624-0.18601-0.89575 0.56400 0.36326-0.80454
   4   3   4  477.90 1072.74   1 0.94902-0.50622-0.12333 0.45525-0.29006 0.73244
  -4  -3  -5  234.92  235.46   1-0.31644-0.12626-0.91492 0.58300 0.25057-0.80260
   4   3   5 1520.57 1052.19   1 0.98020-0.53909-0.09898 0.42964-0.17146 0.72441
  -4  -3  -6  643.07  666.92   1-0.36670-0.07596-0.91920 0.58713 0.14348-0.80591
   4   3   6 1578.00 1142.34   1 0.99511-0.55423-0.07630 0.40682-0.06262 0.72616
   4   4  -6 -305.71  500.75   1-0.41455 0.85784-0.00972 0.45035-0.90997 0.24753
  -4  -4   6  250.74  414.37   1 0.38405-0.82887-0.87198 0.42698 0.30354 0.36146
   4   4  -5   86.04  478.11   1-0.39572 0.83898 0.03771 0.40307-0.91759 0.36556
  -4  -4   5 1067.18  722.29   1 0.42429-0.86875-0.85976 0.41518 0.28421 0.26995
   4   4  -4  156.02  382.65   1-0.36633 0.80954 0.10683 0.33411-0.92433 0.48270
  -4  -4   4  488.11  556.59   1 0.45334-0.89746-0.84958 0.40543 0.26959 0.17374
   4   4  -4  416.86  435.62   1-0.10388 0.54644-0.20549 0.64786-0.97312 0.53072
   4   4  -3  607.72  399.18   1-0.32381 0.76698 0.19819 0.24289-0.92512 0.59391
  -4  -4   3  253.86  746.97   1 0.47020-0.91396-0.84312 0.39940 0.26083 0.07166
   4   4  -3  -16.83  296.26   1 0.05098 0.39153-0.21559 0.65788-0.97515 0.64334
   4   4  -2 1504.55  562.81   1-0.26635 0.70949 0.30899 0.13224-0.91300 0.69219
  -4  -4   2 2098.33 1147.85   1 0.47286-0.91626-0.84207 0.39877 0.25944-0.03777
   4   4  -2  466.63  303.31   1 0.24654 0.19591-0.22092 0.66312-0.94361 0.72241
   4   4  -1 1471.73  674.38   1-0.19432 0.63741 0.43164 0.00974-0.88086 0.77045
  -4  -4   1 1072.93 1165.20   1 0.45773-0.90079-0.84794 0.40507 0.26733-0.15650
   4   4  -1  942.97  970.01   1 0.45682-0.01340-0.21617 0.65868-0.86288 0.75229
   4   4   0  896.60  752.45   1-0.11123 0.55429 0.55467-0.11312-0.82459 0.82459
  -4  -4   0 1465.37  775.79   1 0.41865-0.86136-0.86160 0.41915 0.28699-0.28699
   4   4   0  759.39  901.71   1 0.64329-0.19998-0.20113 0.64365-0.73872 0.73872
   4   4   1 1925.13  741.98   1-0.02313 0.46614 0.66631-0.22461-0.74531 0.85572
  -4  -4  -1  786.76  422.79   1 0.34482-0.78717-0.88192 0.43990 0.32141-0.43225
   4   4   1 1027.67  990.65   1 0.78347-0.34026-0.17892 0.62145-0.59510 0.70570
  -4  -4  -2  625.96  761.44   1-0.06302-0.37938-0.75844 0.31676 0.64868-0.86932
  -4  -4  -2  574.50  347.42   1 0.21651-0.65850-0.90192 0.46033 0.37369-0.59536
   4   4   2 1032.15  524.44   1 0.87796-0.43485-0.15417 0.59671-0.45322 0.67441
  -4  -4  -3 1709.30  829.90   1-0.14391-0.29847-0.82807 0.38620 0.54182-0.87278
   4   4   3 -185.99  716.44   1 0.93769-0.49469-0.12961 0.57216-0.32236 0.65414
  -4  -4  -4 -195.55  693.70   1-0.21649-0.22587-0.87606 0.43399 0.43086-0.87214
   4   4   4  -74.94  854.17   1 0.97322-0.53189-0.10563 0.54689-0.20415 0.64651
  -4  -4  -5  468.50  830.73   1-0.28018-0.16216-0.90507 0.46280 0.31989-0.87149
   4   4   5 -273.22  728.51   1 0.99185-0.55075-0.08340 0.52453-0.09631 0.64925
  -4  -4  -6  567.60  534.99   1-0.33586-0.10695-0.91803 0.47558 0.21071-0.87314
   4   4   6 1053.11  949.43   1 0.99805-0.55718-0.06224 0.50323 0.00300 0.66053
   4   5  -5  334.56  498.93   1-0.36866 0.81207 0.10153 0.44963-0.92400 0.37197
  -4  -5   5  -21.90  933.32   1 0.46713-0.91175-0.84433 0.28915 0.26245 0.29172
   4   5  -4 -393.09  629.92   1-0.34066 0.78402 0.16307 0.38825-0.92593 0.48431
  -4  -5   4 1319.51 1117.30   1 0.49613-0.94040-0.83237 0.27761 0.24696 0.19637
   4   5  -3  618.45  327.01   1-0.30179 0.74512 0.24220 0.30927-0.92209 0.59087
  -4  -5   3  470.22 1051.11   1 0.51421-0.95812-0.82427 0.26993 0.23698 0.09551
   4   5  -2   83.65  531.19   1-0.25100 0.69429 0.33652 0.21510-0.90760 0.68679
  -4  -5   2  733.75  553.20   1 0.51985-0.96341-0.82163 0.26772 0.23382-0.01215
   4   5  -1  698.65  702.33   1-0.18853 0.63178 0.44082 0.11095-0.87757 0.76716
  -4  -5   1  390.01  668.51   1 0.51032-0.95353-0.82605 0.27257 0.23915-0.12831
   4   5   0  904.84  812.76   1-0.11647 0.55968 0.54744 0.00448-0.82869 0.82869
  -4  -5   0  542.78  715.18   1 0.48081-0.92367-0.83885 0.28579 0.25522-0.25522
   4   5   0  446.40  405.02   1 0.78858-0.34516-0.17784 0.73100-0.58864 0.58864
   4   5   1  635.16  559.98   1-0.03859 0.48176 0.64804-0.09595-0.76062 0.87102
  -4  -5  -1  631.22  586.45   1 0.42276-0.86527-0.86026 0.30763 0.28497-0.39580
   4   5   1  473.46  344.54   1 0.88224-0.43892-0.15273 0.70590-0.44532 0.55591
  -4  -5  -2   93.26  885.33   1-0.03997-0.40255-0.73569 0.18370 0.67613-0.89677
  -4  -5  -2  -14.03  502.18   1 0.32004-0.76219-0.88724 0.33503 0.33223-0.55390
   4   5   2   70.51  447.00   1 0.94000-0.49678-0.12839 0.68156-0.31608 0.53727
  -4  -5  -3  292.46  683.12   1-0.11671-0.32579-0.80646 0.25427 0.57964-0.91060
   4   5   3  420.97  304.71   1 0.97368-0.53214-0.10522 0.65708-0.20213 0.53390
  -4  -5  -4  799.11 1123.13   1-0.18821-0.25427-0.85911 0.30672 0.47592-0.91720
   4   5   4  108.58  631.57   1 0.99153-0.55021-0.08398 0.63570-0.09906 0.54142
  -4  -5  -5 1274.55 1304.05   1-0.25304-0.18941-0.89436 0.34177 0.36889-0.92049
   4   5   5 1017.88  457.30   1 0.99794-0.55685-0.06392 0.61551-0.00477 0.55772
   4   6  -4  604.30  616.76   1-0.31300 0.75652 0.22005 0.44166-0.92390 0.48228
  -4  -6   4  383.84 1021.29   1 0.52077-0.96519-0.82119 0.15582 0.23330 0.21003
   4   6  -3  287.98  392.90   1-0.27698 0.72046 0.28946 0.37240-0.91623 0.58502
  -4  -6   3 1430.48  887.09   1 0.53891-0.98299-0.81232 0.14737 0.22292 0.10957
   4   6  -2  567.16  510.03   1-0.23105 0.67449 0.37113 0.29088-0.89937 0.67856
  -4  -6   2 -258.50 1109.77   1 0.54581-0.98953-0.80880 0.14428 0.21891 0.00275
   4   6  -1  227.09  764.60   1-0.17545 0.61885 0.46120 0.20096-0.86977 0.75936
  -4  -6   1 -885.63  805.88   1 0.53925-0.98262-0.81215 0.14805 0.22272-0.11189
   4   6   0 1710.29  926.23   1-0.11155 0.55492 0.55423 0.10808-0.82485 0.82485
  -4  -6   0  299.41  392.57   1 0.51538-0.95839-0.82372 0.16006 0.23633-0.23633
   4   6   1  500.19  588.92   1-0.04188 0.48520 0.64409 0.01838-0.76380 0.87420
  -4  -6  -1 1108.04  672.80   1 0.46723-0.90989-0.84429 0.18105 0.26239-0.37323
  -4  -6  -2  634.56  814.39   1-0.02969-0.41294-0.72515 0.06284 0.68794-0.90858
  -4  -6  -3 2220.77 1338.40   1-0.10154-0.34107-0.79361 0.13110 0.59989-0.93085
  -4  -6  -4 -129.62  761.38   1-0.17039-0.27220-0.84726 0.18455 0.50309-0.94437
   4   7  -2   61.12  459.18   1-0.20747 0.65106 0.41044 0.36195-0.88796 0.66715
  -4  -7   2  624.53  405.33   1 0.55567-0.99955-0.80362 0.02849 0.21309 0.00857
   4   7  -1  174.43  360.63   1-0.15707 0.60062 0.48906 0.28349-0.85798 0.74758
  -4  -7   1  416.91  466.86   1 0.55040-0.99392-0.80641 0.03171 0.21621-0.10538
   4   7   0  727.23  480.51   1-0.09943 0.54295 0.57071 0.20199-0.81510 0.81510
  -4  -7   0  489.80  360.37   1 0.52946-0.97263-0.81701 0.04273 0.22836-0.22836
   4   7   1  537.77  503.78   1-0.03634 0.47981 0.65074 0.12211-0.75842 0.86883
  -4  -7  -2   35.64  724.28   1-0.02915-0.41358-0.72459-0.04803 0.68855-0.90919
  -5   6   2  341.95  561.45   1-0.86885 0.31649-0.26523 0.92804 0.41802-0.19635
  -5   6   1 -588.28  576.17   1-0.88342 0.33141-0.23263 0.89587 0.40674-0.29591
  -5   6   0  607.14  650.70   1-0.90117 0.34952-0.18797 0.85163 0.39056-0.39056
   5  -6   1  768.08  913.09   1 0.91995-0.36865 0.13197-0.79606-0.36912 0.47996
   5  -6   2 1006.69  847.31   1 0.93739-0.38644 0.06546-0.72997-0.34205 0.56372
  -5   5   4  -60.54  378.70   1-0.77735 0.22414-0.42294 0.97430 0.46564-0.02230
   5  -5  -4  823.36  657.14   1-0.22736 0.78062-0.19370-0.35852-0.95434 0.51194
  -5   5   3 1169.37  694.28   1-0.78480 0.23194-0.41218 0.96396 0.46279-0.13029
   5  -5  -3  433.34  635.35   1-0.13276 0.68596-0.20304-0.34926-0.97012 0.63832
  -5   5   2  642.31  763.79   1-0.80110 0.24859-0.38761 0.93982 0.45605-0.23438
   5  -5  -2  549.37  447.49   1-0.00630 0.55945-0.21246-0.33993-0.97714 0.75594
  -5   5   1  428.97  515.06   1-0.82441 0.27225-0.34969 0.90232 0.44503-0.33420
   5  -5  -1 1001.28  670.95   1 0.15166 0.40144-0.21939-0.33307-0.96377 0.85317
  -5   5   0 -154.78  664.97   1-0.85243 0.30062-0.29869 0.85175 0.42911-0.42911
   5  -5   0  528.09  225.58   1 0.33313 0.21995-0.21999-0.33315-0.91685 0.91685
  -5   5  -1   -7.35  638.79   1-0.88241 0.33095-0.23500 0.78848 0.40758-0.51841
   5  -5   1 1167.23  712.98   1 0.51726 0.03572-0.21267-0.34047-0.82898 0.93957
  -5   5  -3  431.13  522.45   1-0.51356-0.03860-0.33660 0.88808-0.78926 0.45805
   5  -5   3 1412.13  838.56   1 0.93582-0.38507 0.07238-0.62671-0.34495 0.67745
  -5   5  -4  602.13  477.35   1-0.52576-0.02637-0.39919 0.95052-0.75114 0.30952
   5  -5   4  376.10  841.50   1 0.95273-0.40233-0.02430-0.53045-0.30281 0.74615
  -5   4   5  665.04  340.41   1-0.67265 0.11893-0.55077 0.99108 0.49415 0.06002
   5  -4  -5 1339.86  796.82   1-0.33784 0.89114-0.18016-0.26147-0.92379 0.37079
  -5   4   4  374.68  505.92   1-0.67260 0.11923-0.55082 0.99156 0.49416-0.05082
   5  -4  -4 1318.24 1135.39   1-0.27452 0.82777-0.18828-0.25343-0.94296 0.50056
  -5   4   3  780.50  334.98   1-0.68536 0.13234-0.53717 0.97834 0.49164-0.15913
   5  -4  -3 2163.92  800.55   1-0.18334 0.73654-0.19830-0.24350-0.96283 0.63103
  -5   4   2  233.60  320.04   1-0.70963 0.15696-0.50992 0.95151 0.48620-0.26453
   5  -4  -2  526.07  546.65   1-0.05991 0.61305-0.20888-0.23299-0.97610 0.75490
  -5   4   1  760.39  493.32   1-0.74350 0.19118-0.46866 0.91068 0.47702-0.36619
   5  -4  -1 1131.31  657.73   1 0.09609 0.45699-0.21757-0.22438-0.97130 0.86070
  -5   4   0    7.89  725.31   1-0.78430 0.23233-0.41292 0.85536 0.46299-0.46299
   5  -4   0 1095.61  815.86   1 0.27655 0.27648-0.22097-0.22106-0.93524 0.93524
  -5   4  -1  310.35  527.15   1-0.82863 0.27701-0.34243 0.78530 0.44284-0.55367
   5  -4   1  828.86  595.09   1 0.46375 0.08932-0.21583-0.22668-0.85926 0.96986
  -5   4  -2  430.36  417.76   1-0.52778-0.02457-0.41105 0.85229-0.74328 0.52247
  -5   4  -2 1256.30  655.46   1-0.87246 0.32120-0.25742 0.70072 0.41536-0.63703
   5  -4   2  752.39  570.77   1 0.63442-0.08144-0.20215-0.24034-0.74607 0.96726
  -5   4  -3   85.09  285.93   1-0.53933-0.01299-0.49576 0.93685-0.68069 0.34947
   5  -4   3  968.51  872.11   1 0.77301-0.22013-0.18105-0.26144-0.60799 0.93977
  -5   4  -4  317.93  482.54   1-0.54298-0.00930-0.53819 0.97913-0.64460 0.20297
   5  -4   4  245.67  666.69   1 0.94111-0.39056 0.04797-0.49212-0.33465 0.77799
   5  -4   4 1375.49  923.83   1 0.87421-0.32144-0.15540-0.28708-0.45998 0.90236
  -5   4  -5  447.09  599.84   1-0.54405-0.00819-0.55627 0.99706-0.62814 0.07611
   5  -4   5  794.58  838.07   1 0.95714-0.40694-0.07293-0.37163-0.28026 0.83443
   5  -4   5  532.81  425.61   1 0.94106-0.38838-0.12782-0.31465-0.31314 0.86610
  -5   3   5 1057.25  804.09   1-0.54120-0.01267-0.66920 0.99890 0.50917 0.04499
   5  -3  -5  -56.28  887.99   1-0.36646 0.91975-0.17615-0.15497-0.91360 0.36060
  -5   3   4  848.59  375.96   1-0.54321-0.01031-0.66765 0.99778 0.50907-0.06573
   5  -3  -4  783.39 1408.50   1-0.30495 0.85819-0.18450-0.14670-0.93432 0.49192
  -5   3   3 1288.38  801.18   1-0.56064 0.00746-0.65388 0.98444 0.50804-0.17553
   5  -3  -3  165.13  859.68   1-0.21540 0.76858-0.19499-0.13629-0.95685 0.62505
  -5   3   2  681.27 1127.61   1-0.59272 0.03989-0.62708 0.95807 0.50541-0.28374
   5  -3  -2 -223.16  796.43   1-0.09309 0.64623-0.20636-0.12500-0.97403 0.75283
  -5   3   1  579.14  537.42   1-0.63786 0.08538-0.58581 0.91722 0.49995-0.38911
   5  -3  -1  527.27  637.57   1 0.06253 0.49054-0.21614-0.11530-0.97435 0.86375
  -5   3   0 1954.37  566.20   1-0.69335 0.14123-0.52840 0.86023 0.48994-0.48994
   5  -3   0 1918.32  984.83   1 0.24345 0.30957-0.22090-0.11062-0.94441 0.94441
  -5   3  -1  542.28  352.10   1-0.53797-0.01458-0.48329 0.81430-0.69065 0.58025
  -5   3  -1 2190.11  772.12   1-0.75518 0.20341-0.45343 0.78569 0.47337-0.58420
   5  -3   1  738.56  641.52   1 0.43185 0.12134-0.21729-0.11459-0.87537 0.98597
  -5   3  -2  435.16  371.75   1-0.54529-0.00721-0.60049 0.93135-0.58485 0.36404
  -5   3  -2 1120.88  483.07   1-0.81814 0.26672-0.36025 0.69294 0.44817-0.66984
   5  -3   2 1321.36  462.04   1 0.60483-0.05174-0.20533-0.12653-0.76942 0.99061
  -5   3  -3  403.68  465.64   1-0.54412-0.00835-0.64893 0.97964-0.53179 0.20058
  -5   3  -3 -378.91  509.83   1-0.87615 0.32508-0.24928 0.58239 0.41256-0.74507
   5  -3   3 1197.32  837.11   1 0.74697-0.19398-0.18596-0.14590-0.63831 0.97009
  -5   3  -4  625.73  908.69   1-0.54289-0.00954-0.66704 0.99759-0.51020 0.06858
   5  -3   4  618.82  736.98   1 0.92285-0.37213 0.12219-0.45572-0.36525 0.80859
   5  -3   4  944.83  375.62   1 0.85292-0.30003-0.16192-0.16993-0.49629 0.93866
  -5   3  -5   86.87  258.55   1-0.54276-0.00962-0.66859 0.99899-0.50831-0.04371
   5  -3   5 -502.58  532.87   1 0.95201-0.40164-0.01834-0.31561-0.30551 0.85968
   5  -3   5  989.76  718.01   1 0.92531-0.37253-0.13569-0.19615-0.35408 0.90705
  -5   2   6  352.02  265.23   1-0.40768-0.14670-0.75812 0.97679 0.50895 0.15605
   5  -2  -6  451.74  970.65   1-0.41874 0.97207-0.16827-0.05226-0.89237 0.22877
  -5   2   5  831.50  932.04   1-0.39241-0.16162-0.76668 0.98577 0.50813 0.04603
   5  -2  -5  631.48 1100.16   1-0.38031 0.93359-0.17414-0.04647-0.90831 0.35531
  -5   2   4  667.35  675.51   1-0.39441-0.15926-0.76557 0.98509 0.50825-0.06491
   5  -2  -4 1528.32 1028.15   1-0.31902 0.87225-0.18268-0.03802-0.92997 0.48756
  -5   2   3  694.19  525.70   1-0.41413-0.13919-0.75441 0.97436 0.50925-0.17675
   5  -2  -3 1627.45  991.70   1-0.22925 0.78243-0.19349-0.02728-0.95393 0.62213
  -5   2   2 1452.41  887.09   1-0.45178-0.10120-0.73165 0.95202 0.51046-0.28879
   5  -2  -2  408.67  488.91   1-0.10617 0.65930-0.20531-0.01555-0.97292 0.75171
  -5   2   1 4545.21 1645.74   1-0.50675-0.04587-0.69475 0.91555 0.51040-0.39957
   5  -2  -1 3331.24 1554.24   1 0.05059 0.50247-0.21557-0.00536-0.97517 0.86457
  -5   2   0 3089.74 1021.14   1-0.57699 0.02471-0.64047 0.86169 0.50682-0.50682
   5  -2   0   -1.98  983.78   1 0.23241 0.32059-0.22082-0.00019-0.94721 0.94721
  -5   2  -1 1153.24  508.79   1-0.53517-0.01753-0.72631 0.94694-0.43133 0.32093
  -5   2  -1 1810.43  970.29   1-0.65842 0.10650-0.56546 0.78711 0.49670-0.60754
   5  -2   1 2005.87 1038.04   1 0.42089 0.13241-0.21772-0.00352-0.88059 0.99118
  -5   2  -2  859.97  697.04   1-0.52520-0.02746-0.76868 0.98915-0.36507 0.14426
  -5   2  -2  873.60  629.67   1-0.74468 0.19310-0.46714 0.68922 0.47667-0.69834
   5  -2   2  592.48  894.83   1 0.59351-0.04032-0.20645-0.01479-0.77788 0.99907
  -5   2  -3  631.44  417.88   1-0.52201-0.03061-0.77908 0.99940-0.34717 0.01595
  -5   2  -3  733.76  582.41   1-0.82740 0.27617-0.34456 0.56706 0.44348-0.77599
   5  -2   3 1401.72  558.35   1 0.73555-0.18246-0.18795-0.03327-0.65086 0.98264
  -5   2  -4 1252.80  652.92   1-0.52315-0.02943-0.77550 0.99566-0.35342-0.08819
  -5   2  -4  974.87  665.36   1-0.89704 0.34617-0.19895 0.42188 0.39462-0.83796
   5  -2   4 1390.56 1138.86   1 0.84226-0.28927-0.16491-0.05631-0.51321 0.95558
  -5   2  -5  945.22  569.34   1-0.52664-0.02590-0.76359 0.98360-0.37358-0.17844
   5  -2   5  481.61  630.93   1 0.94388-0.39336 0.03372-0.25707-0.32853 0.88270
   5  -2   5  198.67  359.97   1 0.91642-0.36354-0.13967-0.08154-0.37503 0.92800
  -5   2  -6  348.68  844.75   1-0.53120-0.02131-0.74552 0.96539-0.40250-0.25992
   5  -2   6  813.87  774.81   1 0.96363-0.41084-0.11379-0.10741-0.24179 0.90535
  -5   1   6 -639.67  464.83   1-0.25540-0.29914-0.83079 0.93885 0.49451 0.17049
   5  -1  -6 -190.80  939.49   1-0.41837 0.97169-0.16833 0.05830-0.89254 0.22893
  -5   1   5  605.89  695.92   1-0.23693-0.31725-0.83780 0.94629 0.49187 0.06230
   5  -1  -5 -273.09  948.54   1-0.37908 0.93235-0.17432 0.06421-0.90879 0.35578
  -5   1   4  616.78  492.34   1-0.23622-0.31762-0.83807 0.94697 0.49176-0.04842
   5  -1  -4 1391.27 1090.34   1-0.31634 0.86956-0.18303 0.07284-0.93081 0.48841
  -5   1   3  521.72 1080.85   1-0.25458-0.29890-0.83111 0.94044 0.49440-0.16189
   5  -1  -3 2562.18 1373.53   1-0.22441 0.77758-0.19402 0.08375-0.95498 0.62317
  -5   1   2 1543.64  795.95   1-0.29350-0.25963-0.81515 0.92491 0.49937-0.27771
   5  -1  -2 4134.75 1232.79   1-0.09864 0.65175-0.20592 0.09557-0.97358 0.75238
  -5   1   1  652.80  238.94   1-0.52501-0.02792-0.76931 0.87985-0.36401 0.47441
  -5   1   1 4055.69 1012.65   1-0.35400-0.19878-0.78691 0.89709 0.50542-0.39459
   5  -1  -1 1442.31  750.85   1 0.06059 0.49246-0.21605 0.10562-0.97449 0.86389
  -5   1   0 2917.59  991.45   1-0.46301-0.08988-0.87926 0.98964-0.11188 0.11188
  -5   1   0 4167.46 1211.50   1-0.43577-0.11666-0.74157 0.85218 0.51006-0.51006
   5  -1   0 3722.44  995.60   1 0.24340 0.30960-0.22090 0.11039-0.94443 0.94443
  -5   1  -1 2528.21  726.28   1-0.45658-0.09627-0.88494 0.99517-0.09169-0.01871
  -5   1  -1 3067.29  976.76   1-0.53599-0.01608-0.67319 0.78422 0.50942-0.62026
   5  -1   1 1419.30 1311.12   1 0.43043 0.12296-0.21734 0.10672-0.87606 0.98665
  -5   1  -2 2359.56 1028.03   1-0.46254-0.09027-0.87969 0.98977-0.11039-0.11041
  -5   1  -2 2919.68 1306.99   1-0.64819 0.09646-0.57571 0.68718 0.49838-0.72005
   5  -1   2 1906.42 1176.23   1 0.59985-0.04655-0.20583 0.09521-0.77317 0.99436
  -5   1  -3  902.74  597.86   1-0.47291-0.07986-0.86920 0.97913-0.14434-0.18686
  -5   1  -3  621.94  464.00   1-0.76170 0.21032-0.44470 0.55659 0.47121-0.80372
   5  -1   3  843.26  560.65   1 0.73825-0.18506-0.18749 0.07688-0.64793 0.97971
  -5   1  -4  -83.87  803.16   1-0.48483-0.06791-0.85460 0.96438-0.18598-0.25563
  -5   1  -4  126.64  343.65   1-0.86225 0.31122-0.27905 0.39137 0.42266-0.86600
   5  -1   4  787.66 1461.93   1 0.84215-0.28905-0.16494 0.05434-0.51339 0.95576
  -5   1  -5  -99.57  791.74   1-0.49694-0.05575-0.83616 0.94579-0.23208-0.31994
   5  -1   5 -172.59 1055.39   1 0.91475-0.36176-0.14039 0.02980-0.37882 0.93179
  -5   1  -6  579.41  487.17   1-0.50854-0.04411-0.81388 0.92335-0.28103-0.38139
   5  -1   6  839.26  649.99   1 0.96159-0.40870-0.11524 0.00466-0.24909 0.91265
  -5   0   6  775.11  636.21   1-0.10979-0.44491-0.87639 0.87384 0.46890 0.19609
   5   0  -6  316.57  908.86   1-0.40341 0.95672-0.17066 0.17114-0.89896 0.23535
  -5   0   5  561.06  602.57   1-0.08700-0.46735-0.88158 0.87945 0.46393 0.09023
   5   0  -5  948.21 1035.76   1-0.36178 0.91504-0.17682 0.17722-0.91533 0.36233
  -5   0   4  827.65  537.11   1-0.08141-0.47258-0.88277 0.88107 0.46268-0.01934
   5   0  -4 2490.74 1248.62   1-0.29575 0.84896-0.18567 0.18599-0.93704 0.49464
  -5   0   3 1946.60  728.97   1-0.09495-0.45869-0.87983 0.87855 0.46570-0.13319
   5   0  -3 1059.83  911.39   1-0.19962 0.75278-0.19665 0.19689-0.95993 0.62813
  -5   0   2 2765.75  341.03   1-0.06071-0.49183-0.75621 0.75661 0.65149-0.43085
  -5   0   2 1703.28  929.22   1-0.13015-0.42313-0.87132 0.87047 0.47313-0.25146
   5   0  -2 3079.22 1263.19   1-0.06933 0.62243-0.20819 0.20835-0.97562 0.75442
  -5   0   1 4476.06  527.88   1-0.19452-0.35799-0.86309 0.86329 0.46607-0.35575
  -5   0   1 3267.31 1416.30   1-0.18984-0.36310-0.85404 0.85361 0.48432-0.37349
   5   0  -1 5789.49 1258.75   1 0.09331 0.45973-0.21746 0.21754-0.97159 0.86099
  -5   0   0 4694.32  599.21   1-0.27625-0.27625-0.90368 0.90368 0.32716-0.32716
  -5   0   0 4987.22 1360.28   1-0.27629-0.27629-0.82241 0.82241 0.49728-0.49728
   5   0   0 5224.43 1312.38   1 0.27649 0.27649-0.22097 0.22097-0.93526 0.93526
  -5   0  -1 2420.73 1156.90   1-0.33126-0.22175-0.91745 0.91730 0.22031-0.33072
  -5   0  -1 4895.65 1284.29   1-0.38978-0.16245-0.76812 0.76855 0.50798-0.61881
   5   0   1 2623.01 1230.73   1 0.45989 0.09361-0.21602 0.21603-0.86129 0.97188
  -5   0  -2 2463.55  880.41   1-0.37227-0.18069-0.91886 0.91856 0.13074-0.35155
  -5   0  -2 2134.67  794.94   1-0.52628-0.02560-0.68050 0.68135 0.50983-0.73150
   5   0   2 1440.38 1107.27   1 0.62284-0.06943-0.20344 0.20346-0.75542 0.97661
  -5   0  -3 1378.53  873.78   1-0.40538-0.14754-0.91272 0.91227 0.05086-0.38208
  -5   0  -3  856.62  528.55   1-0.67491 0.12337-0.54838 0.54966 0.49372-0.82622
   5   0   3  954.76  704.45   1 0.75407-0.20077-0.18467 0.18470-0.63028 0.96206
  -5   0  -4  546.75  533.11   1-0.43326-0.11963-0.90096 0.90036-0.02324-0.41837
  -5   0  -4  -97.26  328.00   1-0.81624 0.26505-0.36339 0.36510 0.44909-0.89243
   5   0   4  252.35  770.42   1 0.85180-0.29860-0.16224 0.16227-0.49810 0.94048
  -5   0  -5  977.14  754.44   1-0.45723-0.09561-0.88439 0.88363-0.09371-0.45830
   5   0   5  -55.44  828.81   1 0.91990-0.36680-0.13815 0.13819-0.36700 0.91997
  -5   0  -6  526.86  715.13   1-0.47801-0.07479-0.86332 0.86241-0.16178-0.50064
   5   0   6  704.43  529.02   1 0.96384-0.41084-0.11364 0.11369-0.24102 0.90458
  -5  -1   6  668.11  436.68   1 0.01995-0.57481-0.89911 0.78595 0.43725 0.22775
   5   1  -6 -858.54  863.79   1-0.37222 0.92553-0.17532 0.28631-0.91143 0.24782
  -5  -1   5  415.87  510.90   1 0.04706-0.60157-0.90178 0.78904 0.42961 0.12456
   5   1  -5 1024.15 1242.85   1-0.32658 0.87983-0.18167 0.29259-0.92754 0.37453
  -5  -1   4  -61.29  523.73   1 0.05824-0.61240-0.90267 0.79036 0.42635 0.01698
   5   1  -4  810.87  901.37   1-0.25527 0.80847-0.19056 0.30139-0.94790 0.50549
   5   1  -3  648.70  362.52   1-0.22572 0.77904 0.38017-0.27024-0.89694 0.56573
  -5  -1   3  861.86  389.51   1 0.05142-0.60523-0.90214 0.79025 0.42835-0.09584
   5   1  -3 1159.98  612.50   1-0.15291 0.70605-0.20122 0.31197-0.96753 0.63573
   5   1  -2 2053.10  637.17   1-0.10763 0.66091 0.55961-0.44952-0.82173 0.60092
  -5  -1   2 3036.66 1188.27   1 0.02354-0.57699-0.89951 0.78804 0.43626-0.21459
   5   1  -2 3743.09 1147.89   1-0.01656 0.56965-0.21182 0.32249-0.97716 0.75596
  -5  -1   1 4854.66 1476.57   1-0.02942-0.52368-0.89241 0.78137 0.45025-0.33942
   5   1  -1 4090.45 1057.36   1 0.14969 0.40334-0.21934 0.32993-0.96409 0.85349
  -5  -1   0 3761.10  888.88   1-0.12497-0.42764-0.81323 0.70291 0.56836-0.56836
  -5  -1   0 4463.03 1079.22   1-0.11218-0.44056-0.87582 0.76521 0.46941-0.46941
   5   1   0 4647.22 1672.38   1 0.33187 0.22185-0.22001 0.33064-0.91730 0.91730
  -5  -1  -1 3231.73  725.95   1-0.21140-0.34119-0.87318 0.76266 0.43916-0.54948
  -5  -1  -1 2796.57 1111.71   1-0.22907-0.32332-0.84068 0.73049 0.49069-0.60152
   5   1   1 2537.55  811.12   1 0.50821 0.04540-0.21327 0.32391-0.83440 0.94499
  -5  -1  -2 3883.13  999.99   1-0.27887-0.27369-0.90462 0.79390 0.32231-0.54295
  -5  -1  -2 2729.18  971.59   1-0.38160-0.17044-0.77256 0.66280 0.50746-0.72913
   5   1   2 4250.41 1331.77   1 0.66093-0.10741-0.19897 0.30961-0.72358 0.94477
  -5  -1  -3  886.52  549.35   1-0.33286-0.22022-0.91767 0.80682 0.21698-0.54820
  -5  -1  -3  385.11  217.88   1-0.56387 0.01217-0.65127 0.54194 0.50782-0.84032
   5   1   3  860.90  846.87   1 0.78141-0.22799-0.17934 0.29000-0.59768 0.92946
  -5  -1  -4 1543.62  945.47   1-0.37641-0.17663-0.91849 0.80749 0.12117-0.56280
   5   1   4 1387.66  547.07   1 0.86986-0.31655-0.15680 0.26746-0.46771 0.91008
  -5  -1  -5  796.70  956.49   1-0.41258-0.14042-0.91034 0.79919 0.03240-0.58443
   5   1   5  709.62  610.63   1 0.93084-0.37763-0.13306 0.24374-0.34032 0.89329
  -5  -1  -6  923.07  833.86   1-0.44305-0.10991-0.89503 0.78373-0.05114-0.61128
   5   1   6  -64.49  926.46   1 0.96970-0.41660-0.10914 0.21982-0.21854 0.88211
  -5  -2   6 1525.62 1194.03   1 0.12866-0.68368-0.90545 0.68168 0.40446 0.26054
   5   2  -6  -45.29  661.27   1-0.32225 0.87554-0.18225 0.40375-0.92894 0.26533
  -5  -2   5 -387.69  788.83   1 0.15919-0.71385-0.90512 0.68177 0.39421 0.15996
   5   2  -5 -357.09  796.08   1-0.27072 0.82395-0.18874 0.41016-0.94397 0.39097
   5   2  -4  907.45  490.46   1-0.32174 0.87526 0.20241 0.01775-0.92493 0.48331
  -5  -2   4  685.39  688.33   1 0.17531-0.72963-0.90457 0.68164 0.38860 0.05473
   5   2  -4  284.18  523.83   1-0.19203 0.74521-0.19743 0.41877-0.96132 0.51892
   5   2  -3  720.37  309.02   1-0.25531 0.80879 0.32888-0.10856-0.90920 0.57798
  -5  -2   3  473.50  858.18   1 0.17515-0.72912-0.90457 0.68207 0.38866-0.05616
   5   2  -3  611.06  665.28   1-0.08153 0.63467-0.20727 0.42853-0.97487 0.64307
   5   2  -2  805.54  467.63   1-0.16855 0.72199 0.47176-0.25129-0.86546 0.64464
  -5  -2   2 1057.78  880.27   1 0.15571-0.70932-0.90521 0.68313 0.39540-0.17373
   5   2  -2  405.10  602.11   1 0.06171 0.49136-0.21610 0.43728-0.97441 0.75321
   5   2  -1 2161.21  620.67   1-0.06908 0.62248 0.61040-0.38978-0.78907 0.67866
  -5  -2   1 3356.24 1083.00   1 0.11260-0.66586-0.90525 0.68360 0.40966-0.29883
   5   2  -1 2122.82  824.60   1 0.23052 0.32250-0.22081 0.44191-0.94768 0.83708
  -5  -2   0 1752.23  621.73   1-0.03057-0.52215-0.72606 0.50542 0.68694-0.68694
  -5  -2   0 2067.81  702.35   1 0.03984-0.59275-0.90114 0.67992 0.43168-0.43168
   5   2   0 1261.35  807.87   1 0.40827 0.14554-0.21817 0.43944-0.88640 0.88640
  -5  -2  -1 2653.95  956.20   1-0.12186-0.43084-0.81070 0.58986 0.57263-0.68295
  -5  -2  -1 1785.36  944.95   1-0.07011-0.48243-0.88509 0.66430 0.46009-0.57092
   5   2   1 3195.16 1203.01   1 0.57357-0.01985-0.20828 0.42956-0.79222 0.90281
  -5  -2  -2  428.45  729.28   1-0.20036-0.35232-0.86667 0.64564 0.45686-0.67750
  -5  -2  -2 1064.41  632.76   1-0.22526-0.32693-0.84204 0.62167 0.49010-0.71177
   5   2   2 1442.39  843.74   1 0.71182-0.15820-0.19182 0.41309-0.67565 0.89683
  -5  -2  -3 1178.61  989.89   1-0.26627-0.28639-0.89990 0.67867 0.34533-0.67629
  -5  -2  -3  335.67  394.38   1-0.43026-0.12159-0.74490 0.52496 0.50989-0.84239
   5   2   3  -81.20 1034.66   1 0.81801-0.26449-0.17115 0.39244-0.54914 0.88092
  -5  -2  -4   -8.28  902.59   1-0.32188-0.23132-0.91596 0.69458 0.23958-0.68120
   5   2   4  637.38  528.94   1 0.89439-0.34097-0.14844 0.36973-0.42193 0.86430
  -5  -2  -5  970.01  687.93   1-0.36816-0.18499-0.91913 0.69760 0.14016-0.69218
   5   2   5 1317.82  716.69   1 0.94603-0.39272-0.12506 0.34637-0.29896 0.85193
  -5  -2  -6  413.25  732.66   1-0.40727-0.14585-0.91214 0.69045 0.04608-0.70851
   5   2   6 1209.70 1013.32   1 0.97809-0.42663-0.10111 0.32118-0.18193 0.84547
  -5  -3   5  542.96  731.92   1 0.24768-0.80251-0.89874 0.56477 0.36181 0.19235
   5   3  -5 1018.36  619.15   1-0.19012 0.74334-0.19762 0.52955-0.96166 0.40866
   5   3  -4  275.79  252.77   1-0.31476 0.86843 0.21654 0.11401-0.92414 0.48251
  -5  -3   4 1442.71 1204.24   1 0.26738-0.82185-0.89618 0.56265 0.35404 0.08929
   5   3  -4  674.24  509.24   1-0.10198 0.65516-0.20565 0.53750-0.97329 0.53089
   5   3  -3  360.77  242.58   1-0.26091 0.81455 0.31884 0.01186-0.91118 0.57996
  -5  -3   3 1099.04  545.27   1 0.27255-0.82667-0.89544 0.56233 0.35197-0.01946
   5   3  -3  775.56  340.36   1 0.01797 0.53514-0.21387 0.54564-0.97669 0.64489
   5   3  -2  552.21  398.15   1-0.19159 0.74519 0.43597-0.10511-0.87932 0.65851
  -5  -3   2 1140.62  800.30   1 0.26058-0.81435-0.89711 0.56443 0.35675-0.13508
   5   3  -2 1501.26  949.53   1 0.16768 0.38538-0.21979 0.55149-0.96102 0.73982
   5   3  -1  900.20  644.26   1-0.11012 0.66368 0.55619-0.22519-0.82371 0.71331
  -5  -3   1  761.04  470.03   1 0.22737-0.78079-0.90093 0.56867 0.36961-0.25877
   5   3  -1 1404.28  821.09   1 0.33643 0.21759-0.21994 0.55183-0.91565 0.80506
   5   3   0 1455.79  590.38   1-0.02295 0.57646 0.66652-0.33536-0.74513 0.74513
  -5  -3   0 1227.40  736.63   1 0.16684-0.71991-0.90489 0.57306 0.39156-0.39156
   5   3   0  819.75  520.51   1 0.50432 0.04960-0.21352 0.54541-0.83669 0.83669
  -5  -3  -1 1135.96 1069.35   1-0.06231-0.49050-0.75775 0.42659 0.64955-0.75987
  -5  -3  -1  881.53 1050.15   1 0.07011-0.62283-0.90348 0.57208 0.42283-0.53366
   5   3   1 1232.19  868.94   1 0.65309-0.09926-0.19995 0.53185-0.73040 0.84099
  -5  -3  -2 -103.35  700.73   1-0.14180-0.41099-0.82646 0.49511 0.54482-0.76546
  -5  -3  -2  810.08  618.11   1-0.07518-0.47717-0.88407 0.55309 0.46126-0.68293
   5   3   2  423.53  603.57   1 0.77232-0.21859-0.18118 0.51309-0.60883 0.83002
  -5  -3  -3  733.57  719.74   1-0.21257-0.34021-0.87384 0.54229 0.43726-0.76822
   5   3   3 1349.27 1105.71   1 0.86090-0.30728-0.15956 0.49148-0.48309 0.81487
  -5  -3  -4  719.28  784.19   1-0.27425-0.27850-0.90295 0.57120 0.33083-0.77211
   5   3   4  -11.74  820.84   1 0.92285-0.36933-0.13683 0.46875-0.36003 0.80240
  -5  -3  -5  974.49  830.93   1-0.32801-0.22529-0.91698 0.58506 0.22703-0.77906
   5   3   5  257.34  748.85   1 0.96338-0.40996-0.11397 0.44591-0.24270 0.79567
   5   4  -5  210.68  385.34   1-0.33485 0.88871 0.17533 0.26545-0.92581 0.37378
  -5  -4   5 1170.49  480.90   1 0.31385-0.86883-0.88845 0.44388 0.33487 0.21929
   5   4  -4  508.45  326.84   1-0.30088 0.85470 0.24398 0.19695-0.92192 0.48029
  -5  -4   4  954.52  711.36   1 0.33568-0.89031-0.88396 0.43981 0.32544 0.11789
   5   4  -4 1125.05  619.70   1 0.02044 0.53271-0.21401 0.65637-0.97661 0.53421
   5   4  -3  487.98  517.74   1-0.25477 0.80856 0.32983 0.11125-0.90900 0.57779
  -5  -4   3  802.53  697.36   1 0.34449-0.89877-0.88199 0.43827 0.32156 0.01094
   5   4  -3  188.04  313.56   1 0.14999 0.40311-0.21935 0.66163-0.96404 0.63224
   5   4  -2   57.98  322.45   1-0.19636 0.75010 0.42838 0.01285-0.88200 0.66118
  -5  -4   2 -177.41  898.34   1 0.33811-0.89203-0.88343 0.44013 0.32438-0.10271
   5   4  -2  561.74  302.77   1 0.30390 0.25034-0.22030 0.66281-0.92688 0.70569
   5   4  -1  316.64  299.27   1-0.12735 0.68106 0.53221-0.09081-0.83697 0.72657
  -5  -4   1  814.38  682.58   1 0.31300-0.86657-0.88861 0.44574 0.33523-0.22440
   5   4  -1 1092.30  532.54   1 0.46579 0.08835-0.21572 0.65824-0.85819 0.74760
   5   4   0  311.56  488.43   1-0.05146 0.60512 0.63242-0.19088-0.77290 0.77290
  -5  -4   0 1221.33  717.30   1 0.26361-0.81683-0.89671 0.45426 0.35555-0.35555
   5   4   0 1638.36  782.17   1 0.61676-0.06272-0.20410 0.64662-0.76022 0.76022
  -5  -4  -1  473.07  602.65   1 0.18126-0.73412-0.90429 0.46227 0.38650-0.49734
   5   4   1 1588.45  735.43   1 0.74243-0.18849-0.18676 0.62930-0.64336 0.75395
  -5  -4  -2  627.79  776.38   1-0.10189-0.45101-0.79391 0.35224 0.59942-0.82006
  -5  -4  -2  356.50  515.47   1 0.05210-0.60462-0.90220 0.46061 0.42815-0.64982
   5   4   2 1260.32  688.64   1 0.83809-0.28426-0.16603 0.60857-0.51964 0.74082
  -5  -4  -3 1217.74  781.65   1-0.17272-0.38017-0.84886 0.40699 0.49959-0.83055
   5   4   3    6.28  932.12   1 0.90626-0.35253-0.14389 0.58644-0.39746 0.72924
  -5  -4  -4  531.58  713.59   1-0.23690-0.31596-0.88680 0.44473 0.39679-0.83807
   5   4   4  782.44  736.78   1 0.95201-0.39839-0.12152 0.56408-0.28087 0.72324
  -5  -4  -5 -313.02  750.47   1-0.29404-0.25880-0.90951 0.46724 0.29379-0.84539
   5   4   5 1026.88  734.41   1 0.98022-0.42855-0.09896 0.54008-0.17137 0.72432
   5   5  -4  395.11  438.46   1-0.28233 0.83631 0.27945 0.27187-0.91770 0.47608
  -5  -5   4  570.87  648.75   1 0.38318-0.93796-0.87222 0.31746 0.30395 0.13938
   5   5  -3  455.53  403.88   1-0.24151 0.79545 0.35314 0.19833-0.90385 0.57263
  -5  -5   3 1178.24  580.63   1 0.39412-0.94856-0.86912 0.31478 0.29880 0.03369
   5   5  -2  274.26  347.94   1-0.19052 0.74442 0.43766 0.11396-0.87871 0.65790
  -5  -5   2  805.97  726.28   1 0.39143-0.94551-0.86990 0.31599 0.30008-0.07841
   5   5  -1  821.95  447.11   1-0.13040 0.68426 0.52788 0.02389-0.83924 0.72883
  -5  -5   1  363.87  452.00   1 0.37211-0.92584-0.87521 0.32173 0.30908-0.19825
   5   5   0  360.95  498.76   1-0.06346 0.61728 0.61750-0.06556-0.78400 0.78400
  -5  -5   0   43.08  309.21   1 0.33133-0.88471-0.88490 0.33185 0.32734-0.32734
   5   5   0  539.33  434.15   1 0.74001-0.18586-0.18719 0.74034-0.64601 0.64601
   5   5   1  212.59  537.84   1 0.00711 0.54666 0.70041-0.14832-0.71370 0.82410
  -5  -5  -1  437.28  552.83   1 0.26120-0.81423-0.89703 0.34440 0.35650-0.46734
   5   5   1   -2.98  490.74   1 0.83529-0.28125-0.16678 0.71994-0.52389 0.63448
  -5  -5  -2  -71.69  773.81   1-0.07730-0.47571-0.77189 0.21990 0.63102-0.85166
   5   5   2  275.25  306.28   1 0.90334-0.34941-0.14504 0.69821-0.40363 0.62482
  -5  -5  -3 1113.31  766.34   1-0.14572-0.40728-0.82944 0.27725 0.53924-0.87020
   5   5   3  452.41  521.83   1 0.94916-0.39533-0.12324 0.67642-0.28963 0.62141
  -5  -5  -4 2197.06 1050.52   1-0.20975-0.34323-0.87223 0.31984 0.44183-0.88311
   5   5   4  686.77  455.00   1 0.97772-0.42584-0.10148 0.65320-0.18372 0.62608
   5   6  -2  908.95  564.26   1-0.17765 0.73170 0.45780 0.20421-0.87112 0.65030
  -5  -6   2 -107.27  762.26   1 0.42454-0.97878-0.85968 0.19516 0.28409-0.06242
   5   6  -1  316.22  250.75   1-0.12413 0.67814 0.53675 0.12541-0.83455 0.72414
  -5  -6   1  485.45  742.71   1 0.40894-0.96283-0.86467 0.20058 0.29171-0.18088
   5   6   0  252.43  430.87   1-0.06422 0.61819 0.61655 0.04577-0.78469 0.78469
  -5  -6   0  197.48  487.99   1 0.37409-0.92763-0.87468 0.21102 0.30817-0.30817
   5   6   1  748.55  491.74   1-0.00016 0.55409 0.69240-0.02993-0.72151 0.83191
  -5  -6  -2  405.42  774.48   1-0.06480-0.48833-0.76014 0.09783 0.64651-0.86715
  -6   5   2 1196.95  608.71   1-0.78589 0.12286-0.41058 0.96279 0.46236-0.24069
   6  -5  -2  787.71  656.06   1 0.09382 0.56993-0.21748-0.33490-0.97154 0.75034
  -6   5   1  -83.40  599.75   1-0.80865 0.14597-0.37572 0.92835 0.45267-0.34184
   6  -5  -1 1088.67  752.25   1 0.22923 0.43446-0.22080-0.33167-0.94799 0.83739
  -6   5   0  507.53  675.35   1-0.83645 0.17412-0.32859 0.88165 0.43859-0.43859
   6  -5   0 1103.59  457.27   1 0.37984 0.28396-0.21904-0.33411-0.89874 0.89874
  -6   5  -1 1133.71  617.66   1-0.86697 0.20499-0.26922 0.82271 0.41937-0.53021
   6  -5   1  995.91  837.07   1 0.53181 0.13189-0.21164-0.34149-0.81998 0.93058
  -6   5  -2  328.01  546.08   1-0.89748 0.23586-0.19780 0.75171 0.39420-0.61587
  -6   4   4  565.59  354.54   1-0.66581 0.00192-0.55790 0.99864 0.49541-0.05207
   6  -4  -4  901.30  678.80   1-0.15245 0.81630-0.20126-0.24045-0.96759 0.52519
  -6   4   3   82.19  452.85   1-0.67741 0.01387-0.54573 0.98690 0.49323-0.16073
   6  -4  -3  507.04  831.86   1-0.06474 0.72853-0.20853-0.23326-0.97586 0.64406
  -6   4   2 1615.66  826.41   1-0.69956 0.03638-0.52144 0.96303 0.48856-0.26689
   6  -4  -2  637.16  496.43   1 0.04735 0.61639-0.21542-0.22646-0.97537 0.75417
  -6   4   1  866.79  559.78   1-0.73083 0.06799-0.48457 0.92659 0.48069-0.36986
   6  -4  -1  324.15  511.32   1 0.18193 0.48175-0.22010-0.22185-0.95835 0.84775
  -6   4   0 1224.00  649.40   1-0.76915 0.10667-0.43448 0.87692 0.46863-0.46863
   6  -4   0 -149.54  740.18   1 0.33279 0.33111-0.22000-0.22252-0.91697 0.91697
  -6   4  -1  401.49  585.73   1-0.81184 0.14971-0.37058 0.81345 0.45119-0.56202
   6  -4   1 -256.59  732.42   1 0.48664 0.17716-0.21459-0.22792-0.84683 0.95742
  -6   4  -2 1394.27  832.57   1-0.85554 0.19376-0.29258 0.73587 0.42712-0.64879
   6  -4   2 1073.50  881.93   1 0.63079 0.03291-0.20257-0.23993-0.74904 0.97023
  -6   4  -3  359.10  571.64   1-0.89640 0.23497-0.20062 0.64434 0.39523-0.72773
   6  -4   3 1076.52  647.37   1 0.75419-0.09059-0.18465-0.25784-0.63014 0.96192
   6  -4   4 1031.61  941.38   1 0.93019-0.26911 0.09539-0.53953-0.35445 0.79779
   6  -4   4 1082.06  868.41   1 0.85120-0.18770-0.16241-0.28007-0.49907 0.94144
  -6   3   4  661.62  322.38   1-0.55128-0.11276-0.66134 0.99147 0.50863-0.06529
   6  -3  -4 -184.07  805.71   1-0.17929 0.84313-0.19870-0.13250-0.96351 0.52111
  -6   3   3 -650.01  719.05   1-0.56645-0.09723-0.64917 0.97973 0.50763-0.17513
   6  -3  -3 1219.76  908.03   1-0.09244 0.75622-0.20642-0.12486-0.97408 0.64228
  -6   3   2  986.96  577.81   1-0.59454-0.06879-0.62550 0.95648 0.50523-0.28356
   6  -3  -2 1600.83  931.52   1 0.01914 0.64458-0.21394-0.11743-0.97665 0.75545
  -6   3   1  231.10  679.16   1-0.63441-0.02857-0.58912 0.92053 0.50044-0.38961
   6  -3  -1 1184.85  875.02   1 0.15366 0.51001-0.21945-0.11199-0.96344 0.85284
  -6   3   0  451.07  558.21   1-0.68410 0.02145-0.53855 0.87038 0.49190-0.49190
   6  -3   0  461.23  738.98   1 0.30484 0.35917-0.22030-0.11159-0.92657 0.92657
  -6   3  -1  994.84  636.60   1-0.74066 0.07837-0.47227 0.80453 0.47787-0.58871
   6  -3   1 1394.16 1159.02   1 0.45962 0.20429-0.21603-0.11584-0.86143 0.97203
  -6   3  -2 1064.72  682.12   1-0.80012 0.13819-0.38913 0.72181 0.45647-0.67814
   6  -3   2  428.17  702.26   1 0.60533 0.05847-0.20528-0.12659-0.76904 0.99022
  -6   3  -3  256.67  218.56   1-0.54458-0.11850-0.63946 0.97017-0.54268 0.21146
  -6   3  -3  172.84  496.30   1-0.85754 0.19595-0.28860 0.62171 0.42582-0.75833
   6  -3   3 -308.00  916.11   1 0.73113-0.06742-0.18870-0.14316-0.65561 0.98740
  -6   3  -4  284.31  291.77   1-0.54348-0.11956-0.65919 0.98975-0.51969 0.07806
  -6   3  -4  801.96  451.25   1-0.90725 0.24602-0.17105 0.50459 0.38422-0.82756
   6  -3   4  911.51  546.00   1 0.83142-0.16781-0.16779-0.16406-0.52969 0.97206
  -6   2   5  712.89  563.68   1-0.42176-0.24278-0.74996 0.96905 0.50957 0.04459
   6  -2  -5 1522.87  946.84   1-0.25424 0.91812-0.19068-0.02993-0.94815 0.39515
  -6   2   4  612.70  298.77   1-0.42365-0.24055-0.74884 0.96836 0.50965-0.06631
   6  -2  -4  259.53  687.62   1-0.19051 0.85434-0.19758-0.02311-0.96159 0.51919
  -6   2   3 -425.93  783.92   1-0.44076-0.22308-0.73851 0.95846 0.51020-0.17770
   6  -2  -3 1197.39  943.61   1-0.10329 0.76707-0.20554-0.01523-0.97318 0.64137
  -6   2   2 1396.54  880.31   1-0.47317-0.19033-0.71783 0.93820 0.51070-0.28903
   6  -2  -2 1100.36  606.46   1 0.00888 0.65483-0.21336-0.00750-0.97693 0.75573
  -6   2   1  463.00  668.34   1-0.52038-0.14276-0.68488 0.90567 0.51003-0.39920
   6  -2  -1  961.42  592.09   1 0.14404 0.51962-0.21918-0.00175-0.96499 0.85439
  -6   2   0 -199.51  755.86   1-0.58097-0.08182-0.63713 0.85835 0.50648-0.50648
   6  -2   0 1228.76 1007.51   1 0.29550 0.36862-0.22035-0.00090-0.92957 0.92957
  -6   2  -1 1317.68 1226.53   1-0.65216-0.01028-0.57177 0.79342 0.49774-0.60858
   6  -2   1   42.07 1011.67   1 0.45022 0.21379-0.21648-0.00476-0.86627 0.97686
  -6   2  -2  397.41  418.31   1-0.52847-0.13480-0.75674 0.97721-0.38478 0.16397
  -6   2  -2  848.14  715.96   1-0.72952 0.06743-0.48618 0.70825 0.48105-0.70272
   6  -2   2 1801.96  994.62   1 0.59558 0.06833-0.20625-0.01499-0.77636 0.99754
  -6   2  -3  315.90  456.47   1-0.52495-0.13828-0.76954 0.98986-0.36363 0.03241
  -6   2  -3 -228.85  445.54   1-0.80692 0.14517-0.37847 0.60097 0.45346-0.78596
   6  -2   3  619.57  895.86   1 0.72117-0.05735-0.19034-0.03089-0.66609 0.99787
  -6   2  -4  451.53  818.69   1-0.52554-0.13765-0.76750 0.98767-0.36707-0.07455
  -6   2  -4  122.12  344.24   1-0.87671 0.21532-0.24803 0.47096 0.41213-0.85547
   6  -2   4 1294.31 1036.21   1 0.82181-0.15810-0.17022-0.05100-0.54372 0.98610
  -6   2  -5 -139.88  576.68   1-0.52849-0.13467-0.75667 0.97669-0.38488-0.16714
   6  -2   5  928.74  730.40   1 0.89705-0.23344-0.14745-0.07376-0.41660 0.96956
  -6   1   5  592.79  369.42   1-0.28957-0.37513-0.81683 0.92532 0.49891 0.05525
   6  -1  -5 -102.20  989.70   1-0.25081 0.91467-0.19107 0.08096-0.94899 0.39598
  -6   1   4  763.96  685.10   1-0.28994-0.37441-0.81668 0.92559 0.49895-0.05562
   6  -1  -4 -989.18  978.63   1-0.18580 0.84962-0.19805 0.08786-0.96241 0.52001
  -6   1   3  -56.21  682.04   1-0.30670-0.35730-0.80935 0.91868 0.50087-0.16837
   6  -1  -3 1221.09  899.00   1-0.09700 0.76076-0.20605 0.09578-0.97372 0.64191
  -6   1   2 1197.94  729.61   1-0.34072-0.32293-0.79347 0.90323 0.50428-0.28261
   6  -1  -2 1514.81  635.46   1 0.01681 0.64689-0.21381 0.10346-0.97673 0.75552
  -6   1   1 -470.06  804.72   1-0.39250-0.27079-0.76663 0.87682 0.50814-0.39730
   6  -1  -1  490.89  397.39   1 0.15314 0.51051-0.21943 0.10900-0.96353 0.85293
  -6   1   0  993.49  767.36   1-0.46172-0.20123-0.72531 0.83592 0.51061-0.51061
   6  -1   0 1652.94  694.28   1 0.30463 0.35959-0.22030 0.10967-0.92664 0.92664
  -6   1  -1  545.09  429.45   1-0.47151-0.19195-0.87073 0.98096-0.13963 0.02923
  -6   1  -1  814.72  574.01   1-0.54646-0.11614-0.66512 0.77616 0.50890-0.61973
   6  -1   1 1361.14 1334.48   1 0.45807 0.20605-0.21611 0.10549-0.86224 0.97283
  -6   1  -2 1018.38  625.47   1-0.47329-0.19014-0.86878 0.97887-0.14560-0.07520
  -6   1  -2  648.79  493.41   1-0.64254-0.01970-0.58126 0.69273 0.49925-0.72092
   6  -1   2 1598.10 1005.64   1 0.60104 0.06298-0.20571 0.09510-0.77228 0.99347
  -6   1  -3 1043.13  755.04   1-0.48064-0.18274-0.86008 0.97001-0.17098-0.16022
  -6   1  -3 1405.27  692.49   1-0.74297 0.08107-0.46933 0.58122 0.47718-0.80969
   6  -1   3 1047.76  697.50   1 0.72389-0.05996-0.18990 0.07929-0.66326 0.99504
  -6   1  -4  -70.99  465.45   1-0.49037-0.17297-0.84668 0.95646-0.20654-0.23507
  -6   1  -4 -202.34  354.99   1-0.83771 0.17616-0.32631 0.43863 0.43789-0.88122
   6  -1   4  713.95 1061.44   1 0.82217-0.15835-0.17013 0.05953-0.54321 0.98558
  -6   1  -5  901.75  751.45   1-0.50091-0.16240-0.82915 0.93877-0.24818-0.30384
   6  -1   5 1549.28 1518.39   1 0.89586-0.23214-0.14789 0.03730-0.41899 0.97196
  -6   0   5  521.51  753.89   1-0.16122-0.50364-0.86277 0.86065 0.47918 0.07499
   6   0  -5 -306.48  868.64   1-0.23180 0.89566-0.19321 0.19361-0.95337 0.40037
  -6   0   4  405.07  449.48   1-0.15857-0.50594-0.86354 0.86184 0.47868-0.03534
   6   0  -4 1382.26 1181.96   1-0.16430 0.82811-0.20015 0.20047-0.96588 0.52348
  -6   0   3  536.91  641.39   1-0.17271-0.49145-0.85937 0.85809 0.48129-0.14879
   6   0  -3 -199.48 1019.77   1-0.07272 0.73647-0.20794 0.20818-0.97543 0.64363
  -6   0   2  993.91 1052.47   1-0.20523-0.45858-0.84899 0.84814 0.48691-0.26524
   6   0  -2  116.06  638.61   1 0.04361 0.62008-0.21523 0.21539-0.97558 0.75438
  -6   0   1  738.08  843.77   1-0.25779-0.40567-0.82986 0.82943 0.49484-0.38400
   6   0  -1 1213.28  915.08   1 0.18133 0.48231-0.22009 0.22017-0.95847 0.84787
  -6   0   0 1311.23  545.55   1-0.33183-0.33183-0.91753 0.91753 0.21913-0.21913
  -6   0   0 1036.44  933.24   1-0.33155-0.33155-0.79788 0.79788 0.50343-0.50343
   6   0   0  997.64  819.29   1 0.33216 0.33216-0.22001 0.22001-0.91720 0.91720
  -6   0  -1  598.73  409.30   1-0.36521-0.29840-0.91926 0.91911 0.14684-0.25724
  -6   0  -1  313.22  498.70   1-0.42637-0.23638-0.74723 0.74765 0.50975-0.62058
   6   0   1 1242.26  855.90   1 0.48268 0.18154-0.21481 0.21482-0.84903 0.95963
  -6   0  -2 -188.99  525.64   1-0.39426-0.26932-0.91563 0.91532 0.07858-0.29939
  -6   0  -2  444.25  438.53   1-0.53957-0.12283-0.67045 0.67130 0.50925-0.73092
   6   0   2 1878.11 1254.16   1 0.62098 0.04314-0.20365 0.20366-0.75690 0.97808
  -6   0  -3  209.61  387.04   1-0.42011-0.24343-0.90738 0.90692 0.01261-0.34383
  -6   0  -3  372.71  223.85   1-0.66453 0.00247-0.55922 0.56050 0.49564-0.82814
   6   0   3  925.95  651.48   1 0.73851-0.07448-0.18745 0.18747-0.64766 0.97944
  -6   0  -4  106.32  595.26   1-0.44332-0.22018-0.89485 0.89424-0.05195-0.38967
   6   0   4 1222.05 1060.91   1 0.83185-0.16793-0.16768 0.16771-0.52905 0.97142
  -6   0  -5  287.65  328.38   1-0.46418-0.19928-0.87816 0.87740-0.11562-0.43640
   6   0   5  475.27  763.45   1 0.90156-0.23774-0.14573 0.14577-0.40735 0.96032
  -6  -1   5  392.18  549.97   1-0.04389-0.62113-0.88999 0.77725 0.45384 0.10032
   6   1  -5  992.17  979.18   1-0.19579 0.85964-0.19704 0.30795-0.96064 0.40764
  -6  -1   4 -488.18  763.10   1-0.03744-0.62722-0.89109 0.77878 0.45226-0.00892
   6   1  -4  531.90  397.76   1-0.12459 0.78838-0.20375 0.31458-0.97106 0.52865
  -6  -1   3  588.63  654.20   1-0.04741-0.61690-0.88937 0.77748 0.45470-0.12220
   6   1  -3  765.63  836.39   1-0.02916 0.69291-0.21101 0.32176-0.97704 0.64524
  -6  -1   2  736.95  589.22   1-0.07590-0.58806-0.88392 0.77246 0.46142-0.23975
   6   1  -2  825.80  649.78   1 0.09024 0.57344-0.21734 0.32801-0.97191 0.75071
  -6  -1   1  384.90  289.90   1-0.11981-0.54332-0.80902 0.69890 0.57543-0.46511
  -6  -1   1 1124.97  945.59   1-0.12550-0.53811-0.87251 0.76148 0.47218-0.36135
   6   1  -1 1052.65  831.87   1 0.22904 0.43459-0.22079 0.33138-0.94804 0.83744
  -6  -1   0 1421.39  608.17   1-0.19690-0.46621-0.86456 0.75424 0.46233-0.46233
  -6  -1   0 1074.57  563.15   1-0.19892-0.46434-0.85109 0.74048 0.48586-0.48586
   6   1   0  555.59  827.14   1 0.37791 0.28653-0.21909 0.32972-0.89954 0.89954
  -6  -1  -1  913.11  506.35   1-0.25978-0.40331-0.89726 0.78674 0.35698-0.46730
  -6  -1  -1  967.42  766.47   1-0.29832-0.36459-0.81305 0.70287 0.49993-0.61077
   6   1   1 1189.28  912.01   1 0.52332 0.14101-0.21225 0.32289-0.82527 0.93587
  -6  -1  -2 1128.69  868.53   1-0.31183-0.35190-0.91393 0.80324 0.25977-0.48058
  -6  -1  -2  367.97  681.66   1-0.42394-0.23861-0.74867 0.63891 0.50966-0.73133
   6   1   2  791.27  671.59   1 0.65431 0.00992-0.19980 0.31044-0.72935 0.95053
  -6  -1  -3  667.64  743.39   1-0.35493-0.30876-0.91935 0.80850 0.16975-0.50097
  -6  -1  -3  533.40  350.37   1-0.57184-0.09036-0.64475 0.53541 0.50723-0.83973
   6   1   3  740.09  709.89   1 0.76383-0.09970-0.18284 0.29349-0.61896 0.95074
  -6  -1  -4  347.39  384.14   1-0.39153-0.27212-0.91620 0.80521 0.08523-0.52686
   6   1   4 1063.15  806.57   1 0.84975-0.18572-0.16282 0.27349-0.50139 0.94377
  -6  -1  -5  850.97  929.27   1-0.42301-0.24061-0.90611 0.79496 0.00486-0.55689
   6   1   5  954.95 1040.25   1 0.91326-0.24934-0.14102 0.25169-0.38216 0.93513
  -6  -2   5  695.37  499.71   1 0.05752-0.72270-0.90262 0.67927 0.42656 0.12760
   6   2  -5  349.12  694.78   1-0.14067 0.80451-0.20233 0.42376-0.96915 0.41615
  -6  -2   4  486.51  380.40   1 0.06772-0.73256-0.90333 0.68041 0.42354 0.01978
   6   2  -4 1274.68  849.39   1-0.06464 0.72842-0.20854 0.42988-0.97587 0.53347
  -6  -2   3 1029.32  745.68   1 0.06240-0.72689-0.90297 0.68047 0.42513-0.09262
   6   2  -3 1645.68  868.19   1 0.03537 0.62835-0.21481 0.43607-0.97601 0.64421
  -6  -2   2  557.11  891.44   1 0.03926-0.70339-0.90109 0.67901 0.43184-0.21017
   6   2  -2    6.39  623.93   1 0.15785 0.50582-0.21956 0.44074-0.96274 0.74154
  -6  -2   1 1254.52  712.07   1-0.00481-0.65896-0.89605 0.67440 0.44392-0.33308
   6   2  -1 -601.01  837.37   1 0.29711 0.36753-0.22035 0.44160-0.92906 0.81847
  -6  -2   0  830.29  706.97   1-0.10368-0.55954-0.79546 0.57482 0.59706-0.59706
  -6  -2   0  847.31  693.78   1-0.07369-0.58972-0.88437 0.66315 0.46092-0.46092
   6   2   0  554.48  670.88   1 0.44132 0.22322-0.21688 0.43815-0.87074 0.87074
  -6  -2  -1  645.27  573.90   1-0.17629-0.48691-0.85128 0.63044 0.49420-0.60452
  -6  -2  -1  748.62  671.24   1-0.17171-0.49135-0.85967 0.63887 0.48111-0.59195
   6   2   1 1395.59  746.88   1 0.57873 0.08570-0.20782 0.42909-0.78858 0.89918
  -6  -2  -2  227.42  620.69   1-0.23960-0.42358-0.88812 0.66709 0.39219-0.61283
  -6  -2  -2  391.17  504.76   1-0.30274-0.35997-0.81111 0.59074 0.50043-0.72210
   6   2   2 1838.03 1212.91   1 0.69941-0.03507-0.19370 0.41497-0.68796 0.90915
  -6  -2  -3 1668.98 1089.25   1-0.29415-0.36901-0.90955 0.68831 0.29358-0.62453
   6   2   3  209.38  544.54   1 0.79819-0.13395-0.17575 0.39704-0.57619 0.90797
  -6  -2  -4  332.77  535.48   1-0.34155-0.32226-0.91862 0.69724 0.19869-0.64031
   6   2   4 1291.63  939.43   1 0.87431-0.21018-0.15537 0.37666-0.45981 0.90218
  -6  -2  -5 1430.44  760.32   1-0.38199-0.28178-0.91782 0.69628 0.10810-0.66013
   6   2   5  805.95  638.21   1 0.92963-0.26560-0.13365 0.35496-0.34339 0.89635
  -6  -3   4 1166.05  678.66   1 0.15409-0.81908-0.90524 0.57171 0.39595 0.04738
   6   3  -4  314.05  367.12   1 0.01824 0.64552-0.21389 0.54574-0.97668 0.53428
  -6  -3   3  555.46  786.72   1 0.15301-0.81765-0.90527 0.57215 0.39632-0.06381
   6   3  -3  802.52  642.17   1 0.12302 0.54069-0.21854 0.55031-0.96804 0.63623
   6   3  -2  488.24  176.99   1-0.10273 0.76693 0.56626-0.23540-0.81779 0.59698
  -6  -3   2 1768.40  908.76   1 0.13527-0.79956-0.90546 0.57278 0.40228-0.18061
   6   3  -2  229.00  432.53   1 0.24758 0.41608-0.22093 0.55262-0.94333 0.72213
   6   3  -1   43.95  331.09   1-0.02955 0.69371 0.65879-0.32778-0.75174 0.64133
  -6  -3   1 -302.56  675.72   1 0.09764-0.76157-0.90483 0.57257 0.41440-0.30357
   6   3  -1 1101.99  560.07   1 0.38452 0.28023-0.21891 0.55080-0.89677 0.78618
  -6  -3   0 1323.43  539.39   1-0.04476-0.61857-0.74052 0.40956 0.67053-0.67053
  -6  -3   0  296.75  613.12   1 0.03567-0.69925-0.90075 0.56891 0.43286-0.43286
   6   3   0 1062.05  946.37   1 0.52125 0.14340-0.21239 0.54429-0.82654 0.82654
  -6  -3  -1  127.21  657.59   1-0.11705-0.54626-0.80675 0.47559 0.57917-0.68949
  -6  -3  -1  956.20  684.67   1-0.05643-0.60679-0.88773 0.55633 0.45687-0.56771
   6   3   1 -865.71  896.21   1 0.64700 0.01754-0.20068 0.53259-0.73559 0.84619
  -6  -3  -2 1337.86  971.93   1-0.18387-0.47942-0.85631 0.52495 0.48261-0.70325
  -6  -3  -2  391.56  629.44   1-0.18578-0.47709-0.85533 0.52435 0.48362-0.70528
   6   3   2  697.00  338.20   1 0.75402-0.08957-0.18468 0.51659-0.63034 0.85153
  -6  -3  -3 1394.31  741.81   1-0.24400-0.41927-0.89023 0.55868 0.38463-0.71559
   6   3   3  486.66  417.79   1 0.83931-0.17496-0.16571 0.49763-0.51777 0.84955
  -6  -3  -4  206.87  792.32   1-0.29730-0.36595-0.91045 0.57870 0.28754-0.72881
   6   3   4  514.56  461.92   1 0.90346-0.23922-0.14499 0.47692-0.40338 0.84576
  -6  -4   4 2738.85  850.29   1 0.22125-0.88640-0.90151 0.45736 0.37191 0.07142
   6   4  -3  458.40  468.76   1-0.17729 0.84169 0.45836-0.01727-0.87090 0.53968
  -6  -4   3  442.51  634.98   1 0.22353-0.88833-0.90130 0.45757 0.37106-0.03855
   6   4  -3  309.67  484.49   1 0.23628 0.42742-0.22085 0.66314-0.94625 0.61444
   6   4  -2   97.61  164.45   1-0.12076 0.78511 0.54148-0.10023-0.83199 0.61118
  -6  -4   2 1352.87  826.14   1 0.21042-0.87486-0.90243 0.45913 0.37595-0.15428
   6   4  -2  861.24  380.51   1 0.36109 0.30386-0.21949 0.66200-0.90632 0.68513
   6   4  -1  535.62  555.72   1-0.05699 0.72131 0.62558-0.18418-0.77807 0.66766
  -6  -4   1 1321.03  923.26   1 0.17882-0.84291-0.90441 0.46154 0.38737-0.27653
   6   4  -1 1269.13  666.25   1 0.49110 0.17376-0.21433 0.65684-0.84432 0.73372
   6   4   0 1206.99  561.64   1 0.01071 0.65356 0.70433-0.26278-0.70979 0.70979
  -6  -4   0  417.75  506.93   1 0.12421-0.78795-0.90542 0.46298 0.40591-0.40591
   6   4   0  691.69  670.67   1 0.61562 0.04914-0.20422 0.64674-0.76111 0.76111
  -6  -4  -1  650.86  690.34   1-0.07826-0.58516-0.77278 0.33130 0.62982-0.74014
  -6  -4  -1  -18.60  515.12   1 0.04013-0.70352-0.90117 0.45915 0.43159-0.54243
   6   4   1 1092.40  505.57   1 0.72526-0.06060-0.18967 0.63221-0.66182 0.77242
  -6  -4  -2 -144.15  717.51   1-0.14412-0.51929-0.82823 0.38656 0.54153-0.76217
   6   4   2 1059.65  699.03   1 0.81504-0.15049-0.17187 0.61441-0.55331 0.77449
  -6  -4  -3  474.22  757.98   1-0.20569-0.45769-0.86986 0.42799 0.44835-0.77931
   6   4   3  312.62  703.45   1 0.88422-0.21977-0.15205 0.59460-0.44161 0.77339
  -6  -4  -4  404.29  774.76   1-0.26201-0.40135-0.89818 0.45611 0.35299-0.79427
   6   4   4 1151.30  771.61   1 0.93454-0.27019-0.13123 0.57379-0.33077 0.77314
   6   5  -2  459.98  232.20   1-0.12458 0.78909 0.53612 0.01550-0.83489 0.61408
  -6  -5   2 1036.18  606.64   1 0.26541-0.93001-0.89646 0.34255 0.35483-0.13316
   6   5  -1  202.11  356.09   1-0.06824 0.73271 0.61146-0.05968-0.78832 0.67791
  -6  -5   1 1445.60  730.96   1 0.23871-0.90296-0.89976 0.34628 0.36528-0.25445
   6   5   0  346.05  447.67   1-0.00718 0.67162 0.68455-0.13261-0.72893 0.72893
  -6  -5   0  138.29  553.39   1 0.19059-0.85449-0.90379 0.35074 0.38317-0.38317
  -6  -5  -1  874.74  729.86   1-0.05529-0.60824-0.75095 0.19916 0.65803-0.76835
  -6  -5  -1  171.98  371.91   1 0.11448-0.77803-0.90529 0.35266 0.40906-0.51990
   6   5   1  257.73  311.88   1 0.80926-0.14450-0.17323 0.72640-0.56131 0.67190
  -6  -5  -2 -332.52  734.11   1-0.11819-0.54532-0.80769 0.25570 0.57762-0.79826
   6   5   2  585.78  741.74   1 0.87823-0.21356-0.15408 0.70726-0.45273 0.67392
  -7   4   2 1546.64  950.05   1-0.70127-0.07243-0.51951 0.96110 0.48817-0.26650
   7  -4  -2  844.29  920.05   1 0.14410 0.63023-0.21919-0.22269-0.96498 0.74378
  -7   4   1  679.52  511.35   1-0.72973-0.04361-0.48592 0.92794 0.48100-0.37016
   7  -4  -1  594.46  527.46   1 0.26081 0.51347-0.22097-0.22098-0.93975 0.82915
  -7   4   0  731.35  362.42   1-0.76505-0.00795-0.44014 0.88259 0.47007-0.47007
   7  -4   0 1635.87 1146.83   1 0.38872 0.38591-0.21879-0.22372-0.89499 0.89499
  -7   4  -1 1275.14  553.53   1-0.80502 0.03237-0.38147 0.82434 0.45431-0.56515
   7  -4   1  378.41  286.95   1 0.51838 0.25615-0.21259-0.22992-0.82830 0.93889
  -7   4  -2  395.57  500.32   1-0.84689 0.07459-0.30933 0.75262 0.43253-0.65420
   7  -4   2  658.25  692.96   1 0.64158 0.13284-0.20133-0.24117-0.74015 0.96134
  -7   3   3  796.91  636.60   1-0.58294-0.19127-0.63546 0.96602 0.50631-0.17381
   7  -3  -3 -182.79  812.07   1 0.01914 0.75524-0.21394-0.11735-0.97665 0.64485
  -7   3   2 -135.42  619.25   1-0.60769-0.16616-0.61388 0.94486 0.50384-0.28217
   7  -3  -2  770.81  640.27   1 0.11952 0.65481-0.21842-0.11294-0.96850 0.74730
  -7   3   1  953.20  704.19   1-0.64301-0.13049-0.58081 0.91222 0.49918-0.38835
   7  -3  -1  688.55 1219.04   1 0.23627 0.53800-0.22085-0.11059-0.94625 0.83565
  -7   3   0  683.55  425.18   1-0.68739-0.08576-0.53496 0.86680 0.49122-0.49122
   7  -3   0  840.11  723.84   1 0.36446 0.41028-0.21942-0.11247-0.90499 0.90499
  -7   3  -1 -179.70  587.35   1-0.73858-0.03422-0.47491 0.80717 0.47848-0.58932
   7  -3   1  826.39  614.42   1 0.49481 0.27982-0.21410-0.11777-0.84220 0.95280
  -7   3  -2  434.72  584.16   1-0.79346 0.02100-0.39932 0.73200 0.45930-0.68097
   7  -3   2  408.24  893.99   1 0.61916 0.15536-0.20384-0.12803-0.75833 0.97952
  -7   3  -3 1335.19  769.97   1-0.84801 0.07591-0.30719 0.64030 0.43185-0.76435
   7  -3   3  500.88  752.76   1 0.72988 0.04454-0.18891-0.14295-0.65694 0.98872
  -7   2   4   31.10  341.68   1-0.45912-0.31560-0.72698 0.94650 0.51058-0.06724
   7  -2  -4  894.15  660.27   1-0.07153 0.84595-0.20803-0.01266-0.97550 0.53309
  -7   2   3 1748.43 1128.90   1-0.47420-0.30016-0.71714 0.93709 0.51070-0.17820
   7  -2  -3 -495.24  877.44   1 0.01031 0.76406-0.21344-0.00733-0.97690 0.64509
  -7   2   2  733.53 1261.36   1-0.50257-0.27144-0.69772 0.91809 0.51049-0.28882
   7  -2  -2  273.70  394.43   1 0.11105 0.66326-0.21813-0.00272-0.96957 0.74837
  -7   2   1  614.08  835.71   1-0.54377-0.22989-0.66721 0.88801 0.50904-0.39821
   7  -2  -1 -382.34  961.30   1 0.22809 0.54617-0.22078-0.00015-0.94827 0.83767
  -7   2   0 -117.17  363.02   1-0.59670-0.17661-0.62362 0.84484 0.50501-0.50501
   7  -2   0 -282.89 1035.14   1 0.35630 0.41854-0.21959-0.00166-0.90819 0.90819
  -7   2  -1  -83.76  649.80   1-0.65930-0.11366-0.56458 0.78622 0.49655-0.60739
   7  -2   1  203.45  534.94   1 0.48647 0.28827-0.21460-0.00665-0.84693 0.95752
  -7   2  -2  550.61  414.90   1-0.72831-0.04430-0.48767 0.70974 0.48139-0.70306
   7  -2   2  743.90  847.14   1 0.61047 0.16416-0.20476-0.01648-0.76510 0.98629
  -7   2  -3  850.87  572.66   1-0.79908 0.02681-0.39074 0.61324 0.45693-0.78943
   7  -2   3  875.70  690.33   1 0.72096 0.05357-0.19037-0.03086-0.66630 0.99808
  -7   2  -4  649.13  361.98   1-0.86553 0.09362-0.27225 0.49517 0.42039-0.86373
   7  -2   4 1683.78  847.37   1 0.81336-0.03892-0.17227-0.04895-0.55566 0.99804
  -7   1   4  409.84  492.65   1-0.34447-0.43040-0.79164 0.90055 0.50461-0.06127
   7  -1  -4  416.44  603.00   1-0.06570 0.84012-0.20846 0.09827-0.97581 0.53341
  -7   1   3 1764.27  806.29   1-0.35983-0.41469-0.78395 0.89328 0.50589-0.17339
   7  -1  -3 1026.46 1029.32   1 0.01716 0.75720-0.21383 0.10356-0.97671 0.64491
  -7   1   2  400.02  664.08   1-0.39003-0.38414-0.76799 0.87775 0.50799-0.28632
   7  -1  -2 -477.86  942.55   1 0.11878 0.65552-0.21840 0.10805-0.96860 0.74740
  -7   1   1 1170.74  949.86   1-0.43527-0.33854-0.74187 0.85206 0.51005-0.39921
   7  -1  -1  680.83  506.60   1 0.23623 0.53802-0.22085 0.11042-0.94626 0.83566
  -7   1   0  844.08  639.83   1-0.49516-0.27830-0.70291 0.81352 0.51060-0.51060
   7  -1   0 1118.71  832.20   1 0.36404 0.41090-0.21943 0.10879-0.90516 0.90516
  -7   1  -1  744.81  759.64   1-0.56825-0.20486-0.64770 0.75874 0.50750-0.61834
   7  -1   1  811.72  749.54   1 0.49298 0.28186-0.21421 0.10359-0.84325 0.95384
  -7   1  -2   59.97  383.34   1-0.65157-0.12119-0.57235 0.68382 0.49784-0.71951
   7  -1   2 1330.42 1289.96   1 0.61509 0.15965-0.20427 0.09366-0.76153 0.98271
  -7   1  -3  153.87  321.78   1-0.74016-0.03225-0.47291 0.58480 0.47802-0.81052
   7  -1   3 1901.50 1368.17   1 0.72342 0.05121-0.18997 0.07937-0.66374 0.99552
  -7   1  -4  860.42  423.18   1-0.49975-0.27420-0.83124 0.94102-0.24344-0.19817
   7  -1   4 -515.56 1019.62   1 0.81387-0.03933-0.17215 0.06155-0.55495 0.99732
  -7   0   4  491.18  870.30   1-0.23157-0.54346-0.83977 0.83807 0.49107-0.04773
   7   0  -4   38.14  904.68   1-0.04431 0.81871-0.20999 0.21031-0.97669 0.53429
  -7   0   3  464.39  522.53   1-0.24566-0.52902-0.83454 0.83326 0.49314-0.16063
   7   0  -3  745.07 1157.66   1 0.04022 0.73413-0.21506 0.21530-0.97577 0.64396
  -7   0   2 1066.34  969.98   1-0.27565-0.49867-0.82268 0.82183 0.49719-0.27552
   7   0  -2 1055.77  929.79   1 0.14307 0.63122-0.21916 0.21932-0.96514 0.74394
  -7   0   1  475.29  478.38   1-0.32252-0.45146-0.80214 0.80171 0.50254-0.39170
   7   0  -1  546.56  560.15   1 0.26080 0.51344-0.22097 0.22105-0.93976 0.82916
  -7   0   0  712.20  559.71   1-0.38681-0.38681-0.76974 0.76974 0.50779-0.50779
   7   0   0  315.37  491.46   1 0.38753 0.38753-0.21883 0.21883-0.89550 0.89550
  -7   0  -1 -303.26  652.80   1-0.46817-0.30510-0.72112 0.72154 0.51067-0.62151
   7   0   1 1301.78  584.94   1 0.51396 0.26099-0.21289 0.21290-0.83097 0.94156
  -7   0  -2  685.54  694.06   1-0.42108-0.35310-0.90696 0.90666 0.01001-0.23082
  -7   0  -2 -753.41  559.10   1-0.56459-0.20833-0.65069 0.65154 0.50777-0.72944
   7   0   2  764.03  848.90   1 0.63243 0.14241-0.20238 0.20240-0.74770 0.96889
  -7   0  -3  585.57  360.37   1-0.43968-0.33447-0.89719 0.89674-0.04142-0.28979
  -7   0  -3 1326.77  507.35   1-0.67152-0.10105-0.55196 0.55324 0.49436-0.82686
   7   0   3  840.81  711.98   1 0.73664 0.03810-0.18777 0.18779-0.64968 0.98146
  -7   0  -4 -116.34  272.55   1-0.45782-0.31629-0.88389 0.88328-0.09554-0.34607
   7   0   4  906.73  920.36   1 0.82309-0.04844-0.16990 0.16993-0.54188 0.98426
  -7  -1   4   90.13  561.72   1-0.12600-0.64918-0.87239 0.76007 0.47228-0.02894
   7   1  -4  742.29  756.46   1-0.00632 0.78072-0.21245 0.32328-0.97714 0.53474
  -7  -1   3  219.09  450.99   1-0.13763-0.63721-0.86935 0.75746 0.47463-0.14212
   7   1  -3  763.24  546.07   1 0.08033 0.69400-0.21693 0.32768-0.97287 0.64107
  -7  -1   2  994.48  656.59   1-0.16562-0.60886-0.86149 0.75002 0.47999-0.25832
   7   1  -2  568.64  912.47   1 0.18447 0.58981-0.22015 0.33082-0.95786 0.73666
  -7  -1   1 1057.81  931.24   1-0.21164-0.56249-0.84681 0.73578 0.48796-0.37712
   7   1  -1  377.30  632.90   1 0.30256 0.47270-0.22031 0.33094-0.92731 0.81672
  -7  -1   0 1131.79  786.16   1-0.27729-0.49649-0.82200 0.71139 0.49740-0.49740
   7   1   0 -286.55  919.43   1 0.42652 0.34864-0.21750 0.32813-0.87793 0.87793
  -7  -1  -1  260.90  289.44   1-0.31008-0.46430-0.91353 0.80299 0.26324-0.37364
  -7  -1  -1 -158.06  662.87   1-0.36363-0.40979-0.78200 0.67182 0.50619-0.61702
   7   1   1 -102.26 1022.10   1 0.54879 0.22627-0.21036 0.32099-0.80905 0.91965
  -7  -1  -2  538.93  309.09   1-0.34794-0.42640-0.91908 0.80839 0.18499-0.40580
  -7  -1  -2  656.80  341.94   1-0.47036-0.30271-0.71968 0.60992 0.51069-0.73236
   7   1   2 1052.44 1374.47   1 0.66167 0.11328-0.19887 0.30952-0.72293 0.94411
  -7  -1  -3  216.74  319.89   1-0.38138-0.39292-0.91790 0.80706 0.10953-0.44075
   7   1   3  664.62  939.51   1 0.75969 0.01516-0.18363 0.29428-0.62381 0.95559
  -7  -1  -4  419.16  460.69   1-0.41111-0.36315-0.91086 0.79986 0.03621-0.47783
   7   1   4 -129.87  944.72   1 0.84013-0.06538-0.16548 0.27615-0.51651 0.95888
  -7  -2   4 -237.58  662.62   1-0.03216-0.74318-0.89197 0.66904 0.45094-0.00760
   7   2  -4  563.61  845.96   1 0.04965 0.72472-0.21553 0.43687-0.97523 0.53283
  -7  -2   3  714.11  777.46   1-0.04071-0.73428-0.89054 0.66804 0.45306-0.12056
   7   2  -3 1070.24  615.22   1 0.13859 0.63573-0.21903 0.44029-0.96582 0.63402
  -7  -2   2 1503.49  802.88   1-0.06552-0.70912-0.88600 0.66393 0.45902-0.23735
   7   2  -2 1237.96  812.31   1 0.24363 0.53064-0.22090 0.44209-0.94437 0.72317
  -7  -2   1 -229.52  790.30   1-0.10877-0.66552-0.87663 0.65499 0.46869-0.35785
   7   2  -1 1090.83 1092.41   1 0.36047 0.41490-0.21950 0.44076-0.90657 0.79597
  -7  -2   0  768.57  418.01   1-0.17568-0.59804-0.85087 0.63023 0.49511-0.49511
  -7  -2   0  -51.68  666.82   1-0.17297-0.60097-0.85929 0.63807 0.48134-0.48134
   7   2   0 1196.09  747.12   1 0.48055 0.29471-0.21493 0.43620-0.85021 0.85021
  -7  -2  -1   27.56  436.40   1-0.23170-0.54200-0.88418 0.66335 0.40561-0.51593
  -7  -2  -1  842.91  703.58   1-0.26066-0.51292-0.82873 0.60793 0.49523-0.60606
   7   2   1  469.47  774.45   1 0.59656 0.17860-0.20615 0.42742-0.77563 0.88623
  -7  -2  -2 1612.71 1003.21   1-0.28163-0.49206-0.90557 0.68453 0.31720-0.53784
  -7  -2  -2  748.59  601.90   1-0.37375-0.39948-0.77674 0.55636 0.50693-0.72860
   7   2   2 1854.77  695.14   1 0.70160 0.07345-0.19337 0.41465-0.68582 0.90700
  -7  -2  -3  624.49  413.34   1-0.32635-0.44811-0.91672 0.69549 0.23045-0.56167
   7   2   3  197.81  747.55   1 0.79126-0.01629-0.17727 0.39855-0.58521 0.91699
  -7  -2  -4   86.51  521.59   1-0.36544-0.40898-0.91925 0.69787 0.14633-0.58796
   7   2   4  758.40  681.58   1 0.86371-0.08885-0.15871 0.38000-0.47832 0.92070
  -7  -3   3  641.77  389.65   1 0.04179-0.81695-0.90132 0.56821 0.43112-0.09862
   7   3  -3  368.96  744.19   1 0.21634 0.55798-0.22066 0.55243-0.95105 0.61925
  -7  -3   2  198.95  488.14   1 0.02060-0.79540-0.89918 0.56650 0.43707-0.21540
   7   3  -2  694.65  442.38   1 0.32193 0.45365-0.22014 0.55201-0.92081 0.69962
  -7  -3   1 1377.73  606.78   1-0.05162-0.72224-0.74734 0.41658 0.66242-0.55210
  -7  -3   1  909.55  409.88   1-0.01880-0.75564-0.89405 0.56179 0.44756-0.33672
   7   3  -1  262.79  402.75   1 0.43496 0.34052-0.21716 0.54904-0.87387 0.76327
  -7  -3   0  255.51  336.48   1-0.07959-0.69451-0.88316 0.55132 0.46226-0.46226
   7   3   0  719.07  654.58   1 0.54876 0.22661-0.21036 0.54225-0.80907 0.80907
  -7  -3  -1 2028.12  802.87   1-0.17329-0.60052-0.84925 0.51810 0.49872-0.60904
  -7  -3  -1  785.19  585.80   1-0.16554-0.60820-0.86151 0.53010 0.47998-0.59081
   7   3   1 1275.33  931.93   1 0.65587 0.11940-0.19960 0.53150-0.72800 0.83859
  -7  -3  -2 -169.18  508.34   1-0.22854-0.54525-0.88255 0.55120 0.41091-0.63155
   7   3   2 1001.77  705.31   1 0.75054 0.02462-0.18532 0.51723-0.63430 0.85549
  -7  -3  -3  300.27  611.56   1-0.27891-0.49486-0.90463 0.57308 0.32224-0.65320
   7   3   3   59.21  665.21   1 0.82958-0.05451-0.16826 0.50018-0.53241 0.86420
  -7  -4   2  646.70  697.99   1 0.09062-0.86558-0.90456 0.46126 0.41659-0.19492
   7   4  -2  466.62  504.34   1 0.41842 0.35726-0.21781 0.66032-0.88174 0.66055
  -7  -4   1  603.38  776.70   1 0.05525-0.82986-0.90245 0.45958 0.42723-0.31639
   7   4  -1  541.91  393.68   1 0.52544 0.25014-0.21210 0.65462-0.82396 0.71337
  -7  -4   0  443.51  512.92   1-0.07427-0.69967-0.76908 0.32780 0.63481-0.63481
  -7  -4   0  394.10  291.54   1-0.00122-0.77303-0.89653 0.45408 0.44297-0.44297
   7   4   0  446.27  768.60   1 0.62967 0.14581-0.20269 0.64522-0.74995 0.74995
  -7  -4  -1  500.22  568.59   1-0.13277-0.64115-0.81945 0.37798 0.55754-0.66786
  -7  -4  -1  313.20  296.36   1-0.08350-0.69040-0.88233 0.44031 0.46315-0.57398
   7   4   1 1033.09  527.24   1 0.72465 0.05072-0.18977 0.63231-0.66245 0.77305
  -7  -4  -2  882.52  678.46   1-0.18910-0.58480-0.85968 0.41801 0.47453-0.69517
   7   4   2  779.15  976.47   1 0.80615-0.03087-0.17395 0.61650-0.56556 0.78674
  -8   2   1  498.23  466.69   1-0.57367-0.31051-0.64324 0.86403 0.50709-0.39625
   8  -2  -1 1505.51  891.22   1 0.30672 0.57895-0.22028-0.00098-0.92595 0.81536
  -8   2   0 -268.91  638.22   1-0.62036-0.26346-0.60233 0.82355 0.50232-0.50232
   8  -2   0  553.98  645.10   1 0.41598 0.46958-0.21790-0.00335-0.88287 0.88287
  -8   2  -1  710.11  780.88   1-0.67576-0.20771-0.54748 0.76913 0.49355-0.60439
   8  -2   1  285.06  467.57   1 0.52709 0.35837-0.21198-0.00926-0.82293 0.93353
  -8   1   2  727.05  828.08   1-0.44071-0.44397-0.73854 0.84830 0.51020-0.28853
   8  -1  -2 -127.14  857.30   1 0.21146 0.67345-0.22059 0.11024-0.95216 0.73096
  -8   1   1  421.22  418.22   1-0.48078-0.40356-0.71275 0.82294 0.51071-0.39987
   8  -1  -1 1418.10  768.20   1 0.31388 0.57189-0.22022 0.10958-0.92356 0.81297
  -8   1   0 1633.14  806.30   1-0.53339-0.35059-0.67516 0.78577 0.50954-0.50954
   8  -1   0 1095.32 1202.98   1 0.42256 0.46311-0.21766 0.10702-0.87981 0.87981
  -8   1  -1 1249.61  745.23   1-0.59737-0.28626-0.62303 0.73407 0.50494-0.61578
   8  -1   1  728.17  544.39   1 0.53251 0.35305-0.21159 0.10097-0.81954 0.93013
  -8   1  -2  906.05  515.88   1-0.67040-0.21287-0.55312 0.66459 0.49457-0.71624
   8  -1   2 1334.17  775.43   1 0.63774 0.24772-0.20177 0.09116-0.74334 0.96453
  -8   0   2  612.71  665.28   1-0.34304-0.54180-0.79234 0.79149 0.50449-0.28282
   8   0  -2  157.12 1046.37   1 0.23342 0.65147-0.22083 0.22099-0.94696 0.72576
  -8   0   1 -200.31  760.79   1-0.38520-0.49929-0.77062 0.77019 0.50769-0.39686
   8   0  -1  737.52  768.27   1 0.33549 0.55039-0.21996 0.21995-0.91600 0.80540
  -8   0   0  522.61  567.53   1-0.44207-0.44207-0.73771 0.73771 0.51024-0.51024
   8   0   0 1205.23  869.71   1 0.44289 0.44289-0.21682 0.21682-0.86996 0.86996
  -8   0  -1  881.64  469.42   1-0.51317-0.37062-0.69014 0.69056 0.51025-0.62108
   8   0   1 1927.13 1208.11   1 0.55062 0.33505-0.21021 0.21022-0.80785 0.91844
  -8   0  -2  601.16  525.00   1-0.59684-0.28659-0.62349 0.62434 0.50500-0.72667
   8   0   2 -133.44 1011.61   1 0.65288 0.23268-0.19997 0.19999-0.73057 0.95176
  -8  -1   2 -139.72  644.63   1-0.24869-0.63631-0.83338 0.72192 0.49357-0.27190
   8   1  -2 -781.18  871.58   1 0.27041 0.61447-0.22098 0.33165-0.93703 0.71583
  -8  -1   1  591.98  674.97   1-0.29127-0.59338-0.81611 0.70507 0.49911-0.38828
   8   1  -1 -327.64  824.13   1 0.37157 0.51442-0.21925 0.32987-0.90214 0.79154
  -8  -1   0  740.26  458.41   1-0.35041-0.53388-0.78870 0.67809 0.50512-0.50512
   8   1   0  397.20  657.08   1 0.47672 0.40916-0.21514 0.32578-0.85231 0.85231
  -8  -1  -1  745.51  410.08   1-0.42658-0.45737-0.74710 0.63692 0.50976-0.62059
   8   1   1 1590.68  863.61   1 0.58090 0.30488-0.20763 0.31827-0.78704 0.89763
  -8  -1  -2  747.15  500.99   1-0.51920-0.36439-0.68574 0.57598 0.51007-0.73174
   8   1   2 1987.51  885.24   1 0.67866 0.20702-0.19664 0.30729-0.70763 0.92882
  -8  -2   1  693.46  639.80   1-0.20332-0.68149-0.84963 0.62798 0.48660-0.37576
   8   2  -1  320.27  686.99   1 0.42209 0.46400-0.21767 0.43893-0.88003 0.76943
  -8  -2   0  606.24  415.31   1-0.26282-0.62163-0.82787 0.60665 0.49552-0.49552
   8   2   0 -489.15  833.93   1 0.52362 0.36236-0.21223 0.43349-0.82508 0.82508
  -8  -2  -1  200.45  236.47   1-0.34176-0.54234-0.79296 0.57217 0.50437-0.61521
   8   2   1  628.97  688.92   1 0.62263 0.26326-0.20347 0.42474-0.75559 0.86619
;
_shelx_hkl_checksum   73229
